# Supplementary material for: Seasonally increasing parasite load is associated with microbiota dysbiosis in wild bumblebees
Source: mSystems. 2025 Nov 18;10(12):e01184-25. doi: 10.1128/msystems.01184-25 (PMC12710312; doi:10.1128/msystems.01184-25)
Supplement: Supplemental Tables — Tables S1 to S7. [file msystems.01184-25-s0002.xlsx]

## Sheet: Supplementary Table 1 OTU featu
Supplementary Table 1: OTU features
	BEExact		GreenGenes
Feature ID	Taxon	Confidence	Taxon	Confidence	B0004	B0005	B0008	B0009	B0010	B0011	B0013	B0014	B0015	B0016	B0017	B0018	B0019	B0021	B0022	B0025	B0028	B0029	B0030	B0031	B0032	B0033	B0034	B0035	B0036	B0037	B0038	B0039	B0040	B0041	B0042	B0043	B0044	B0045	B0046	B0047	B0048	B0049	B0050	B0051	B0052	B0053	B0054	B0055	B0056
0000c4f7bd659cef70ac7004c8055fcd	d__Bacteria	0.9999999999999973	Unassigned	0.7451657588274966	0.0	0.0	0.0	0.0	0.0	0.0	0.0	0.0	0.0	0.0	0.0	0.0	0.0	0.0	0.0	0.0	0.0	0.0	0.0	0.0	0.0	0.0	0.0	0.0	0.0	0.0	0.0	0.0	0.0	0.0	0.0	0.0	0.0	0.0	0.0	0.0	0.0	0.0	0.0	0.0	0.0	0.0	0.0	0.0	0.0
0007351022292069dc1834a848408010	d__Bacteria	1.0000000000000016	d__Bacteria; p__Myxococcota_A_473307; c__Polyangia_463783; o__Polyangiales; f__SG8-38; g__SG8-38; s__	0.9996316619999233	0.0	0.0	0.0	0.0	0.0	0.0	0.0	0.0	0.0	0.0	0.0	0.0	0.0	0.0	0.0	0.0	0.0	0.0	0.0	0.0	0.0	0.0	0.0	0.0	0.0	0.0	0.0	0.0	0.0	0.0	0.0	0.0	0.0	0.0	0.0	0.0	0.0	0.0	0.0	0.0	0.0	0.0	0.0	0.0	0.0
000d4153797696a2689e5d97348133fe	d__Bacteria;p__Pseudomonadota;c__Epsilonproteobacteria;o__Campylobacterales;f__Sulfurovaceae;g__Sulfurovum	0.9999707136599557	d__Bacteria; p__Campylobacterota; c__Campylobacteria; o__Campylobacterales; f__Sulfurovaceae; g__Sulfurovum; s__	0.9730381822105291	0.0	0.0	0.0	0.0	0.0	0.0	0.0	0.0	0.0	0.0	0.0	0.0	0.0	0.0	0.0	0.0	0.0	0.0	0.0	0.0	0.0	0.0	0.0	0.0	0.0	0.0	0.0	0.0	0.0	0.0	0.0	0.0	0.0	0.0	0.0	0.0	0.0	0.0	0.0	0.0	0.0	0.0	0.0	0.0	0.0
002af0dea852a647a6effa5e962df496	d__Bacteria;p__Pseudomonadota;c__Gammaproteobacteria	0.9929611639337897	d__Bacteria; p__Proteobacteria; c__Gammaproteobacteria	0.9999475328184828	0.0	0.0	0.0	0.0	0.0	0.0	0.0	0.0	0.0	0.0	0.0	0.0	0.0	0.0	0.0	0.0	0.0	0.0	0.0	0.0	0.0	0.0	0.0	0.0	0.0	0.0	0.0	0.0	0.0	0.0	0.0	0.0	0.0	0.0	0.0	0.0	0.0	0.0	0.0	0.0	0.0	0.0	0.0	0.0	0.0
003778e9720df1e4f3550942d8b6aea6	d__Bacteria	1.0000000000000016	d__Bacteria	0.8432129262620571	0.0	0.0	0.0	0.0	0.0	0.0	0.0	0.0	0.0	0.0	0.0	0.0	0.0	0.0	0.0	0.0	0.0	0.0	0.0	0.0	0.0	0.0	0.0	0.0	0.0	0.0	0.0	0.0	0.0	0.0	0.0	0.0	0.0	0.0	0.0	0.0	0.0	0.0	0.0	0.0	0.0	0.0	0.0	0.0	0.0
003c47bd38a45aafdc1225fdbd1e0fa6	d__Bacteria;p__Pseudomonadota;c__Gammaproteobacteria;o__Xanthomonadales;f__Xanthomonadaceae	0.982378841588356	d__Bacteria; p__Proteobacteria; c__Gammaproteobacteria; o__Xanthomonadales_616009; f__Xanthomonadaceae_616009	0.999994315276855	0.0	0.0	0.0	0.0	0.0	0.0	0.0	0.0	0.0	0.0	0.0	0.0	0.0	0.0	0.0	0.0	0.0	0.0	0.0	0.0	0.0	0.0	0.0	0.0	0.0	0.0	0.0	0.0	0.0	0.0	0.0	0.0	0.0	0.0	0.0	0.0	0.0	0.0	0.0	0.0	0.0	0.0	0.0	0.0	0.0
00525dad358351dba003fd4242f2a645	d__Bacteria;p__Pseudomonadota;c__Alphaproteobacteria;o__Rickettsiales;f__Rickettsiaceae;g__Rickettsia	0.9999999536220435	d__Bacteria; p__Proteobacteria; c__Alphaproteobacteria; o__Rickettsiales; f__Rickettsiaceae; g__Rickettsia	0.9998721859942552	0.0	0.0	0.0	0.0	0.0	0.0	0.0	0.0	0.0	0.0	0.0	0.0	0.0	0.0	0.0	0.0	0.0	0.0	0.0	0.0	0.0	0.0	0.0	0.0	0.0	0.0	0.0	0.0	0.0	0.0	0.0	0.0	0.0	0.0	0.0	0.0	0.0	0.0	0.0	0.0	0.0	0.0	0.0	0.0	0.0
00635e77f64a4de84ac0a005b81113c0	d__Bacteria;p__Actinomycetota;c__Actinomycetes;o__Micrococcales;f__Microbacteriaceae;g__Curtobacterium	0.9707659627182615	d__Bacteria; p__Actinobacteriota; c__Actinomycetia; o__Actinomycetales; f__Microbacteriaceae; g__Curtobacterium	0.9731297029158253	0.0	0.0	0.0	0.0	0.0	0.0	0.0	0.0	0.0	0.0	0.0	0.0	0.0	0.0	0.0	0.0	0.0	0.0	0.0	0.0	0.0	0.0	0.0	0.0	0.0	0.0	0.0	0.0	0.0	0.0	0.0	0.0	0.0	0.0	0.0	0.0	0.0	0.0	0.0	0.0	0.0	0.0	0.0	0.0	0.0
00740f47a6f6515629ee7153b2cdf8a9	d__Bacteria;p__Pseudomonadota;c__Gammaproteobacteria	0.9933672579970769	d__Bacteria; p__Proteobacteria; c__Gammaproteobacteria; o__Xanthomonadales_616050; f__SZUA-36; g__; s__	0.9205612007843015	0.0	0.0	0.0	0.0	0.0	0.0	0.0	0.0	0.0	0.0	0.0	0.0	0.0	0.0	0.0	0.0	0.0	0.0	0.0	0.0	0.0	0.0	0.0	0.0	0.0	0.0	0.0	0.0	0.0	0.0	0.0	0.0	0.0	0.0	0.0	0.0	0.0	0.0	0.0	0.0	0.0	0.0	0.0	0.0	0.0
009e12387593d123e37bbf123dfff0ed	d__Bacteria;p__Pseudomonadota;c__Alphaproteobacteria;o__Hyphomicrobiales	0.9973450415407205	d__Bacteria; p__Proteobacteria; c__Alphaproteobacteria; o__Rhizobiales_A_501396; f__Rhizobiaceae_A_499470; g__; s__	0.8818904690687186	0.0	0.0	0.0	0.0	0.0	0.0	0.0	0.0	0.0	0.0	0.0	0.0	0.0	0.0	0.0	0.0	0.0	0.0	0.0	0.0	0.0	0.0	0.0	0.0	0.0	0.0	0.0	0.0	0.0	0.0	0.0	0.0	0.0	0.0	0.0	0.0	0.0	0.0	0.0	0.0	0.0	0.0	0.0	0.0	0.0
00a1c19c3be917577921199fa83ce26a	d__Bacteria	0.9999999999999838	d__Bacteria	0.8852156972665203	0.0	0.0	0.0	0.0	0.0	0.0	0.0	0.0	0.0	0.0	0.0	0.0	0.0	0.0	0.0	0.0	0.0	0.0	0.0	0.0	0.0	0.0	0.0	0.0	0.0	0.0	0.0	0.0	0.0	0.0	0.0	0.0	0.0	0.0	0.0	0.0	0.0	0.0	0.0	0.0	0.0	0.0	0.0	0.0	0.0
00a32ade6caaabfc88602a21cc1da7e5	d__Bacteria	0.9999999999999847	d__Bacteria	0.8741599266176444	0.0	0.0	0.0	0.0	0.0	0.0	0.0	0.0	0.0	0.0	0.0	0.0	0.0	0.0	0.0	0.0	0.0	0.0	0.0	0.0	0.0	0.0	0.0	0.0	0.0	0.0	0.0	0.0	0.0	0.0	0.0	0.0	0.0	0.0	0.0	0.0	0.0	0.0	0.0	0.0	0.0	0.0	0.0	0.0	0.0
00bf9f001cc2c2480beecb6d9f12a4a8	d__Bacteria	1.0000000000000133	d__Bacteria	0.8582257969198608	0.0	0.0	0.0	0.0	0.0	0.0	0.0	0.0	0.0	0.0	0.0	0.0	0.0	0.0	0.0	0.0	0.0	0.0	0.0	0.0	0.0	0.0	0.0	0.0	0.0	0.0	0.0	0.0	0.0	0.0	0.0	0.0	0.0	0.0	0.0	0.0	0.0	0.0	0.0	0.0	0.0	0.0	0.0	0.0	0.0
00eacf696e2dcda27320622f7d64eb62	d__Bacteria;p__Actinomycetota;c__Actinomycetes;o__Corynebacteriales;f__Corynebacteriaceae;g__Corynebacterium;s__Corynebacterium_aurimucosum;	0.7669182336811867	d__Bacteria; p__Actinobacteriota; c__Actinomycetia; o__Mycobacteriales; f__Mycobacteriaceae; g__Corynebacterium; s__Corynebacterium aurimucosum	0.9522076041625216	0.0	0.0	0.0	0.0	0.0	0.0	0.0	0.0	0.0	0.0	0.0	0.0	0.0	0.0	0.0	0.0	0.0	0.0	0.0	0.0	0.0	0.0	0.0	0.0	0.0	0.0	0.0	0.0	0.0	0.0	0.0	0.0	0.0	0.0	0.0	0.0	0.0	0.0	0.0	0.0	0.0	0.0	0.0	0.0	0.0
00f4ca237cf0e19117e23b976d9eaa0f	d__Bacteria;p__Bacillota;c__Clostridia;o__Eubacteriales;f__Peptostreptococcaceae;g__Clostridioides;s__Clostridioides_difficile;	0.9993256628486152	d__Bacteria; p__Firmicutes_A; c__Clostridia_258483; o__Peptostreptococcales; f__Peptostreptococcaceae_256921; g__Clostridioides_A; s__Clostridioides_A difficile	0.9998811805125853	0.0	0.0	0.0	0.0	0.0	0.0	0.0	0.0	0.0	0.0	0.0	0.0	0.0	0.0	0.0	0.0	0.0	0.0	0.0	0.0	0.0	0.0	0.0	0.0	0.0	0.0	0.0	0.0	0.0	0.0	0.0	0.0	0.0	0.0	0.0	0.0	0.0	0.0	0.0	0.0	0.0	0.0	0.0	0.0	0.0
00f4feb25088fb662ce3a01840ef4314	d__Bacteria;p__Bacteroidota;c__Flavobacteriia;o__Flavobacteriales;f__Flavobacteriaceae;g__Polaribacter	0.9992774062189805	d__Bacteria; p__Bacteroidota; c__Bacteroidia; o__Flavobacteriales_877923; f__Flavobacteriaceae; g__Polaribacter_A	0.9996848871917037	0.0	0.0	0.0	0.0	0.0	0.0	0.0	0.0	0.0	0.0	0.0	0.0	0.0	0.0	0.0	0.0	0.0	0.0	0.0	0.0	0.0	0.0	0.0	0.0	0.0	0.0	0.0	0.0	0.0	0.0	0.0	0.0	0.0	0.0	0.0	0.0	0.0	0.0	0.0	0.0	0.0	0.0	0.0	0.0	0.0
00f52d744618f40c38a7968387819292	d__Bacteria;p__Bacteroidota;c__Bacteroidia;o__Bacteroidales;f__Tannerellaceae;g__Parabacteroides;s__Parabacteroides_distasonis;	0.9997857948488177	d__Bacteria; p__Bacteroidota; c__Bacteroidia; o__Bacteroidales; f__Tannerellaceae; g__Parabacteroides_B_862066; s__Parabacteroides_B_862066 distasonis	0.9999594640160201	0.0	0.0	0.0	0.0	0.0	0.0	0.0	0.0	0.0	0.0	0.0	0.0	0.0	0.0	0.0	0.0	0.0	0.0	0.0	0.0	0.0	0.0	0.0	0.0	0.0	0.0	0.0	0.0	0.0	0.0	0.0	0.0	0.0	2.0	0.0	0.0	0.0	0.0	0.0	0.0	0.0	0.0	0.0	0.0	0.0
0101aee3564d4ea0ecf330dea0b26fbd	d__Bacteria;p__Bacteroidota;c__Bacteroidia;o__Marinilabiliales	0.9991168449073459	d__Bacteria; p__Bacteroidota; c__Bacteroidia; o__Bacteroidales; f__Prolixibacteraceae; g__; s__	0.8875890538850393	0.0	0.0	0.0	0.0	0.0	0.0	0.0	0.0	0.0	4.0	0.0	0.0	0.0	0.0	0.0	0.0	0.0	0.0	0.0	0.0	0.0	0.0	0.0	0.0	0.0	0.0	0.0	0.0	0.0	0.0	0.0	0.0	0.0	0.0	0.0	0.0	0.0	0.0	0.0	0.0	0.0	0.0	0.0	0.0	0.0
011644eeed613c07a78dc6ef01e39884	d__Bacteria	1.0000000000000122	Unassigned	0.8085505934774411	0.0	0.0	0.0	0.0	0.0	0.0	0.0	0.0	0.0	0.0	0.0	0.0	0.0	0.0	0.0	0.0	0.0	0.0	0.0	0.0	0.0	0.0	0.0	0.0	0.0	0.0	0.0	0.0	0.0	0.0	0.0	0.0	0.0	0.0	0.0	0.0	0.0	0.0	0.0	0.0	0.0	0.0	0.0	0.0	0.0
0124016e88ca1f17efcafcf2ffcc5910	d__Bacteria;p__Pseudomonadota;c__Gammaproteobacteria;o__Moraxellales;f__Moraxellaceae;g__Acinetobacter	0.9898344502659844	d__Bacteria; p__Proteobacteria; c__Gammaproteobacteria; o__Pseudomonadales_660879; f__Moraxellaceae; g__Acinetobacter	0.9877213684108114	0.0	0.0	0.0	0.0	0.0	0.0	0.0	0.0	0.0	0.0	0.0	0.0	0.0	0.0	0.0	0.0	0.0	0.0	0.0	0.0	0.0	0.0	0.0	0.0	0.0	0.0	0.0	0.0	0.0	0.0	0.0	0.0	0.0	0.0	0.0	0.0	0.0	0.0	0.0	0.0	0.0	0.0	0.0	0.0	0.0
0134e87a176fced5bb19fe58da73906f	d__Bacteria	1.0000000000000053	d__Bacteria	0.8409926772006224	0.0	0.0	0.0	0.0	0.0	0.0	0.0	0.0	0.0	0.0	0.0	0.0	0.0	0.0	0.0	0.0	0.0	0.0	0.0	0.0	0.0	0.0	0.0	0.0	0.0	0.0	0.0	0.0	0.0	0.0	0.0	0.0	0.0	0.0	0.0	0.0	0.0	0.0	0.0	0.0	0.0	0.0	0.0	0.0	0.0
01366d8dd3aaf88308fbbfd5d3da117d	d__Bacteria;p__Pseudomonadota;c__Gammaproteobacteria	0.9935231109057506	d__Bacteria; p__Proteobacteria; c__Gammaproteobacteria; o__Woeseiales; f__Woeseiaceae; g__; s__	0.9815125078973755	0.0	0.0	0.0	0.0	0.0	0.0	0.0	0.0	0.0	0.0	0.0	0.0	0.0	0.0	0.0	0.0	0.0	0.0	0.0	0.0	0.0	0.0	0.0	0.0	0.0	0.0	0.0	0.0	0.0	0.0	0.0	0.0	0.0	0.0	0.0	0.0	0.0	0.0	0.0	0.0	0.0	0.0	0.0	0.0	0.0
013b3a1f915fcdd5be61f1fa435a6e61	d__Bacteria;p__Bacillota;c__Bacilli;o__Lactobacillales;f__Carnobacteriaceae;g__Granulicatella;s__Granulicatella_adiacens;	0.7508657055120875	d__Bacteria; p__Firmicutes_D; c__Bacilli; o__Lactobacillales; f__Aerococcaceae; g__Granulicatella	0.9973386424710693	0.0	0.0	0.0	0.0	0.0	0.0	0.0	0.0	0.0	0.0	0.0	0.0	0.0	0.0	0.0	0.0	0.0	0.0	0.0	0.0	0.0	0.0	0.0	0.0	0.0	0.0	0.0	0.0	0.0	0.0	0.0	0.0	0.0	0.0	0.0	0.0	0.0	0.0	0.0	0.0	0.0	0.0	0.0	0.0	0.0
014d00c3175eab435905fbadb379fe2f	d__Bacteria;p__Pseudomonadota;c__Alphaproteobacteria;o__Sphingomonadales;f__Sphingomonadaceae	0.9999911611175919	d__Bacteria; p__Proteobacteria; c__Alphaproteobacteria; o__Sphingomonadales; f__Sphingomonadaceae; g__Sphingobium_A_485959	0.9998876711157711	0.0	0.0	0.0	0.0	0.0	0.0	0.0	0.0	0.0	0.0	0.0	0.0	0.0	0.0	0.0	0.0	0.0	0.0	0.0	0.0	0.0	0.0	0.0	0.0	0.0	0.0	0.0	0.0	0.0	0.0	0.0	0.0	0.0	0.0	0.0	0.0	0.0	0.0	0.0	0.0	0.0	0.0	0.0	0.0	0.0
015aadc59291160c34e39ce5a8ee6a66	d__Bacteria;p__Bacillota;c__Clostridia;o__Eubacteriales;f__Clostridiaceae;g__Clostridium;s__Clostridium_saudiense;	0.8993443605273701	d__Bacteria; p__Firmicutes_A; c__Clostridia_258483; o__Clostridiales; f__Clostridiaceae_222000; g__Clostridium_T; s__Clostridium_T saudiense	0.7738229744678319	0.0	0.0	0.0	0.0	0.0	0.0	0.0	0.0	0.0	0.0	0.0	0.0	0.0	0.0	0.0	0.0	0.0	0.0	0.0	0.0	0.0	0.0	0.0	0.0	0.0	0.0	0.0	0.0	0.0	0.0	0.0	0.0	0.0	0.0	0.0	0.0	0.0	0.0	0.0	0.0	0.0	0.0	0.0	0.0	0.0
01715b48e1623dc9b48cbe637ef0ce34	d__Bacteria;p__Pseudomonadota;c__Alphaproteobacteria;o__Rhodospirillales;f__Acetobacteraceae;g__Asaia	0.929881220212688	d__Bacteria; p__Proteobacteria; c__Alphaproteobacteria; o__Acetobacterales; f__Acetobacteraceae; g__Asaia	0.9422747885059256	0.0	0.0	0.0	0.0	0.0	0.0	0.0	0.0	0.0	0.0	0.0	0.0	0.0	0.0	0.0	0.0	0.0	0.0	0.0	0.0	0.0	0.0	0.0	0.0	0.0	0.0	0.0	0.0	0.0	0.0	0.0	0.0	0.0	0.0	0.0	0.0	0.0	0.0	0.0	0.0	0.0	0.0	0.0	0.0	0.0
017620d47304f85826df3f91653149f7	d__Bacteria;p__Bacillota;c__Bacilli;o__Lactobacillales;f__Streptococcaceae;g__Streptococcus	0.9998187287835971	d__Bacteria; p__Firmicutes_D; c__Bacilli; o__Lactobacillales; f__Streptococcaceae; g__Streptococcus	0.9999879517550532	0.0	0.0	0.0	0.0	0.0	0.0	0.0	0.0	0.0	0.0	0.0	0.0	0.0	0.0	0.0	0.0	0.0	0.0	0.0	0.0	0.0	0.0	0.0	0.0	0.0	0.0	0.0	0.0	0.0	0.0	0.0	0.0	0.0	0.0	0.0	0.0	0.0	0.0	0.0	0.0	0.0	0.0	0.0	0.0	0.0
0181f4a37beb2dc4b0438b94e43165f8	d__Bacteria;p__Actinomycetota;c__Actinomycetes;o__Jatrophihabitantales;f__Jatrophihabitantaceae;g__Jatrophihabitans	0.8518667633852506	d__Bacteria; p__Actinobacteriota; c__Actinomycetia; o__Mycobacteriales; f__Jatrophihabitantaceae; g__Jatrophihabitans_372606	0.8097334114423435	0.0	0.0	0.0	0.0	0.0	0.0	0.0	0.0	0.0	0.0	0.0	0.0	0.0	0.0	0.0	0.0	0.0	0.0	0.0	0.0	0.0	0.0	0.0	0.0	0.0	0.0	0.0	0.0	0.0	0.0	0.0	0.0	0.0	0.0	0.0	0.0	0.0	0.0	0.0	0.0	0.0	0.0	0.0	0.0	0.0
01873edc5d750c44387013b92d05dd86	d__Bacteria;p__Pseudomonadota;c__Gammaproteobacteria;o__Enterobacterales;f__Yersiniaceae	0.8715615227676055	d__Bacteria; p__Proteobacteria; c__Gammaproteobacteria; o__Enterobacterales_A_737866; f__Enterobacteriaceae_A	0.9999316901582602	0.0	0.0	0.0	0.0	0.0	0.0	0.0	0.0	0.0	0.0	0.0	0.0	0.0	0.0	0.0	0.0	0.0	0.0	0.0	0.0	0.0	0.0	0.0	0.0	0.0	0.0	0.0	0.0	0.0	0.0	0.0	0.0	0.0	0.0	0.0	0.0	0.0	0.0	0.0	0.0	0.0	0.0	0.0	0.0	0.0
01d7963d550db076774e99e0f607779d	d__Bacteria;p__Bdellovibrionota;c__Oligoflexia;o__Bdellovibrionales;f__Bdellovibrionaceae;g__Bdellovibrio;s__Bdellovibrio_bacteriovorus;	0.9999741041772668	d__Bacteria; p__Bdellovibrionota_E; c__Bdellovibrionia_A_473294; o__Bdellovibrionales; f__Bdellovibrionaceae; g__Bdellovibrio; s__Bdellovibrio bacteriovorus_E	0.9574037414170056	0.0	0.0	0.0	0.0	0.0	0.0	0.0	0.0	0.0	0.0	0.0	0.0	0.0	0.0	0.0	0.0	0.0	0.0	0.0	0.0	0.0	0.0	0.0	0.0	0.0	0.0	0.0	0.0	0.0	0.0	0.0	0.0	0.0	0.0	0.0	0.0	0.0	0.0	0.0	0.0	0.0	0.0	0.0	0.0	0.0
01f5081453997e1732701385681eb42b	d__Bacteria;p__Actinomycetota;c__Actinomycetes	0.9683741390957481	d__Bacteria; p__Actinobacteriota; c__Acidimicrobiia_401430; o__Acidimicrobiales; f__SZUA-35; g__CADEDH01; s__CADEDH01 sp902826025	0.9974788669686986	0.0	0.0	0.0	0.0	0.0	0.0	0.0	0.0	0.0	0.0	0.0	0.0	0.0	0.0	0.0	0.0	0.0	0.0	0.0	0.0	0.0	0.0	0.0	0.0	0.0	0.0	0.0	0.0	0.0	0.0	0.0	0.0	0.0	0.0	0.0	0.0	0.0	0.0	0.0	0.0	0.0	0.0	0.0	0.0	0.0
01fcd0afe18ff8fe72e2c1042855ee39	d__Bacteria	1.0000000000000138	d__Bacteria; p__Dependentiae; c__Babeliae; o__; f__; g__; s__	0.9999120210246925	0.0	0.0	0.0	0.0	0.0	0.0	0.0	0.0	0.0	0.0	0.0	0.0	0.0	0.0	0.0	0.0	0.0	0.0	0.0	0.0	0.0	0.0	0.0	0.0	0.0	0.0	0.0	0.0	0.0	0.0	0.0	0.0	0.0	0.0	0.0	0.0	0.0	0.0	0.0	0.0	0.0	0.0	0.0	0.0	0.0
020bf9ef7ef1b82f3db10995697d48c4	d__Bacteria;p__Pseudomonadota;c__Gammaproteobacteria	0.9984060118831816	d__Bacteria; p__Proteobacteria; c__Gammaproteobacteria; o__Enterobacterales_A_737866; f__Vibrionaceae; g__Paraphotobacterium; s__	0.8968947485624971	0.0	0.0	0.0	0.0	0.0	0.0	0.0	0.0	0.0	0.0	0.0	0.0	0.0	0.0	0.0	0.0	0.0	0.0	0.0	0.0	0.0	0.0	0.0	0.0	0.0	0.0	0.0	0.0	0.0	0.0	0.0	0.0	0.0	0.0	0.0	0.0	0.0	0.0	0.0	0.0	0.0	0.0	0.0	0.0	0.0
02162a58d0f16dabccbb37f194b50938	d__Bacteria	1.0000000000000024	d__Bacteria	0.8825951964659987	0.0	0.0	0.0	0.0	0.0	0.0	0.0	0.0	0.0	0.0	0.0	0.0	0.0	0.0	0.0	0.0	0.0	0.0	0.0	0.0	0.0	0.0	0.0	0.0	0.0	0.0	0.0	0.0	0.0	0.0	0.0	0.0	0.0	0.0	0.0	0.0	0.0	0.0	0.0	0.0	0.0	0.0	0.0	0.0	0.0
0219deabaf53e121f9f56404f73b0a2f	d__Bacteria;p__Bacillota;c__Bacilli;o__Bacillales;f__Bacillaceae;g__Bacillus	0.9573720334794087	d__Bacteria; p__Firmicutes_D; c__Bacilli; o__Bacillales_B_310392; f__Bacillaceae_G_310392; g__Bacillus_A	0.9278655875827178	0.0	0.0	0.0	0.0	0.0	0.0	0.0	0.0	0.0	0.0	0.0	0.0	0.0	0.0	0.0	0.0	0.0	0.0	0.0	0.0	0.0	0.0	0.0	0.0	0.0	0.0	0.0	0.0	0.0	2.0	0.0	0.0	0.0	0.0	0.0	0.0	0.0	0.0	0.0	0.0	0.0	0.0	0.0	0.0	0.0
0225e3e927a6e9421a5480fd43a150a8	d__Bacteria;p__Pseudomonadota;c__Alphaproteobacteria;o__Maricaulales;f__Robiginitomaculaceae	0.8461982543035806	d__Bacteria; p__Proteobacteria; c__Alphaproteobacteria; o__Caulobacterales	0.838924860791777	0.0	0.0	0.0	0.0	0.0	0.0	0.0	0.0	0.0	0.0	0.0	0.0	0.0	0.0	0.0	0.0	0.0	0.0	0.0	0.0	0.0	0.0	0.0	0.0	0.0	0.0	0.0	0.0	0.0	0.0	0.0	0.0	0.0	0.0	0.0	0.0	0.0	0.0	0.0	0.0	0.0	0.0	0.0	0.0	0.0
02502141f0a1bf07cc6d6c60b94433f5	d__Bacteria;p__Pseudomonadota;c__Gammaproteobacteria;o__Enterobacterales;f__Enterobacteriaceae	0.9829565678814557	d__Bacteria; p__Proteobacteria; c__Gammaproteobacteria; o__Enterobacterales_A_737866; f__Enterobacteriaceae_A	0.999977766787797	0.0	0.0	0.0	0.0	0.0	0.0	0.0	0.0	0.0	0.0	0.0	0.0	0.0	0.0	0.0	0.0	11.0	0.0	0.0	0.0	0.0	0.0	0.0	0.0	0.0	0.0	0.0	0.0	0.0	0.0	0.0	0.0	0.0	0.0	0.0	0.0	0.0	0.0	0.0	0.0	0.0	0.0	8.0	0.0	0.0
026d3b411a0ea7bcf48d3293fddc3f20	d__Bacteria;p__Bacteroidota;c__Bacteroidia;o__Marinilabiliales;f__Prolixibacteraceae	0.8372521338146302	d__Bacteria; p__Bacteroidota; c__Bacteroidia; o__Bacteroidales; f__GCA-2748055; g__GCA-2748055; s__GCA-2748055 sp011056635	0.9999827639123963	0.0	0.0	0.0	0.0	0.0	0.0	0.0	0.0	0.0	0.0	0.0	0.0	0.0	0.0	0.0	0.0	0.0	0.0	0.0	0.0	0.0	0.0	0.0	0.0	0.0	0.0	0.0	0.0	0.0	0.0	0.0	0.0	0.0	0.0	0.0	0.0	0.0	0.0	0.0	0.0	0.0	0.0	0.0	0.0	0.0
026e836928f05cac261703d265201be0	d__Bacteria;p__Pseudomonadota;c__Alphaproteobacteria;o__Sphingomonadales;f__Sphingomonadaceae;g__Sphingomonas	0.9999022427398939	d__Bacteria; p__Proteobacteria; c__Alphaproteobacteria; o__Sphingomonadales; f__Sphingomonadaceae; g__Sphingomonas_L_486704; s__Sphingomonas_L_486704 zeae	0.9678166097701186	0.0	0.0	0.0	0.0	0.0	0.0	0.0	0.0	0.0	0.0	0.0	0.0	0.0	0.0	0.0	0.0	0.0	0.0	0.0	0.0	0.0	0.0	0.0	0.0	0.0	0.0	0.0	0.0	0.0	0.0	0.0	0.0	0.0	0.0	0.0	0.0	0.0	0.0	0.0	0.0	0.0	0.0	0.0	0.0	0.0
026f06a3f68975782933881737b366c8	d__Bacteria;p__Bacteroidota	0.9997136398418518	d__Bacteria; p__Bacteroidota; c__Bacteroidia; o__Bacteroidales; f__F082; g__; s__	0.9840022919034872	0.0	0.0	0.0	0.0	0.0	0.0	0.0	0.0	0.0	0.0	0.0	0.0	0.0	0.0	0.0	0.0	0.0	0.0	0.0	0.0	0.0	0.0	0.0	0.0	0.0	0.0	0.0	0.0	0.0	0.0	0.0	0.0	0.0	0.0	0.0	0.0	0.0	0.0	0.0	0.0	0.0	0.0	0.0	0.0	0.0
028e77bb9b2a39abead0ac24bb620c83	d__Bacteria;p__Pseudomonadota;c__Betaproteobacteria;o__Burkholderiales;f__Comamonadaceae;g__Variovorax	0.7992522889650141	d__Bacteria; p__Proteobacteria; c__Gammaproteobacteria; o__Burkholderiales_592522; f__Burkholderiaceae_A_592522; g__Variovorax	0.7526833639049144	0.0	0.0	0.0	0.0	0.0	0.0	0.0	0.0	0.0	0.0	0.0	0.0	0.0	0.0	0.0	0.0	0.0	0.0	0.0	0.0	0.0	0.0	0.0	0.0	0.0	0.0	0.0	0.0	0.0	0.0	0.0	0.0	0.0	0.0	0.0	0.0	0.0	0.0	0.0	0.0	0.0	0.0	0.0	0.0	0.0
0290ae75f765efb87220242a798bd2ac	d__Bacteria;p__Pseudomonadota;c__Alphaproteobacteria;o__Rhodobacterales;f__Rhodobacteraceae	0.932843705596673	d__Bacteria; p__Proteobacteria; c__Alphaproteobacteria; o__Rhodobacterales; f__Rhodobacteraceae	0.9930063991043913	0.0	0.0	0.0	0.0	0.0	0.0	0.0	0.0	0.0	0.0	0.0	0.0	0.0	0.0	0.0	0.0	0.0	0.0	0.0	0.0	0.0	0.0	0.0	0.0	0.0	0.0	0.0	0.0	0.0	0.0	0.0	0.0	0.0	0.0	0.0	0.0	0.0	0.0	0.0	0.0	0.0	0.0	0.0	0.0	0.0
02a1319eafc8d9e597d7bbddf0331cb4	d__Bacteria;p__Actinomycetota;c__Actinomycetes;o__Micrococcales;f__Cellulomonadaceae;g__Cellulomonas	0.9165605826287158	d__Bacteria; p__Actinobacteriota; c__Actinomycetia; o__Actinomycetales; f__Cellulomonadaceae; g__Cellulomonas	0.9451692264434012	0.0	0.0	0.0	0.0	0.0	0.0	0.0	0.0	0.0	0.0	0.0	0.0	0.0	0.0	0.0	0.0	0.0	0.0	0.0	0.0	0.0	0.0	0.0	0.0	0.0	0.0	0.0	0.0	0.0	0.0	0.0	0.0	0.0	0.0	0.0	0.0	0.0	0.0	0.0	0.0	0.0	0.0	0.0	0.0	0.0
02ddddd8e6fa91dd5925350b3d96f295	d__Bacteria;p__Verrucomicrobiota;c__Verrucomicrobiae;o__Verrucomicrobiales;f__Verrucomicrobiaceae;g__Haloferula	0.939821884159391	d__Bacteria; p__Verrucomicrobiota; c__Verrucomicrobiae; o__Verrucomicrobiales; f__Akkermansiaceae; g__Haloferula_776480	0.9519006430187725	0.0	0.0	0.0	0.0	0.0	0.0	0.0	0.0	0.0	0.0	0.0	0.0	0.0	0.0	0.0	0.0	0.0	0.0	0.0	0.0	0.0	0.0	0.0	0.0	0.0	0.0	0.0	0.0	0.0	0.0	0.0	0.0	0.0	0.0	0.0	0.0	0.0	0.0	0.0	0.0	0.0	0.0	0.0	0.0	0.0
03069d1806114090d9225ff4751c774f	d__Bacteria;p__Pseudomonadota;c__Betaproteobacteria;o__Burkholderiales;f__Burkholderiaceae;g__Cupriavidus	0.9989194718181645	d__Bacteria; p__Proteobacteria; c__Gammaproteobacteria; o__Burkholderiales_592524; f__Burkholderiaceae_A_580492; g__Cupriavidus	0.9988502712708107	0.0	0.0	0.0	0.0	0.0	0.0	0.0	0.0	0.0	0.0	0.0	0.0	0.0	0.0	0.0	0.0	0.0	0.0	0.0	0.0	0.0	0.0	0.0	0.0	0.0	0.0	0.0	0.0	0.0	0.0	0.0	0.0	0.0	0.0	0.0	0.0	0.0	0.0	0.0	0.0	0.0	0.0	0.0	0.0	0.0
0309e923f8c124d2bb5a91fcf85ff103	d__Bacteria;p__Bacillota;c__Bacilli;o__Lactobacillales;f__Lactobacillaceae;g__Lactobacillus	0.9809616605607188	d__Bacteria; p__Firmicutes_D; c__Bacilli; o__Lactobacillales; f__Lactobacillaceae; g__Lactobacillus; s__Lactobacillus panisapium	0.7886353571360726	0.0	0.0	0.0	0.0	0.0	0.0	0.0	0.0	0.0	0.0	0.0	0.0	0.0	0.0	0.0	0.0	0.0	0.0	0.0	0.0	0.0	0.0	0.0	0.0	0.0	0.0	0.0	0.0	0.0	0.0	0.0	0.0	0.0	0.0	0.0	0.0	0.0	0.0	0.0	0.0	0.0	0.0	0.0	0.0	0.0
030ab9d3781ccbe94e14026b019d9386	d__Bacteria;p__Pseudomonadota;c__Alphaproteobacteria;o__Hyphomicrobiales	0.991438364057263	d__Bacteria; p__Proteobacteria; c__Alphaproteobacteria; o__Rhizobiales_A_504705	0.8618081360581813	0.0	0.0	0.0	0.0	0.0	0.0	0.0	0.0	0.0	0.0	0.0	0.0	0.0	0.0	0.0	0.0	0.0	0.0	0.0	0.0	0.0	0.0	0.0	0.0	0.0	0.0	0.0	0.0	0.0	0.0	0.0	0.0	0.0	0.0	0.0	0.0	0.0	0.0	0.0	0.0	0.0	0.0	0.0	0.0	0.0
031386a796b2c180643a7a2bc79d255c	d__Bacteria;p__Cyanobacteria;c__Cyanobacteriia;o__Chloroplast;f__Chloroplast;g__Chloroplast;s__Chloroplast_Chloroplast;	0.9999999449756289	d__Bacteria; p__Bacteroidota; c__Bacteroidia; o__Bacteroidales; f__Marinilabiliaceae; g__JC017; s__JC017 sp004296775	0.9988731430259323	0.0	0.0	0.0	0.0	0.0	0.0	0.0	0.0	0.0	0.0	0.0	0.0	0.0	0.0	0.0	0.0	0.0	0.0	0.0	0.0	0.0	0.0	0.0	0.0	0.0	0.0	0.0	0.0	0.0	0.0	0.0	0.0	0.0	0.0	0.0	0.0	0.0	0.0	0.0	0.0	0.0	0.0	0.0	0.0	0.0
0315f75d735cc01b282d056415ca4948	d__Bacteria	1.000000000000017	d__Bacteria	0.8195760708644145	0.0	0.0	0.0	0.0	0.0	0.0	0.0	0.0	0.0	0.0	0.0	0.0	0.0	0.0	0.0	0.0	0.0	0.0	0.0	0.0	0.0	0.0	0.0	0.0	0.0	0.0	0.0	0.0	0.0	0.0	0.0	0.0	0.0	0.0	0.0	0.0	0.0	0.0	0.0	0.0	0.0	0.0	0.0	0.0	0.0
031a2667b6e076a82aae37689b79660a	d__Bacteria;p__Pseudomonadota;c__Alphaproteobacteria;o__Hyphomicrobiales	0.9999956605249796	d__Bacteria; p__Proteobacteria; c__Alphaproteobacteria	0.999999848936936	0.0	0.0	0.0	0.0	0.0	0.0	0.0	0.0	0.0	0.0	0.0	0.0	0.0	0.0	0.0	0.0	0.0	0.0	0.0	0.0	0.0	0.0	0.0	0.0	0.0	0.0	0.0	0.0	0.0	0.0	0.0	0.0	0.0	0.0	0.0	0.0	0.0	0.0	0.0	0.0	0.0	0.0	0.0	0.0	0.0
031ef2ca9dbe560d71d1dfff3fd9a9b7	d__Bacteria;p__Actinomycetota;c__Thermoleophilia;o__Solirubrobacterales;f__Patulibacteraceae;g__Patulibacter;s__Patulibacter_ginsengiterrae;	0.9452482392276946	d__Bacteria; p__Actinobacteriota; c__Thermoleophilia; o__Solirubrobacterales; f__Solirubrobacteraceae_405335; g__Patulibacter; s__Patulibacter ginsengiterrae	0.960018974844287	0.0	0.0	0.0	0.0	0.0	0.0	0.0	0.0	0.0	0.0	0.0	0.0	0.0	0.0	0.0	0.0	0.0	0.0	0.0	0.0	0.0	0.0	0.0	0.0	0.0	0.0	0.0	0.0	0.0	0.0	0.0	0.0	0.0	0.0	0.0	0.0	0.0	0.0	0.0	0.0	0.0	0.0	0.0	0.0	0.0
03624e04befc1e9cc7902a57e537201e	d__Bacteria	1.0000000000000109	d__Bacteria; p__Proteobacteria; c__Gammaproteobacteria; o__Burkholderiales_597441; f__Neisseriaceae_563222	0.9654626343621612	0.0	0.0	0.0	0.0	0.0	0.0	0.0	0.0	0.0	0.0	0.0	0.0	0.0	0.0	0.0	0.0	0.0	0.0	0.0	0.0	0.0	0.0	0.0	0.0	0.0	0.0	0.0	0.0	0.0	0.0	0.0	0.0	0.0	0.0	0.0	0.0	0.0	0.0	0.0	0.0	0.0	0.0	0.0	0.0	0.0
036440cd5123b7394f7cde097588defe	d__Bacteria;p__Pseudomonadota;c__Gammaproteobacteria;o__Vibrionales;f__Vibrionaceae;g__Aliivibrio	0.9748714860198424	d__Bacteria; p__Proteobacteria; c__Gammaproteobacteria; o__Enterobacterales_A_737866; f__Vibrionaceae; g__Aliivibrio	0.9359600104272573	0.0	0.0	0.0	0.0	0.0	0.0	0.0	0.0	0.0	0.0	0.0	0.0	0.0	0.0	0.0	0.0	0.0	0.0	0.0	0.0	0.0	0.0	0.0	0.0	0.0	0.0	0.0	0.0	0.0	0.0	0.0	0.0	0.0	0.0	0.0	0.0	0.0	0.0	0.0	0.0	0.0	0.0	0.0	0.0	0.0
03693f689ab4c401cce5d358e1b6cd6c	d__Bacteria;p__Pseudomonadota;c__Gammaproteobacteria;o__Orbales;f__Orbaceae;g__Schmidhempelia	0.9982643298573682	d__Bacteria; p__Proteobacteria; c__Gammaproteobacteria; o__Enterobacterales_A_737866; f__Enterobacteriaceae_A; g__Schmidhempelia; s__Schmidhempelia bombi	0.9968399489548766	0.0	0.0	0.0	0.0	0.0	0.0	0.0	0.0	0.0	0.0	0.0	0.0	0.0	0.0	0.0	0.0	0.0	0.0	0.0	0.0	0.0	0.0	0.0	0.0	0.0	0.0	0.0	0.0	0.0	0.0	0.0	0.0	0.0	0.0	0.0	0.0	0.0	0.0	0.0	0.0	0.0	0.0	0.0	0.0	0.0
036e56f6968ff5dc63297402dcf6e4b6	d__Bacteria;p__Pseudomonadota;c__Gammaproteobacteria;o__Enterobacterales;f__Yersiniaceae;g__Serratia	0.885420753245158	d__Bacteria; p__Proteobacteria; c__Gammaproteobacteria; o__Enterobacterales_A_737866; f__Enterobacteriaceae_A; g__Serratia_D_727245	0.8576064542359951	0.0	0.0	0.0	0.0	0.0	0.0	0.0	0.0	0.0	0.0	0.0	0.0	0.0	0.0	0.0	0.0	0.0	0.0	0.0	0.0	0.0	0.0	0.0	0.0	0.0	0.0	0.0	0.0	0.0	0.0	0.0	0.0	0.0	0.0	0.0	0.0	0.0	0.0	0.0	0.0	0.0	0.0	0.0	0.0	0.0
038d2550ce3739266e49d204fd69311e	d__Bacteria;p__Pseudomonadota;c__Gammaproteobacteria;o__Enterobacterales;f__Erwiniaceae	0.9226734992709891	d__Bacteria; p__Proteobacteria; c__Gammaproteobacteria; o__Enterobacterales_A_737866; f__Enterobacteriaceae_A; g__Erwinia_B_680885	0.8351839610825786	0.0	0.0	0.0	0.0	0.0	0.0	0.0	0.0	0.0	0.0	0.0	0.0	0.0	0.0	0.0	0.0	0.0	0.0	0.0	0.0	0.0	0.0	0.0	0.0	0.0	0.0	0.0	0.0	0.0	0.0	0.0	0.0	0.0	0.0	0.0	0.0	0.0	0.0	0.0	0.0	0.0	0.0	0.0	0.0	0.0
038e051227f8f2b6874139a966f1949f	d__Bacteria;p__Bacteroidota;c__Flavobacteriia;o__Flavobacteriales;f__Flavobacteriaceae	0.9999987899994148	d__Bacteria; p__Bacteroidota; c__Bacteroidia; o__Flavobacteriales_877923; f__Flavobacteriaceae; g__Patiriisocius; s__	0.9900176122446981	0.0	0.0	0.0	0.0	0.0	0.0	0.0	0.0	0.0	0.0	0.0	0.0	0.0	0.0	0.0	0.0	0.0	0.0	0.0	0.0	0.0	0.0	0.0	0.0	0.0	0.0	0.0	0.0	0.0	0.0	0.0	0.0	0.0	0.0	0.0	0.0	0.0	0.0	0.0	0.0	0.0	0.0	0.0	0.0	0.0
039a5bed09bb336c8803454be8ba0d7c	d__Bacteria;p__Pseudomonadota;c__Gammaproteobacteria;o__Enterobacterales;f__Enterobacteriaceae	0.9968287525891287	d__Bacteria; p__Proteobacteria; c__Gammaproteobacteria; o__Enterobacterales_A_737866; f__Enterobacteriaceae_A; g__Escherichia_710834	0.7727719562371285	5.0	0.0	0.0	10.0	0.0	0.0	0.0	0.0	3.0	41.0	0.0	0.0	0.0	0.0	0.0	0.0	18.0	0.0	0.0	0.0	15.0	0.0	0.0	0.0	0.0	0.0	0.0	0.0	3.0	0.0	0.0	8.0	0.0	0.0	0.0	11.0	0.0	4.0	0.0	0.0	0.0	92.0	0.0	0.0	0.0
03acf248b0472bb1ff429ed44573ffc6	d__Bacteria;p__Pseudomonadota;c__Gammaproteobacteria;o__Enterobacterales;f__Yersiniaceae	0.7228733590731384	d__Bacteria; p__Proteobacteria; c__Gammaproteobacteria; o__Enterobacterales_A_737866; f__Enterobacteriaceae_A; g__Serratia_A; s__	0.7386229254316878	0.0	0.0	0.0	0.0	0.0	0.0	0.0	0.0	0.0	0.0	0.0	0.0	0.0	0.0	0.0	0.0	0.0	0.0	0.0	0.0	0.0	0.0	0.0	0.0	0.0	0.0	0.0	0.0	0.0	0.0	0.0	0.0	0.0	0.0	0.0	0.0	0.0	0.0	0.0	0.0	0.0	0.0	0.0	0.0	0.0
03dac699e80ca516c6c0e653c8b446cd	d__Bacteria;p__Pseudomonadota;c__Alphaproteobacteria;o__Rhodospirillales;f__Acetobacteraceae	0.9840626194790681	d__Bacteria; p__Proteobacteria; c__Alphaproteobacteria; o__Acetobacterales; f__Acetobacteraceae	0.99155486115534	0.0	0.0	0.0	0.0	0.0	0.0	0.0	0.0	0.0	0.0	0.0	0.0	0.0	0.0	0.0	0.0	0.0	0.0	0.0	0.0	0.0	0.0	0.0	0.0	0.0	0.0	0.0	0.0	0.0	0.0	0.0	0.0	0.0	0.0	0.0	0.0	0.0	0.0	0.0	0.0	0.0	0.0	0.0	0.0	0.0
03e115a55fdd2da09719ebdcb86ac590	d__Bacteria;p__Pseudomonadota;c__Gammaproteobacteria;o__Pseudomonadales;f__Pseudomonadaceae;g__Pseudomonas	0.981466012120046	d__Bacteria; p__Proteobacteria; c__Gammaproteobacteria; o__Pseudomonadales_650611; f__Pseudomonadaceae; g__Pseudomonas_E_647464	0.9264937936302939	0.0	0.0	0.0	0.0	0.0	0.0	0.0	0.0	0.0	0.0	0.0	0.0	0.0	0.0	0.0	0.0	0.0	0.0	0.0	0.0	0.0	0.0	0.0	0.0	0.0	0.0	0.0	0.0	0.0	0.0	0.0	0.0	0.0	0.0	0.0	0.0	0.0	0.0	0.0	0.0	0.0	0.0	0.0	0.0	0.0
03e19a7a8972a18d236af4c44f8688d8	d__Bacteria	0.9999999999999896	d__Bacteria	0.8495199689412325	0.0	0.0	0.0	0.0	0.0	0.0	0.0	0.0	0.0	0.0	0.0	0.0	0.0	0.0	0.0	0.0	0.0	0.0	0.0	0.0	0.0	0.0	0.0	0.0	0.0	0.0	0.0	0.0	0.0	0.0	0.0	0.0	0.0	0.0	0.0	0.0	0.0	0.0	0.0	0.0	0.0	0.0	0.0	0.0	0.0
03ee0141301d88e8941ce92365167900	d__Bacteria	1.000000000000002	d__Bacteria	0.886608782166957	0.0	0.0	0.0	0.0	0.0	0.0	0.0	0.0	0.0	0.0	0.0	0.0	0.0	0.0	0.0	0.0	0.0	0.0	0.0	0.0	0.0	0.0	0.0	0.0	0.0	0.0	0.0	0.0	0.0	0.0	0.0	0.0	0.0	0.0	0.0	0.0	0.0	0.0	0.0	0.0	0.0	0.0	0.0	0.0	0.0
03f62e36408e5f8221106e22a80e71bc	d__Bacteria;p__Bacteroidota;c__Flavobacteriia;o__Flavobacteriales;f__Crocinitomicaceae	0.9988497922074464	d__Bacteria; p__Bacteroidota; c__Bacteroidia; o__Flavobacteriales_877923; f__Crocinitomicaceae; g__UBA4466; s__UBA4466 sp002734065	0.9744976366401515	0.0	0.0	0.0	0.0	0.0	0.0	0.0	0.0	0.0	0.0	0.0	0.0	0.0	0.0	0.0	0.0	0.0	0.0	0.0	0.0	0.0	0.0	0.0	0.0	0.0	0.0	0.0	0.0	0.0	0.0	0.0	0.0	0.0	0.0	0.0	0.0	0.0	0.0	0.0	0.0	0.0	0.0	0.0	0.0	0.0
0438a9b577f79507c71c6035c5d6fc59	d__Bacteria;p__Kiritimatiellota;c__Tichowtungiia;o__Tichowtungiales;f__Tichowtungiaceae;g__Tichowtungia;s__Tichowtungia_aerotolerans;	0.8799537833997639	d__Bacteria; p__Verrucomicrobiota; c__Kiritimatiellae_777642; o__Kiritimatiellales_777642; f__Pontiellaceae_777639; g__Pontiella; s__Pontiella sulfatireligans	0.733783238055396	0.0	0.0	0.0	0.0	0.0	0.0	0.0	0.0	0.0	0.0	0.0	0.0	0.0	0.0	0.0	0.0	0.0	0.0	0.0	0.0	0.0	0.0	0.0	0.0	0.0	0.0	0.0	0.0	0.0	0.0	0.0	0.0	0.0	0.0	0.0	0.0	0.0	0.0	0.0	0.0	0.0	0.0	0.0	0.0	0.0
04762d1d9abb56791616be3f56b79deb	d__Bacteria;p__Bacteroidota;c__Bacteroidia;o__Bacteroidales;f__Bacteroidaceae;g__Bacteroides;s__Bacteroides_uniformis;	0.8192275088465808	d__Bacteria; p__Bacteroidota; c__Bacteroidia; o__Bacteroidales; f__Bacteroidaceae; g__Bacteroides_H; s__Bacteroides_H uniformis	0.8317792080260903	0.0	0.0	0.0	0.0	0.0	0.0	0.0	0.0	0.0	0.0	0.0	0.0	0.0	0.0	0.0	0.0	0.0	0.0	0.0	0.0	0.0	0.0	0.0	0.0	0.0	0.0	0.0	0.0	0.0	0.0	0.0	0.0	0.0	0.0	0.0	0.0	0.0	0.0	0.0	0.0	0.0	0.0	0.0	0.0	0.0
049316ff3381f96c723a632b497a58c0	d__Bacteria	0.9999999999999885	d__Bacteria	0.8056294855231243	0.0	0.0	0.0	0.0	0.0	0.0	0.0	0.0	0.0	0.0	0.0	0.0	0.0	0.0	0.0	0.0	0.0	0.0	0.0	0.0	0.0	0.0	0.0	0.0	0.0	0.0	0.0	0.0	0.0	0.0	0.0	0.0	0.0	0.0	0.0	0.0	0.0	0.0	0.0	0.0	0.0	0.0	0.0	0.0	0.0
0499c983abe77809e120dfd59680ddd6	d__Bacteria;p__Bacillota;c__Bacilli;o__Lactobacillales;f__Streptococcaceae;g__Streptococcus	0.9999999701382817	d__Bacteria; p__Firmicutes_D; c__Bacilli; o__Lactobacillales; f__Streptococcaceae; g__Streptococcus	0.9999999984272652	0.0	0.0	0.0	0.0	0.0	0.0	0.0	0.0	0.0	0.0	0.0	0.0	0.0	0.0	0.0	0.0	0.0	0.0	0.0	0.0	0.0	0.0	0.0	0.0	0.0	0.0	0.0	0.0	0.0	0.0	0.0	0.0	0.0	0.0	0.0	0.0	0.0	0.0	0.0	0.0	0.0	0.0	0.0	0.0	0.0
04a18b18a4a1b92a77357142646f1e9f	d__Bacteria;p__Pseudomonadota;c__Alphaproteobacteria;o__Rhodospirillales;f__Acetobacteraceae	0.999998150468649	d__Bacteria; p__Proteobacteria; c__Alphaproteobacteria; o__Acetobacterales; f__Acetobacteraceae; g__Bombella; s__Bombella intestini	0.9758960859121427	0.0	0.0	0.0	0.0	0.0	0.0	0.0	0.0	0.0	0.0	0.0	0.0	0.0	0.0	0.0	0.0	0.0	0.0	0.0	0.0	0.0	0.0	0.0	0.0	0.0	0.0	0.0	0.0	0.0	0.0	0.0	0.0	0.0	0.0	0.0	0.0	0.0	0.0	0.0	0.0	0.0	0.0	0.0	0.0	0.0
04aacff9efcc8706c4627d5f2d66f9b3	d__Bacteria;p__Pseudomonadota;c__Gammaproteobacteria;o__Enterobacterales;f__Erwiniaceae;g__Erwinia	0.8840475116423366	d__Bacteria; p__Proteobacteria; c__Gammaproteobacteria; o__Enterobacterales_A_737866; f__Enterobacteriaceae_A; g__Erwinia_B_680885; s__Erwinia_B_680885 sp001422605	0.8083066426813744	0.0	0.0	0.0	0.0	0.0	0.0	0.0	0.0	0.0	0.0	0.0	0.0	0.0	0.0	0.0	0.0	0.0	0.0	0.0	0.0	0.0	0.0	0.0	0.0	0.0	0.0	0.0	0.0	0.0	0.0	0.0	0.0	0.0	0.0	0.0	0.0	0.0	0.0	0.0	0.0	0.0	0.0	0.0	0.0	0.0
04c74613b18819d097f15dc4191825fd	d__Bacteria	0.9999999999999905	d__Archaea; p__Thermoproteota; c__Nitrososphaeria_A; o__Nitrososphaerales; f__Nitrosopumilaceae; g__Nitrosopumilus_5141	0.9527889434199309	0.0	0.0	0.0	0.0	0.0	0.0	0.0	0.0	0.0	0.0	0.0	0.0	0.0	0.0	0.0	0.0	0.0	0.0	0.0	0.0	0.0	0.0	0.0	0.0	0.0	0.0	0.0	0.0	0.0	0.0	0.0	0.0	0.0	0.0	0.0	0.0	0.0	0.0	0.0	0.0	0.0	0.0	0.0	0.0	0.0
04cda03cdc03321db2604ad9aa491f82	d__Bacteria;p__Pseudomonadota;c__Alphaproteobacteria;o__Rhodospirillales;f__Acetobacteraceae;g__Bombella;s__Bombella_sbxid5328;	0.947369197755754	d__Bacteria; p__Proteobacteria; c__Alphaproteobacteria; o__Acetobacterales; f__Acetobacteraceae; g__Bombella; s__	0.7472908494331537	0.0	0.0	0.0	0.0	0.0	0.0	0.0	0.0	0.0	0.0	0.0	0.0	0.0	0.0	0.0	0.0	0.0	0.0	0.0	0.0	0.0	0.0	0.0	0.0	0.0	0.0	0.0	0.0	0.0	0.0	0.0	0.0	0.0	0.0	0.0	0.0	0.0	0.0	0.0	0.0	0.0	0.0	0.0	0.0	0.0
04d900eba5530f20ad3bd8fce1ceaa08	d__Bacteria;p__Pseudomonadota;c__Gammaproteobacteria;o__Xanthomonadales;f__Xanthomonadaceae;g__Chujaibacter;s__Chujaibacter_soli;	0.9975691795503686	d__Bacteria; p__Proteobacteria; c__Gammaproteobacteria; o__Lysobacterales_612303; f__Lysobacteraceae_612303; g__Chujaibacter; s__Chujaibacter soli	0.8055054845419009	0.0	0.0	0.0	0.0	0.0	0.0	0.0	0.0	0.0	0.0	0.0	0.0	0.0	0.0	0.0	0.0	0.0	0.0	0.0	0.0	0.0	0.0	0.0	0.0	0.0	0.0	0.0	0.0	0.0	0.0	0.0	0.0	0.0	0.0	0.0	0.0	0.0	0.0	0.0	0.0	0.0	0.0	0.0	0.0	0.0
04ea08652448e0f1df006387ba787a33	d__Bacteria;p__Pseudomonadota;c__Alphaproteobacteria;o__Rhodospirillales;f__Acetobacteraceae	0.9999532917890814	d__Bacteria; p__Proteobacteria; c__Alphaproteobacteria; o__Acetobacterales; f__Acetobacteraceae; g__Neokomagataea	0.89533524281524	0.0	0.0	0.0	0.0	0.0	0.0	0.0	0.0	0.0	0.0	0.0	0.0	0.0	0.0	0.0	0.0	0.0	0.0	0.0	0.0	0.0	0.0	0.0	0.0	0.0	0.0	0.0	0.0	0.0	0.0	0.0	0.0	0.0	0.0	0.0	0.0	0.0	0.0	0.0	0.0	0.0	0.0	0.0	0.0	0.0
04fe351877ba2378bc8ff64650b2d883	d__Bacteria;p__Pseudomonadota;c__Gammaproteobacteria	0.9513880239151188	d__Bacteria; p__Proteobacteria; c__Gammaproteobacteria	0.9994821056097682	0.0	0.0	0.0	0.0	0.0	0.0	0.0	0.0	0.0	0.0	0.0	0.0	0.0	0.0	0.0	0.0	0.0	0.0	0.0	0.0	0.0	0.0	0.0	0.0	0.0	0.0	0.0	0.0	0.0	0.0	0.0	0.0	0.0	0.0	0.0	0.0	0.0	0.0	0.0	0.0	0.0	0.0	0.0	0.0	0.0
050a3f82f85a3ea8c3839cf4d171e12d	d__Bacteria;p__Pseudomonadota;c__Gammaproteobacteria;o__Enterobacterales;f__Enterobacteriaceae;g__Kosakonia	0.8082750211571944	d__Bacteria; p__Proteobacteria; c__Gammaproteobacteria; o__Enterobacterales_A_737866; f__Enterobacteriaceae_A; g__Kosakonia_683478; s__Kosakonia cowanii	0.9271017946384029	0.0	0.0	0.0	0.0	0.0	0.0	0.0	0.0	0.0	0.0	0.0	0.0	0.0	0.0	0.0	0.0	0.0	0.0	0.0	0.0	0.0	0.0	0.0	0.0	0.0	0.0	0.0	0.0	0.0	0.0	0.0	0.0	0.0	0.0	0.0	0.0	0.0	0.0	0.0	0.0	0.0	0.0	0.0	0.0	0.0
055821dc99f9359e129450b7f05bb4b2	d__Bacteria	1.0000000000000073	d__Bacteria; p__Bdellovibrionota_C; c__UBA2361; o__UBA2361; f__RFPC01; g__RFPC01	0.9983304722338943	0.0	0.0	0.0	0.0	0.0	0.0	0.0	0.0	0.0	0.0	0.0	0.0	0.0	0.0	0.0	0.0	0.0	0.0	0.0	0.0	0.0	0.0	0.0	0.0	0.0	0.0	0.0	0.0	0.0	0.0	0.0	0.0	0.0	0.0	0.0	0.0	0.0	0.0	0.0	0.0	0.0	0.0	0.0	0.0	0.0
05733e6c4a4926c327be4ccbb1cb00bb	d__Bacteria;p__Actinomycetota;c__Actinomycetes;o__Micrococcales;f__Microbacteriaceae	0.9951717750550343	d__Bacteria; p__Actinobacteriota; c__Actinomycetia; o__Actinomycetales; f__Microbacteriaceae	0.9969390479169717	0.0	0.0	0.0	0.0	0.0	0.0	0.0	0.0	0.0	0.0	0.0	0.0	0.0	0.0	0.0	0.0	0.0	0.0	0.0	0.0	0.0	0.0	0.0	0.0	0.0	0.0	0.0	0.0	0.0	0.0	0.0	0.0	0.0	0.0	0.0	0.0	0.0	0.0	0.0	0.0	0.0	0.0	0.0	0.0	0.0
0574279c529aa75aac4ec113f1a842ec	d__Bacteria;p__Pseudomonadota;c__Gammaproteobacteria;o__Enterobacterales;f__Erwiniaceae;g__Pantoea	0.9038831121386794	d__Bacteria; p__Proteobacteria; c__Gammaproteobacteria; o__Enterobacterales_A_737866; f__Enterobacteriaceae_A; g__Pantoea_A_680069	0.9486929511183789	0.0	0.0	0.0	0.0	0.0	0.0	0.0	0.0	0.0	0.0	0.0	0.0	0.0	0.0	0.0	0.0	0.0	0.0	0.0	0.0	0.0	0.0	0.0	0.0	3.0	0.0	0.0	0.0	0.0	0.0	0.0	0.0	0.0	0.0	0.0	0.0	0.0	0.0	0.0	0.0	0.0	0.0	0.0	0.0	0.0
05873199e5c2a35119c2da86e691b1f5	d__Bacteria;p__Desulfobacterota;c__Deltaproteobacteria;o__Desulfobacterales;f__Desulfocapsaceae;g__Desulfotalea;s__Desulfotalea_arctica;	0.8015919471865695	d__Bacteria; p__Desulfobacterota_I; c__Desulfobulbia; o__Desulfobulbales; f__Desulfocapsaceae; g__Desulforhopalus; s__Desulfomarina profundi	0.9277929959888639	0.0	0.0	0.0	0.0	0.0	0.0	0.0	0.0	0.0	0.0	0.0	0.0	0.0	0.0	0.0	0.0	0.0	0.0	0.0	0.0	0.0	0.0	0.0	0.0	0.0	0.0	0.0	0.0	0.0	0.0	0.0	0.0	0.0	0.0	0.0	0.0	0.0	0.0	0.0	0.0	0.0	0.0	0.0	0.0	0.0
0593120f254e8b4c8b2dc98fbeb9ca97	d__Bacteria;p__Pseudomonadota;c__Gammaproteobacteria;o__Pseudomonadales;f__Pseudomonadaceae;g__Pseudomonas	0.992520337034414	d__Bacteria; p__Proteobacteria; c__Gammaproteobacteria; o__Pseudomonadales_650611; f__Pseudomonadaceae; g__Pseudomonas_E_647464	0.855832096643742	0.0	0.0	0.0	0.0	0.0	0.0	0.0	0.0	0.0	0.0	0.0	0.0	0.0	0.0	0.0	0.0	0.0	0.0	0.0	0.0	0.0	0.0	0.0	0.0	0.0	0.0	0.0	0.0	0.0	0.0	0.0	0.0	0.0	0.0	0.0	0.0	0.0	0.0	0.0	0.0	0.0	0.0	0.0	0.0	0.0
05b92501a6ff89a5e23088cc2875a7ab	d__Bacteria	0.9999999999999964	d__Bacteria	0.885530504668379	0.0	0.0	0.0	0.0	0.0	0.0	0.0	0.0	0.0	0.0	0.0	0.0	0.0	0.0	0.0	0.0	0.0	0.0	0.0	0.0	0.0	0.0	0.0	0.0	0.0	0.0	0.0	0.0	0.0	0.0	0.0	0.0	0.0	0.0	0.0	0.0	0.0	0.0	0.0	0.0	0.0	0.0	0.0	0.0	0.0
05c6580296d8e28fd4189577089d59d1	d__Bacteria;p__Bacteroidota;c__Flavobacteriia;o__Flavobacteriales;f__Cryomorphaceae;g__Acidiluteibacter;s__Acidiluteibacter_ferrifornacis;	0.9846032961975453	d__Bacteria; p__Bacteroidota; c__Bacteroidia; o__Flavobacteriales_894219; f__Vicingaceae_894219; g__UBA1494; s__UBA1494 sp002706365	0.9999697508465424	0.0	0.0	0.0	0.0	0.0	0.0	0.0	0.0	0.0	0.0	0.0	0.0	0.0	0.0	0.0	0.0	0.0	0.0	0.0	0.0	0.0	0.0	0.0	0.0	0.0	0.0	0.0	0.0	0.0	0.0	0.0	0.0	0.0	0.0	0.0	0.0	0.0	0.0	0.0	0.0	0.0	0.0	0.0	0.0	0.0
05c84034aa8045f4dcb46eba955ec7bd	d__Bacteria;p__Pseudomonadota;c__Gammaproteobacteria;o__Orbales;f__Orbaceae;g__Gilliamella	0.8641334485569007	d__Bacteria; p__Proteobacteria; c__Gammaproteobacteria; o__Enterobacterales_A_737866; f__Enterobacteriaceae_A; g__Gilliamella; s__Gilliamella apicola_G	0.9855443302343783	0.0	0.0	0.0	70.0	165.0	0.0	0.0	0.0	0.0	0.0	0.0	0.0	0.0	0.0	65.0	0.0	0.0	0.0	0.0	0.0	582.0	0.0	247.0	0.0	229.0	149.0	0.0	0.0	0.0	0.0	0.0	0.0	0.0	0.0	0.0	0.0	0.0	0.0	0.0	0.0	157.0	0.0	0.0	0.0	286.0
05cea10d44f5f6e664688c7135a3a66c	d__Bacteria;p__Pseudomonadota;c__Gammaproteobacteria;o__Cellvibrionales;f__Halieaceae;g__Sediminihaliea;s__Sediminihaliea_albiluteola;	0.7782247230775539	d__Bacteria; p__Proteobacteria; c__Gammaproteobacteria; o__Pseudomonadales_650612; f__Halieaceae; g__; s__	0.9540124870749751	0.0	0.0	0.0	0.0	0.0	0.0	0.0	0.0	0.0	0.0	0.0	0.0	0.0	0.0	0.0	0.0	0.0	0.0	0.0	0.0	0.0	0.0	0.0	0.0	0.0	0.0	0.0	0.0	0.0	0.0	0.0	0.0	0.0	0.0	0.0	0.0	0.0	0.0	0.0	0.0	0.0	0.0	0.0	0.0	0.0
05e3ebf6fe9f31e5d93ebdf0caecffec	d__Bacteria;p__Pseudomonadota;c__Alphaproteobacteria;o__Hyphomicrobiales;f__Rhizobiaceae	0.9918880857856499	d__Bacteria; p__Proteobacteria; c__Alphaproteobacteria; o__Rhizobiales_A_500471; f__Rhizobiaceae_A_500471; g__Agrobacterium	0.9654797577758693	0.0	0.0	0.0	0.0	0.0	0.0	0.0	0.0	0.0	0.0	0.0	0.0	0.0	0.0	0.0	0.0	0.0	0.0	0.0	0.0	0.0	0.0	0.0	0.0	0.0	0.0	0.0	0.0	0.0	0.0	0.0	0.0	0.0	0.0	0.0	0.0	0.0	0.0	0.0	0.0	0.0	0.0	0.0	0.0	0.0
05f9c0ac912455ef53be6b99ef2747a6	d__Bacteria;p__Cyanobacteria;c__Cyanobacteriia;o__Chloroplast;f__Chloroplast;g__Chloroplast;s__Chloroplast_Chloroplast;	0.999999994620822	d__Bacteria; p__Bacteroidota; c__Bacteroidia; o__Bacteroidales; f__Marinilabiliaceae; g__JC017; s__JC017 sp004296775	0.9999929621532251	0.0	0.0	0.0	0.0	0.0	0.0	0.0	0.0	0.0	0.0	0.0	0.0	0.0	0.0	0.0	0.0	0.0	0.0	0.0	0.0	0.0	0.0	0.0	0.0	0.0	0.0	0.0	0.0	0.0	0.0	0.0	0.0	0.0	0.0	0.0	0.0	0.0	0.0	0.0	0.0	0.0	0.0	0.0	0.0	0.0
05fa55533e6f4bddcbde5f5b6ca08e4e	d__Bacteria;p__Cyanobacteria;c__Cyanobacteriia;o__Chloroplast;f__Chloroplast;g__Chloroplast;s__Chloroplast_Chloroplast;	0.9999998518039884	d__Bacteria; p__Bacteroidota; c__Bacteroidia; o__Bacteroidales; f__Marinilabiliaceae; g__JC017; s__JC017 sp004296775	0.9962706574853843	0.0	0.0	0.0	0.0	0.0	0.0	0.0	0.0	0.0	0.0	0.0	0.0	0.0	0.0	0.0	0.0	0.0	0.0	0.0	0.0	0.0	0.0	0.0	0.0	0.0	0.0	0.0	0.0	0.0	0.0	0.0	0.0	0.0	0.0	0.0	0.0	0.0	0.0	0.0	0.0	0.0	0.0	0.0	0.0	0.0
061617a0e71a48b6aa179d1bbfa42d03	d__Bacteria;p__Pseudomonadota;c__Gammaproteobacteria;o__Orbales;f__Orbaceae;g__Gilliamella;s__Gilliamella_sbxid0097;	0.8875243865610926	d__Bacteria; p__Proteobacteria; c__Gammaproteobacteria; o__Enterobacterales_A_737866; f__Enterobacteriaceae_A; g__Gilliamella	0.9995541823380184	0.0	0.0	0.0	128.0	0.0	0.0	0.0	0.0	0.0	18.0	0.0	0.0	0.0	1807.0	0.0	0.0	0.0	0.0	10.0	0.0	68.0	0.0	535.0	0.0	0.0	139.0	0.0	0.0	98.0	0.0	0.0	0.0	0.0	0.0	0.0	0.0	0.0	0.0	0.0	20.0	0.0	0.0	0.0	0.0	713.0
0622bafa1733fc0e609c079b4449222b	d__Bacteria;p__Bacillota;c__Negativicutes;o__Veillonellales;f__Veillonellaceae;g__Veillonella;s__Veillonella_massiliensis;	0.9997428568588715	d__Bacteria; p__Firmicutes_C; c__Negativicutes; o__Veillonellales; f__Veillonellaceae; g__F0422; s__F0422 sp001553345	0.9543489925903881	0.0	0.0	0.0	0.0	0.0	0.0	0.0	0.0	0.0	0.0	0.0	0.0	0.0	0.0	0.0	0.0	0.0	0.0	0.0	0.0	0.0	0.0	0.0	0.0	0.0	2.0	0.0	0.0	0.0	0.0	0.0	0.0	0.0	0.0	0.0	0.0	0.0	0.0	0.0	0.0	0.0	0.0	0.0	0.0	0.0
063a7f8fc8f893984e860f687a24f545	d__Bacteria;p__Pseudomonadota;c__Gammaproteobacteria;o__Oceanospirillales;f__Alcanivoracaceae;g__Marinicella	0.9929663825138879	d__Bacteria; p__Proteobacteria; c__Gammaproteobacteria; o__Xanthomonadales_616050; f__Marinicellaceae; g__Marinicella; s__	0.9990694765767739	0.0	0.0	0.0	0.0	0.0	0.0	0.0	0.0	0.0	0.0	0.0	0.0	0.0	0.0	0.0	0.0	0.0	0.0	0.0	0.0	0.0	0.0	0.0	0.0	0.0	0.0	0.0	0.0	0.0	0.0	0.0	0.0	0.0	0.0	0.0	0.0	0.0	0.0	0.0	0.0	0.0	0.0	0.0	0.0	0.0
065e187a6fa57d1800cf3e17297924a1	d__Bacteria;p__Bacillota;c__Bacilli;o__Bacillales	0.7546959845903529	d__Bacteria; p__Firmicutes_D; c__Bacilli; o__RF39; f__UBA660; g__Faecimonas; s__Faecimonas sp900554315	0.9996582651525974	0.0	0.0	0.0	0.0	0.0	0.0	0.0	0.0	0.0	0.0	0.0	0.0	0.0	0.0	0.0	0.0	0.0	0.0	0.0	0.0	0.0	0.0	0.0	0.0	0.0	0.0	0.0	0.0	0.0	0.0	0.0	0.0	0.0	0.0	0.0	0.0	0.0	0.0	0.0	0.0	0.0	0.0	0.0	0.0	0.0
06691cea2bb37e76f40932e9d599ef99	d__Bacteria;p__Bacteroidota;c__Bacteroidia;o__Bacteroidales;f__Bacteroidaceae;g__Bacteroides	0.9999761918450596	d__Bacteria; p__Bacteroidota; c__Bacteroidia; o__Bacteroidales; f__Bacteroidaceae; g__Bacteroides_H; s__Bacteroides_H nordii	0.9971328260506269	0.0	0.0	0.0	0.0	0.0	0.0	0.0	0.0	0.0	0.0	0.0	0.0	0.0	0.0	0.0	0.0	0.0	0.0	0.0	0.0	0.0	0.0	0.0	0.0	0.0	0.0	0.0	0.0	0.0	0.0	0.0	0.0	0.0	0.0	0.0	0.0	0.0	0.0	0.0	0.0	0.0	0.0	0.0	0.0	0.0
06751ab80f7de8e9506052a36b3f5a3f	d__Bacteria	1.000000000000005	Unassigned	0.750280134585299	0.0	0.0	0.0	0.0	0.0	0.0	0.0	0.0	0.0	0.0	0.0	0.0	0.0	0.0	0.0	0.0	0.0	0.0	0.0	0.0	0.0	0.0	0.0	0.0	0.0	0.0	0.0	0.0	0.0	0.0	0.0	0.0	0.0	0.0	0.0	0.0	0.0	0.0	0.0	0.0	0.0	0.0	0.0	0.0	0.0
06755014b1640a514faea107438f6530	d__Bacteria;p__Bacteroidota;c__Cytophagia;o__Cytophagales	0.9342722882208081	d__Bacteria; p__Bacteroidota; c__Bacteroidia; o__Cytophagales	0.9933158105856056	0.0	0.0	0.0	0.0	0.0	0.0	0.0	0.0	0.0	0.0	0.0	0.0	0.0	0.0	0.0	0.0	0.0	0.0	0.0	0.0	0.0	0.0	0.0	0.0	0.0	0.0	0.0	0.0	0.0	0.0	0.0	0.0	0.0	0.0	0.0	0.0	0.0	0.0	0.0	0.0	0.0	0.0	0.0	0.0	0.0
068e9e6eabb0ea9daead63f2619f6a25	d__Bacteria;p__Pseudomonadota;c__Betaproteobacteria;o__Burkholderiales;f__Comamonadaceae;g__Delftia	0.9955542158673577	d__Bacteria; p__Proteobacteria; c__Gammaproteobacteria; o__Burkholderiales_592522; f__Burkholderiaceae_A_592522; g__Comamonas_F_589250; s__Comamonas_F_589250 tsuruhatensis	0.8866241254498358	0.0	0.0	0.0	0.0	0.0	0.0	0.0	0.0	0.0	0.0	0.0	0.0	0.0	0.0	0.0	0.0	0.0	0.0	0.0	0.0	0.0	0.0	0.0	0.0	0.0	0.0	0.0	0.0	0.0	0.0	0.0	0.0	0.0	0.0	0.0	0.0	0.0	0.0	0.0	0.0	0.0	0.0	0.0	0.0	0.0
069254b193bbfa931d8a42560fd84f5e	d__Bacteria;p__Pseudomonadota;c__Alphaproteobacteria;o__Sphingomonadales;f__Sphingomonadaceae;g__Sphingomonas	0.9955467851415626	d__Bacteria; p__Proteobacteria; c__Alphaproteobacteria; o__Sphingomonadales; f__Sphingomonadaceae	0.9999936843286293	0.0	0.0	0.0	0.0	0.0	0.0	0.0	0.0	0.0	0.0	0.0	0.0	0.0	0.0	0.0	0.0	0.0	0.0	0.0	0.0	0.0	0.0	0.0	0.0	0.0	0.0	0.0	0.0	0.0	0.0	0.0	0.0	0.0	0.0	0.0	0.0	0.0	0.0	0.0	0.0	0.0	0.0	0.0	0.0	0.0
0696f7a05a89b78d3ca2b6b490a403ac	d__Bacteria;p__Bacteroidota;c__Flavobacteriia;o__Flavobacteriales;f__Flavobacteriaceae	0.8309170863135394	d__Bacteria	0.9999897808750609	0.0	0.0	0.0	0.0	0.0	0.0	0.0	0.0	0.0	0.0	0.0	0.0	0.0	0.0	0.0	0.0	0.0	0.0	0.0	0.0	0.0	0.0	0.0	0.0	0.0	0.0	0.0	0.0	0.0	0.0	0.0	0.0	0.0	0.0	0.0	0.0	0.0	0.0	0.0	0.0	0.0	0.0	0.0	0.0	0.0
069cd5dadc8413036c4e669673d7f6e2	d__Bacteria;p__Bdellovibrionota;c__Oligoflexia;o__Bacteriovoracales;f__Halobacteriovoraceae;g__Halobacteriovorax;s__Halobacteriovorax_vibrionivorans;	0.8327875259920917	d__Bacteria; p__Bdellovibrionota_E; c__Bacteriovoracia; o__Bacteriovoracales; f__Peredibacteraceae; g__Peredibacter; s__Peredibacter starrii	0.735127746180252	0.0	0.0	0.0	0.0	0.0	0.0	0.0	0.0	0.0	0.0	0.0	0.0	0.0	0.0	0.0	0.0	0.0	0.0	0.0	0.0	0.0	0.0	0.0	0.0	0.0	0.0	0.0	0.0	0.0	0.0	0.0	0.0	0.0	0.0	0.0	0.0	0.0	0.0	0.0	0.0	0.0	0.0	0.0	0.0	0.0
06a2774ac935270e483b0e61f024cdcb	d__Bacteria;p__Bacteroidota;c__Cytophagia;o__Cytophagales;f__Hymenobacteraceae;g__Adhaeribacter	0.7050968461553526	d__Bacteria; p__Bacteroidota; c__Bacteroidia	0.7148972799195497	0.0	0.0	0.0	0.0	0.0	0.0	0.0	0.0	0.0	0.0	0.0	0.0	0.0	0.0	0.0	0.0	0.0	0.0	0.0	0.0	0.0	0.0	0.0	0.0	0.0	0.0	0.0	0.0	0.0	0.0	0.0	0.0	0.0	0.0	0.0	0.0	0.0	0.0	0.0	0.0	0.0	0.0	0.0	0.0	0.0
06a68fca8ebb64bddf38bd0bda815e49	d__Bacteria;p__Ignavibacteriota;c__Ignavibacteria;o__Ignavibacteriales;f__Melioribacteraceae;g__Melioribacter;s__Melioribacter_roseus;	0.9899903886302421	d__Bacteria; p__Bacteroidota; c__Ignavibacteria; o__Ignavibacteriales; f__Melioribacteraceae	0.9998093636001969	0.0	0.0	0.0	0.0	0.0	0.0	0.0	0.0	0.0	0.0	0.0	0.0	0.0	0.0	0.0	0.0	0.0	0.0	0.0	0.0	0.0	0.0	0.0	0.0	0.0	0.0	0.0	0.0	0.0	0.0	0.0	0.0	0.0	0.0	0.0	0.0	0.0	0.0	0.0	0.0	0.0	0.0	0.0	0.0	0.0
06dfc2708e5166d61c32c92557323bf8	d__Bacteria;p__Pseudomonadota;c__Alphaproteobacteria;o__Sphingomonadales;f__Sphingomonadaceae;g__Sphingomonas	0.99691928122669	d__Bacteria; p__Proteobacteria; c__Alphaproteobacteria; o__Sphingomonadales; f__Sphingomonadaceae; g__Sphingomonas_L_486704; s__Sphingomonas_L_486704 molluscorum	0.7554941848677803	0.0	0.0	0.0	0.0	0.0	0.0	0.0	0.0	0.0	0.0	0.0	0.0	0.0	0.0	0.0	0.0	0.0	0.0	0.0	0.0	0.0	0.0	0.0	0.0	0.0	0.0	0.0	0.0	0.0	0.0	0.0	0.0	0.0	0.0	0.0	0.0	0.0	0.0	0.0	0.0	0.0	0.0	0.0	0.0	0.0
06eab5f4f887be4482f12911dc491ab5	d__Bacteria;p__Pseudomonadota;c__Gammaproteobacteria;o__Pseudomonadales;f__Pseudomonadaceae	0.726668249937627	d__Bacteria; p__Proteobacteria; c__Gammaproteobacteria; o__Tenderiales; f__Tenderiaceae; g__Tenderia; s__	0.9722881328029815	0.0	0.0	0.0	0.0	0.0	0.0	0.0	0.0	0.0	0.0	0.0	0.0	0.0	0.0	0.0	0.0	0.0	0.0	0.0	0.0	0.0	0.0	0.0	0.0	0.0	0.0	0.0	0.0	0.0	0.0	0.0	0.0	0.0	0.0	0.0	0.0	0.0	0.0	0.0	0.0	0.0	0.0	0.0	0.0	0.0
06ff29d205429610aac9185f408650c4	d__Bacteria	0.9999999999999993	d__Bacteria; p__Proteobacteria; c__Gammaproteobacteria; o__Burkholderiales_597441; f__Neisseriaceae_563222	0.9876199287936454	0.0	0.0	0.0	0.0	0.0	0.0	0.0	0.0	0.0	0.0	0.0	0.0	0.0	0.0	0.0	0.0	0.0	0.0	0.0	0.0	0.0	0.0	0.0	0.0	0.0	0.0	0.0	0.0	0.0	0.0	0.0	0.0	0.0	0.0	0.0	0.0	0.0	0.0	0.0	0.0	0.0	0.0	0.0	0.0	0.0
070062a69b247049edb4a4c4ce361c3c	d__Bacteria;p__Bacteroidota;c__Flavobacteriia;o__Flavobacteriales;f__Weeksellaceae;g__Apibacter;s__Apibacter_mensalis;	0.7392150032245804	d__Bacteria; p__Bacteroidota; c__Bacteroidia	0.8135235589668779	0.0	0.0	0.0	0.0	0.0	0.0	0.0	0.0	0.0	0.0	0.0	0.0	0.0	0.0	0.0	0.0	0.0	0.0	0.0	0.0	0.0	0.0	0.0	0.0	0.0	0.0	0.0	0.0	0.0	0.0	0.0	0.0	0.0	0.0	0.0	0.0	0.0	0.0	0.0	0.0	0.0	0.0	0.0	0.0	0.0
070232e976ca4e035b1548905c394c40	d__Bacteria;p__Bacillota;c__Clostridia;o__Eubacteriales;f__Oscillospiraceae;g__Ruminococcus;s__Ruminococcus_callidus;	0.9999243306826379	d__Bacteria; p__Firmicutes_A; c__Clostridia_258483; o__Oscillospirales; f__Ruminococcaceae; g__Ruminococcus_C_58660; s__Ruminococcus_C_58660 callidus	0.922377140683634	0.0	0.0	0.0	0.0	0.0	0.0	0.0	0.0	0.0	0.0	0.0	0.0	0.0	0.0	0.0	0.0	0.0	0.0	0.0	0.0	0.0	0.0	0.0	0.0	0.0	0.0	0.0	0.0	0.0	0.0	0.0	0.0	0.0	0.0	0.0	0.0	0.0	0.0	0.0	0.0	0.0	0.0	0.0	0.0	0.0
0718a11bed8e48ec9b72cc8234c4f68a	d__Bacteria;p__Pseudomonadota;c__Alphaproteobacteria	0.818180811424147	d__Bacteria; p__Proteobacteria; c__Alphaproteobacteria; o__Sphingomonadales; f__Kordiimonadaceae_482971; g__Kordiimonas_482971; s__Kordiimonas sp002401685	0.9894855709131093	0.0	0.0	0.0	0.0	0.0	0.0	0.0	0.0	0.0	0.0	0.0	0.0	0.0	0.0	0.0	0.0	0.0	0.0	0.0	0.0	0.0	0.0	0.0	0.0	0.0	0.0	0.0	0.0	0.0	0.0	0.0	0.0	0.0	0.0	0.0	0.0	0.0	0.0	0.0	0.0	0.0	0.0	0.0	0.0	0.0
07379ec087ed52e6f482f63a080edf57	d__Bacteria;p__Pseudomonadota;c__Gammaproteobacteria;o__Enterobacterales;f__Enterobacteriaceae	0.8953702902977626	d__Bacteria	0.9999999742120924	0.0	0.0	0.0	0.0	0.0	0.0	0.0	0.0	0.0	0.0	0.0	0.0	0.0	0.0	0.0	0.0	0.0	0.0	0.0	0.0	0.0	0.0	0.0	0.0	0.0	0.0	0.0	0.0	0.0	0.0	0.0	0.0	0.0	0.0	0.0	0.0	0.0	0.0	0.0	0.0	0.0	0.0	0.0	0.0	0.0
073da1fd5035175e5ca4e59321f751be	d__Bacteria;p__Pseudomonadota;c__Gammaproteobacteria	0.9906363239912362	d__Bacteria; p__Proteobacteria; c__Gammaproteobacteria; o__; f__; g__; s__	0.7296499333163549	0.0	0.0	0.0	0.0	0.0	0.0	0.0	0.0	0.0	0.0	0.0	0.0	0.0	0.0	0.0	0.0	0.0	0.0	0.0	0.0	0.0	0.0	0.0	0.0	0.0	0.0	0.0	0.0	0.0	0.0	0.0	0.0	0.0	0.0	0.0	0.0	0.0	0.0	0.0	0.0	0.0	0.0	0.0	0.0	0.0
074b7721c727bf7c3d28d16307be576e	d__Bacteria;p__Bacteroidota;c__Bacteroidia;o__Marinilabiliales	0.753710473203444	d__Bacteria; p__Bacteroidota; c__Bacteroidia; o__Bacteroidales; f__Marinifilaceae; g__Balneicella; s__Balneicella halophila	0.9957517583297046	0.0	0.0	0.0	0.0	0.0	0.0	0.0	0.0	0.0	0.0	0.0	0.0	0.0	0.0	0.0	0.0	0.0	0.0	0.0	0.0	0.0	0.0	0.0	0.0	0.0	0.0	0.0	0.0	0.0	0.0	0.0	0.0	0.0	0.0	0.0	0.0	0.0	0.0	0.0	0.0	0.0	0.0	0.0	0.0	0.0
075dc0cd72b37b2fb6c0c06840c481ae	d__Bacteria;p__Bacillota	0.781639363049448	d__Bacteria; p__Firmicutes_A; c__Clostridia_258483; o__TANB77; f__CAG-508; g__UMGS1994; s__UMGS1994 sp900553945	0.9347836634043015	0.0	0.0	0.0	0.0	0.0	0.0	0.0	0.0	0.0	0.0	0.0	0.0	0.0	0.0	0.0	0.0	0.0	0.0	0.0	0.0	0.0	0.0	0.0	0.0	0.0	0.0	0.0	0.0	0.0	0.0	0.0	0.0	0.0	0.0	0.0	0.0	0.0	0.0	0.0	0.0	0.0	0.0	0.0	0.0	0.0
0772f23d9d4d24ff6ce1280075034410	d__Bacteria;p__Pseudomonadota;c__Alphaproteobacteria;o__Maricaulales;f__Robiginitomaculaceae	0.9887720531301271	d__Bacteria; p__Proteobacteria; c__Alphaproteobacteria; o__Caulobacterales; f__Maricaulaceae	0.9866683144877695	0.0	0.0	0.0	0.0	0.0	0.0	0.0	0.0	0.0	0.0	0.0	0.0	0.0	0.0	0.0	0.0	0.0	0.0	0.0	0.0	0.0	0.0	0.0	0.0	0.0	0.0	0.0	0.0	0.0	0.0	0.0	0.0	0.0	0.0	0.0	0.0	0.0	0.0	0.0	0.0	0.0	0.0	0.0	0.0	0.0
07984bcd315bca7d2cf388a3794d53bf	d__Bacteria;p__Pseudomonadota;c__Alphaproteobacteria;o__Rhodobacterales;f__Rhodobacteraceae	0.8834855515853558	d__Bacteria; p__Proteobacteria; c__Alphaproteobacteria; o__Rhodobacterales; f__Rhodobacteraceae; g__Amaricoccus; s__	0.994699619562609	0.0	0.0	0.0	0.0	0.0	0.0	0.0	0.0	0.0	0.0	0.0	0.0	0.0	0.0	0.0	0.0	0.0	0.0	0.0	0.0	0.0	0.0	0.0	0.0	0.0	0.0	0.0	0.0	0.0	0.0	0.0	0.0	0.0	0.0	0.0	0.0	0.0	0.0	0.0	0.0	0.0	0.0	0.0	0.0	0.0
079a0a134cf219e8ff8fb05b5e810522	d__Bacteria	0.9999999999999861	d__Bacteria	0.8278231595469803	0.0	0.0	0.0	0.0	0.0	0.0	0.0	0.0	0.0	0.0	0.0	0.0	0.0	0.0	0.0	0.0	0.0	0.0	0.0	0.0	0.0	0.0	0.0	0.0	0.0	0.0	0.0	0.0	0.0	0.0	0.0	0.0	0.0	0.0	0.0	0.0	0.0	0.0	0.0	0.0	0.0	0.0	0.0	0.0	0.0
079e149b8216b7444445b6739e4bb338	d__Bacteria	1.000000000000013	d__Bacteria; p__Patescibacteria; c__ABY1; o__UBA9629_9628; f__UBA9629_9628; g__UBA9629	0.8989800063694239	0.0	0.0	0.0	0.0	0.0	0.0	0.0	0.0	0.0	0.0	0.0	0.0	0.0	0.0	0.0	0.0	0.0	0.0	0.0	0.0	0.0	0.0	0.0	0.0	0.0	0.0	0.0	0.0	0.0	0.0	0.0	0.0	0.0	0.0	0.0	0.0	0.0	0.0	0.0	0.0	0.0	0.0	0.0	0.0	0.0
07b3bdedd7406c12348d2e923e476684	d__Bacteria	1.0000000000000053	d__Bacteria	0.8243759557329398	0.0	0.0	0.0	0.0	0.0	0.0	0.0	0.0	0.0	0.0	0.0	0.0	0.0	0.0	0.0	0.0	0.0	0.0	0.0	0.0	0.0	0.0	0.0	0.0	0.0	0.0	0.0	0.0	0.0	0.0	0.0	0.0	0.0	0.0	0.0	0.0	0.0	0.0	0.0	0.0	0.0	0.0	0.0	0.0	0.0
07d09052be268f525b4ed5592da620c4	d__Bacteria;p__Pseudomonadota;c__Betaproteobacteria;o__Burkholderiales;f__Burkholderiaceae	0.9257917855144758	d__Bacteria; p__Proteobacteria; c__Gammaproteobacteria; o__Burkholderiales_592524; f__Burkholderiaceae_A_580492	0.9521660510702121	0.0	0.0	0.0	0.0	0.0	0.0	0.0	0.0	0.0	0.0	0.0	0.0	0.0	0.0	0.0	0.0	0.0	0.0	0.0	0.0	0.0	0.0	0.0	0.0	0.0	0.0	0.0	0.0	0.0	0.0	0.0	0.0	0.0	0.0	0.0	0.0	0.0	0.0	0.0	0.0	0.0	0.0	0.0	0.0	0.0
07d53bd19a4378477b4920bd02ab0ab5	d__Bacteria;p__Bacillota;c__Bacilli;o__Lactobacillales;f__Lactobacillaceae	0.9975752891176044	d__Bacteria; p__Firmicutes_D; c__Bacilli; o__Lactobacillales; f__Lactobacillaceae; g__Fructobacillus; s__Fructobacillus tropaeoli	0.7537356611806176	0.0	0.0	0.0	0.0	0.0	0.0	0.0	0.0	0.0	0.0	0.0	0.0	0.0	0.0	0.0	0.0	0.0	0.0	0.0	0.0	0.0	0.0	0.0	0.0	0.0	0.0	0.0	0.0	0.0	0.0	0.0	0.0	0.0	0.0	0.0	0.0	0.0	0.0	0.0	0.0	0.0	0.0	0.0	0.0	0.0
07db493b8fd890e0b00a61962bd4d1d4	d__Bacteria;p__Pseudomonadota;c__Alphaproteobacteria;o__Rhodobacterales	0.9994018173306563	d__Bacteria; p__Proteobacteria; c__Alphaproteobacteria; o__Rhodobacterales; f__Rhodobacteraceae	0.9992116638282241	0.0	0.0	0.0	0.0	0.0	0.0	0.0	0.0	0.0	0.0	0.0	0.0	0.0	0.0	0.0	0.0	0.0	0.0	0.0	0.0	0.0	0.0	0.0	0.0	0.0	0.0	0.0	0.0	0.0	0.0	0.0	0.0	0.0	0.0	0.0	0.0	0.0	0.0	0.0	0.0	0.0	0.0	0.0	0.0	0.0
07e207b395bc7eb6aaba11234ec049b2	d__Bacteria;p__Pseudomonadota;c__Gammaproteobacteria	0.9903755902718794	d__Bacteria; p__Proteobacteria; c__Gammaproteobacteria; o__Woeseiales; f__Woeseiaceae; g__; s__	0.9979437369656946	0.0	0.0	0.0	0.0	0.0	0.0	0.0	0.0	0.0	0.0	0.0	0.0	0.0	0.0	0.0	0.0	0.0	0.0	0.0	0.0	0.0	0.0	0.0	0.0	0.0	0.0	0.0	0.0	0.0	0.0	0.0	0.0	0.0	0.0	0.0	0.0	0.0	0.0	0.0	0.0	0.0	0.0	0.0	0.0	0.0
07eb0cf0a565c6207c447c0728c9e3b8	d__Bacteria;p__Actinomycetota;c__Actinomycetes;o__Corynebacteriales;f__Mycobacteriaceae;g__Mycolicibacterium	0.8146445767661981	d__Bacteria; p__Actinobacteriota; c__Actinomycetia; o__Mycobacteriales; f__Mycobacteriaceae; g__Mycobacterium	0.9996167617347376	0.0	0.0	0.0	0.0	0.0	0.0	0.0	0.0	0.0	0.0	0.0	0.0	0.0	0.0	0.0	0.0	0.0	0.0	0.0	0.0	0.0	0.0	0.0	0.0	0.0	0.0	0.0	0.0	0.0	0.0	0.0	0.0	0.0	0.0	0.0	0.0	0.0	0.0	0.0	0.0	0.0	0.0	0.0	0.0	0.0
08021847afee4b3b9dad2d7eb6c2606d	d__Bacteria;p__Actinomycetota;c__Actinomycetes;o__Micrococcales;f__Microbacteriaceae	0.9556876125286545	d__Bacteria; p__Actinobacteriota; c__Actinomycetia; o__Actinomycetales; f__Microbacteriaceae	0.9747933500645218	0.0	0.0	0.0	0.0	0.0	0.0	0.0	0.0	0.0	0.0	0.0	0.0	0.0	0.0	0.0	0.0	0.0	0.0	0.0	0.0	0.0	0.0	0.0	0.0	0.0	0.0	0.0	0.0	0.0	0.0	0.0	0.0	0.0	0.0	0.0	0.0	0.0	0.0	0.0	0.0	0.0	0.0	0.0	0.0	0.0
0807591bf4f55e9ed5151f00f97a5150	d__Bacteria;p__Pseudomonadota;c__Betaproteobacteria;o__Burkholderiales;f__Oxalobacteraceae	0.9909533965917682	d__Bacteria; p__Proteobacteria; c__Gammaproteobacteria; o__Burkholderiales_592524; f__Burkholderiaceae_A_574758; g__Duganella_570799; s__Duganella zoogloeoides	0.7724755998999782	0.0	0.0	0.0	0.0	0.0	0.0	0.0	0.0	0.0	0.0	0.0	0.0	0.0	0.0	0.0	0.0	0.0	0.0	0.0	0.0	0.0	0.0	0.0	0.0	0.0	0.0	0.0	0.0	0.0	0.0	0.0	0.0	0.0	0.0	0.0	0.0	0.0	0.0	0.0	0.0	0.0	0.0	0.0	0.0	0.0
08286e0f7f892e5fa3b8131616465be7	d__Bacteria;p__Pseudomonadota;c__Gammaproteobacteria;o__Enterobacterales;f__Erwiniaceae;g__Phaseolibacter;s__Phaseolibacter_sbxid5481;	0.7357257476510122	d__Bacteria; p__Proteobacteria; c__Gammaproteobacteria; o__Enterobacterales_A_737866; f__Enterobacteriaceae_A	0.995286960240056	0.0	0.0	0.0	0.0	0.0	0.0	0.0	0.0	0.0	0.0	0.0	0.0	0.0	0.0	0.0	0.0	0.0	0.0	0.0	0.0	0.0	0.0	0.0	0.0	0.0	0.0	0.0	0.0	0.0	0.0	0.0	0.0	0.0	0.0	0.0	0.0	0.0	0.0	0.0	0.0	0.0	0.0	0.0	0.0	0.0
0852572f710321c8cc80690a075fdc0b	d__Bacteria	1.0000000000000093	d__Bacteria; p__Proteobacteria; c__Gammaproteobacteria; o__Burkholderiales_597441; f__Neisseriaceae_563222	0.9921550553032804	0.0	0.0	0.0	0.0	0.0	0.0	0.0	0.0	0.0	0.0	0.0	0.0	0.0	0.0	0.0	0.0	0.0	0.0	0.0	0.0	0.0	0.0	0.0	0.0	0.0	0.0	0.0	0.0	0.0	0.0	0.0	0.0	0.0	0.0	0.0	0.0	0.0	0.0	0.0	0.0	0.0	0.0	0.0	0.0	0.0
0866f274f45becb6531c8c908b76ce61	d__Bacteria	1.0000000000000093	d__Bacteria	0.9999548250432133	0.0	0.0	0.0	0.0	0.0	0.0	0.0	0.0	0.0	0.0	0.0	0.0	0.0	0.0	0.0	0.0	0.0	0.0	0.0	0.0	0.0	0.0	0.0	0.0	0.0	0.0	0.0	0.0	0.0	0.0	0.0	0.0	0.0	0.0	0.0	0.0	0.0	0.0	0.0	0.0	0.0	0.0	0.0	0.0	0.0
086d9b5c87487dc655e7633f8e0ea828	d__Bacteria	0.9999999999999896	d__Bacteria	0.8661555389803999	0.0	0.0	0.0	0.0	0.0	0.0	0.0	0.0	0.0	0.0	0.0	0.0	0.0	0.0	0.0	0.0	0.0	0.0	0.0	0.0	0.0	0.0	0.0	0.0	0.0	0.0	0.0	0.0	0.0	0.0	0.0	0.0	0.0	0.0	0.0	0.0	0.0	0.0	0.0	0.0	0.0	0.0	0.0	0.0	0.0
0886918bb262e70ee3876a8003462c14	d__Bacteria;p__Acidobacteriota;c__Acidobacteriia;o__Acidobacteriales;f__Acidobacteriaceae;g__Terriglobus	0.9316571846709238	d__Bacteria; p__Acidobacteriota; c__Acidobacteriae; o__Acidobacteriales; f__Acidobacteriaceae; g__Terriglobus_A	0.9774825080308966	0.0	0.0	0.0	0.0	0.0	0.0	0.0	0.0	0.0	0.0	0.0	0.0	0.0	0.0	0.0	0.0	0.0	0.0	0.0	0.0	0.0	0.0	0.0	0.0	0.0	0.0	0.0	0.0	0.0	0.0	0.0	0.0	0.0	0.0	0.0	0.0	0.0	0.0	0.0	0.0	0.0	0.0	0.0	0.0	0.0
088845fa0587679d72efab643d9d7a59	d__Bacteria;p__Pseudomonadota;c__Alphaproteobacteria;o__Hyphomicrobiales;f__Lichenibacteriaceae;g__Lichenibacterium	0.9997459632006571	d__Bacteria; p__Proteobacteria; c__Alphaproteobacteria; o__Rhizobiales_A_504705; f__Beijerinckiaceae; g__Lichenihabitans; s__Lichenihabitans minor	0.9451623419699844	0.0	0.0	0.0	0.0	0.0	0.0	0.0	0.0	0.0	0.0	0.0	0.0	0.0	0.0	0.0	0.0	0.0	0.0	0.0	0.0	0.0	0.0	0.0	0.0	0.0	0.0	0.0	0.0	0.0	0.0	0.0	0.0	0.0	0.0	0.0	0.0	0.0	0.0	0.0	0.0	0.0	0.0	0.0	0.0	0.0
0891a34cb58975f919d9872713b8d7b9	d__Bacteria;p__Pseudomonadota;c__Gammaproteobacteria;o__Orbales;f__Orbaceae;g__Schmidhempelia;s__Schmidhempelia_sbxid5648;	0.9143945517746886	d__Bacteria; p__Proteobacteria; c__Gammaproteobacteria; o__Enterobacterales_A_737866; f__Enterobacteriaceae_A; g__Schmidhempelia; s__Schmidhempelia bombi	0.992051038318759	0.0	0.0	0.0	0.0	0.0	0.0	0.0	0.0	0.0	0.0	0.0	0.0	0.0	0.0	0.0	0.0	0.0	0.0	0.0	0.0	0.0	0.0	0.0	0.0	0.0	0.0	0.0	0.0	0.0	0.0	0.0	0.0	0.0	0.0	0.0	0.0	0.0	0.0	0.0	0.0	0.0	0.0	0.0	0.0	0.0
08976ed9dbb723a8b40cbdb234cac544	d__Bacteria;p__Bacillota;c__Bacilli;o__Bacillales;f__Staphylococcaceae;g__Mammaliicoccus;s__Mammaliicoccus_sciuri;	0.7174257251097519	d__Bacteria; p__Firmicutes_D; c__Bacilli; o__Staphylococcales; f__Staphylococcaceae	0.9940019127064643	0.0	0.0	0.0	0.0	0.0	0.0	0.0	0.0	0.0	0.0	0.0	0.0	0.0	0.0	0.0	0.0	0.0	0.0	0.0	0.0	0.0	0.0	0.0	0.0	0.0	0.0	0.0	0.0	0.0	0.0	0.0	0.0	0.0	0.0	0.0	0.0	0.0	0.0	0.0	0.0	0.0	0.0	0.0	0.0	0.0
089e6393d5f3694937b1c0464f39122f	d__Bacteria;p__Pseudomonadota;c__Gammaproteobacteria;o__Pseudomonadales;f__Pseudomonadaceae;g__Pseudomonas	0.9993415955338641	d__Bacteria; p__Proteobacteria; c__Gammaproteobacteria; o__Pseudomonadales_650611; f__Pseudomonadaceae; g__Pseudomonas_E_647464	0.9511927157340646	0.0	0.0	0.0	0.0	0.0	0.0	0.0	0.0	0.0	0.0	0.0	0.0	0.0	0.0	0.0	0.0	0.0	0.0	0.0	0.0	0.0	0.0	0.0	0.0	0.0	0.0	0.0	0.0	0.0	0.0	0.0	0.0	0.0	0.0	0.0	0.0	0.0	0.0	0.0	0.0	0.0	0.0	0.0	0.0	0.0
08a47aecd171be885c5de6173a37d054	d__Bacteria;p__Bacteroidota;c__Flavobacteriia;o__Flavobacteriales;f__Flavobacteriaceae	0.9999429381769258	d__Bacteria; p__Bacteroidota; c__Bacteroidia; o__Flavobacteriales_877923; f__Flavobacteriaceae; g__GCA-002733185	0.9799310448981609	0.0	0.0	0.0	0.0	0.0	0.0	0.0	0.0	0.0	0.0	0.0	0.0	0.0	0.0	0.0	0.0	0.0	0.0	0.0	0.0	0.0	0.0	0.0	0.0	0.0	0.0	0.0	0.0	0.0	0.0	0.0	0.0	0.0	0.0	0.0	0.0	0.0	0.0	0.0	0.0	0.0	0.0	0.0	0.0	0.0
08a7ce9499ccbed5202cb4121b0298ed	d__Bacteria	1.0000000000000135	d__Bacteria	0.8923270084836119	0.0	0.0	0.0	0.0	0.0	0.0	0.0	0.0	0.0	0.0	0.0	0.0	0.0	0.0	0.0	0.0	0.0	0.0	0.0	0.0	0.0	0.0	0.0	0.0	0.0	0.0	0.0	0.0	0.0	0.0	0.0	0.0	0.0	0.0	0.0	0.0	0.0	0.0	0.0	0.0	0.0	0.0	0.0	0.0	0.0
08b5a1d07c35cdbcb25177afb258557f	d__Bacteria	1.000000000000001	d__Bacteria	0.8755169942035194	0.0	0.0	0.0	0.0	0.0	0.0	0.0	0.0	0.0	0.0	0.0	0.0	0.0	0.0	0.0	0.0	0.0	0.0	0.0	0.0	0.0	0.0	0.0	0.0	0.0	0.0	0.0	0.0	0.0	0.0	0.0	0.0	0.0	0.0	0.0	0.0	0.0	0.0	0.0	0.0	0.0	0.0	0.0	0.0	0.0
08bb6389255945886b20e36acbab566f	d__Bacteria;p__Bacillota;c__Bacilli;o__Lactobacillales;f__Lactobacillaceae;g__Lactobacillus;s__Lactobacillus_crispatus;	0.7971564249735782	d__Bacteria; p__Firmicutes_D; c__Bacilli; o__Lactobacillales; f__Lactobacillaceae; g__Lactobacillus; s__Lactobacillus crispatus	0.9400950248014399	0.0	0.0	0.0	0.0	0.0	0.0	0.0	0.0	0.0	0.0	0.0	0.0	0.0	0.0	0.0	0.0	0.0	0.0	0.0	0.0	0.0	0.0	0.0	0.0	0.0	0.0	0.0	0.0	0.0	0.0	0.0	0.0	0.0	0.0	0.0	0.0	0.0	0.0	0.0	0.0	0.0	0.0	0.0	0.0	0.0
08d2ac86f842f6a2a023be019d78a270	d__Bacteria;p__Cyanobacteria;c__Cyanobacteriia;o__Chloroplast;f__Chloroplast;g__Chloroplast;s__Chloroplast_Chloroplast;	0.8326902735418245	d__Bacteria; p__Cyanobacteria; c__Cyanobacteriia; o__Cyanobacteriales; f__Coleofasciculaceae_23353; g__SIO2C1; s__SIO2C1 sp010672925	0.999994732980981	0.0	0.0	0.0	0.0	0.0	0.0	0.0	0.0	0.0	0.0	0.0	0.0	0.0	0.0	0.0	0.0	0.0	0.0	0.0	0.0	0.0	0.0	0.0	0.0	0.0	0.0	0.0	0.0	0.0	0.0	0.0	0.0	0.0	0.0	0.0	0.0	0.0	0.0	0.0	0.0	0.0	0.0	0.0	0.0	0.0
08d73453665953a448f9ac6f31c37356	d__Bacteria;p__Cyanobacteria;c__Cyanobacteriia;o__Chloroplast;f__Chloroplast;g__Chloroplast;s__Chloroplast_Chloroplast;	0.9999999831725291	d__Bacteria; p__Bacteroidota; c__Bacteroidia; o__Bacteroidales; f__Marinilabiliaceae; g__JC017; s__JC017 sp004296775	0.9999541788086606	0.0	0.0	0.0	0.0	0.0	0.0	0.0	0.0	0.0	0.0	0.0	0.0	0.0	0.0	0.0	0.0	0.0	0.0	0.0	0.0	0.0	0.0	0.0	0.0	0.0	0.0	0.0	0.0	0.0	0.0	0.0	0.0	0.0	0.0	0.0	0.0	0.0	0.0	0.0	0.0	0.0	0.0	0.0	0.0	0.0
08e0bba946bf452a7f93841fc07be268	d__Bacteria;p__Bacteroidota;c__Flavobacteriia;o__Flavobacteriales;f__Crocinitomicaceae;g__Crocinitomix;s__Crocinitomix_algicola;	0.7987243205919374	d__Bacteria; p__Bacteroidota; c__Bacteroidia; o__Flavobacteriales_877923; f__Crocinitomicaceae; g__Crocinitomix; s__Crocinitomix algicola	0.9976936687704151	0.0	0.0	0.0	0.0	0.0	0.0	0.0	0.0	0.0	0.0	0.0	0.0	0.0	0.0	0.0	0.0	0.0	0.0	0.0	0.0	0.0	0.0	0.0	0.0	0.0	0.0	0.0	0.0	0.0	0.0	0.0	0.0	0.0	0.0	0.0	0.0	0.0	0.0	0.0	0.0	0.0	0.0	0.0	0.0	0.0
08ee291fd0c6ce2bc8c2a359e1a1447e	d__Bacteria;p__Pseudomonadota;c__Gammaproteobacteria	0.9978409062947735	d__Bacteria; p__Proteobacteria; c__Gammaproteobacteria; o__Woeseiales; f__Woeseiaceae; g__SP4260; s__	0.9998232021675083	0.0	0.0	0.0	0.0	0.0	0.0	0.0	0.0	0.0	0.0	0.0	0.0	0.0	0.0	0.0	0.0	0.0	0.0	0.0	0.0	0.0	0.0	0.0	0.0	0.0	0.0	0.0	0.0	0.0	0.0	0.0	0.0	0.0	0.0	0.0	0.0	0.0	0.0	0.0	0.0	0.0	0.0	0.0	0.0	0.0
08ff8007d1cf99ce4d6857674c1b7a58	d__Bacteria;p__Bacteroidota;c__Flavobacteriia;o__Flavobacteriales;f__Flavobacteriaceae	0.9999357864748346	d__Bacteria; p__Bacteroidota; c__Bacteroidia; o__Flavobacteriales_877923; f__Flavobacteriaceae; g__Urechidicola; s__Urechidicola croceus	0.994530953297593	0.0	0.0	0.0	0.0	0.0	0.0	0.0	0.0	0.0	0.0	0.0	0.0	0.0	0.0	0.0	0.0	0.0	0.0	0.0	0.0	0.0	0.0	0.0	0.0	0.0	0.0	0.0	0.0	0.0	0.0	0.0	0.0	0.0	0.0	0.0	0.0	0.0	0.0	0.0	0.0	0.0	0.0	0.0	0.0	0.0
091b738597b02e3998868c39d0788a2c	d__Bacteria;p__Pseudomonadota;c__Gammaproteobacteria;o__Orbales;f__Orbaceae;g__Gilliamella	0.9988245245463219	d__Bacteria; p__Proteobacteria; c__Gammaproteobacteria; o__Enterobacterales_A_737866; f__Enterobacteriaceae_A; g__Gilliamella	0.9985823039567951	0.0	0.0	0.0	0.0	0.0	0.0	0.0	0.0	0.0	0.0	0.0	0.0	0.0	0.0	0.0	0.0	0.0	0.0	0.0	0.0	0.0	0.0	0.0	0.0	0.0	0.0	0.0	0.0	0.0	0.0	0.0	0.0	0.0	0.0	0.0	0.0	0.0	0.0	0.0	0.0	0.0	0.0	0.0	0.0	0.0
093ddac3f53fd36664e061873c3955db	d__Bacteria	1.000000000000005	d__Bacteria	0.8532320681636059	0.0	0.0	0.0	0.0	0.0	0.0	0.0	0.0	0.0	0.0	0.0	0.0	0.0	0.0	0.0	0.0	0.0	0.0	0.0	0.0	0.0	0.0	0.0	0.0	0.0	0.0	0.0	0.0	0.0	0.0	0.0	0.0	0.0	0.0	0.0	0.0	0.0	0.0	0.0	0.0	0.0	0.0	0.0	0.0	0.0
0958d6058370581dee1961e64b50f746	d__Bacteria;p__Cyanobacteria;c__Cyanobacteriia;o__Chloroplast;f__Chloroplast;g__Chloroplast;s__Chloroplast_Chloroplast;	0.9999999931620209	d__Bacteria; p__Bacteroidota; c__Bacteroidia; o__Bacteroidales; f__Marinilabiliaceae; g__JC017; s__JC017 sp004296775	0.9999933278944342	0.0	0.0	0.0	0.0	0.0	0.0	0.0	0.0	0.0	0.0	0.0	0.0	0.0	0.0	0.0	0.0	0.0	0.0	0.0	0.0	0.0	0.0	0.0	0.0	0.0	0.0	0.0	0.0	0.0	0.0	0.0	0.0	0.0	0.0	0.0	0.0	0.0	0.0	0.0	0.0	0.0	0.0	0.0	0.0	0.0
0999263257b9e92b32373bf3d115a6dc	d__Bacteria;p__Actinomycetota;c__Acidimicrobiia;o__Acidimicrobiales;f__Iamiaceae	0.7333350928978087	d__Bacteria; p__Actinobacteriota; c__Acidimicrobiia_401430; o__Acidimicrobiales; f__Microtrichaceae	0.9881303576293364	0.0	0.0	0.0	0.0	0.0	0.0	0.0	0.0	0.0	0.0	0.0	0.0	0.0	0.0	0.0	0.0	0.0	0.0	0.0	0.0	0.0	0.0	0.0	0.0	0.0	0.0	0.0	0.0	0.0	0.0	0.0	0.0	0.0	0.0	0.0	0.0	0.0	0.0	0.0	0.0	0.0	0.0	0.0	0.0	0.0
09ac3255e5d90a98c02502e660aab187	d__Bacteria;p__Pseudomonadota;c__Gammaproteobacteria	0.9976756358729265	d__Bacteria; p__Proteobacteria; c__Gammaproteobacteria; o__Xanthomonadales_616050; f__SZUA-36	0.9996778569476944	0.0	0.0	0.0	0.0	0.0	0.0	0.0	0.0	0.0	0.0	0.0	0.0	0.0	0.0	0.0	0.0	0.0	0.0	0.0	0.0	0.0	0.0	0.0	0.0	0.0	0.0	0.0	0.0	0.0	0.0	0.0	0.0	0.0	0.0	0.0	0.0	0.0	0.0	0.0	0.0	0.0	0.0	0.0	0.0	0.0
09cf01535f9133224425e23359c5a38c	d__Bacteria;p__Pseudomonadota;c__Gammaproteobacteria;o__Orbales;f__Orbaceae;g__Gilliamella	0.9959629728514404	d__Bacteria; p__Proteobacteria; c__Gammaproteobacteria; o__Enterobacterales_A_737866; f__Enterobacteriaceae_A; g__Gilliamella	0.9556615689541501	0.0	0.0	0.0	0.0	0.0	0.0	0.0	0.0	0.0	0.0	0.0	0.0	0.0	0.0	0.0	0.0	0.0	0.0	0.0	0.0	0.0	0.0	0.0	0.0	0.0	0.0	0.0	0.0	0.0	0.0	0.0	0.0	0.0	0.0	0.0	0.0	0.0	0.0	0.0	0.0	0.0	0.0	0.0	0.0	0.0
09eff1c87a4216ccdb95b0a887023d12	d__Bacteria	0.9999999999999989	d__Bacteria	0.8595781906110385	0.0	0.0	0.0	0.0	0.0	0.0	0.0	0.0	0.0	0.0	0.0	0.0	0.0	0.0	0.0	0.0	0.0	0.0	0.0	0.0	0.0	0.0	0.0	0.0	0.0	0.0	0.0	0.0	0.0	0.0	0.0	0.0	0.0	0.0	0.0	0.0	0.0	0.0	0.0	0.0	0.0	0.0	0.0	0.0	0.0
09f1d6daa64ff6bf63227aeff0a9433a	d__Bacteria;p__Pseudomonadota;c__Gammaproteobacteria;o__Chromatiales;f__Woeseiaceae;g__Woeseia;s__Woeseia_oceani;	0.7704997713187526	d__Bacteria; p__Proteobacteria; c__Gammaproteobacteria; o__Woeseiales; f__Woeseiaceae	0.963599551767007	0.0	0.0	0.0	0.0	0.0	0.0	0.0	0.0	0.0	0.0	0.0	0.0	0.0	0.0	0.0	0.0	0.0	0.0	0.0	0.0	0.0	0.0	0.0	0.0	0.0	0.0	0.0	0.0	0.0	0.0	0.0	0.0	0.0	0.0	0.0	0.0	0.0	0.0	0.0	0.0	0.0	0.0	0.0	0.0	0.0
0a00b958e5cb78d50f91a0de73aab852	d__Bacteria;p__Pseudomonadota;c__Alphaproteobacteria;o__Rhodobacterales;f__Rhodobacteraceae	0.988069552734399	d__Bacteria; p__Proteobacteria; c__Alphaproteobacteria; o__Rhodobacterales; f__Rhodobacteraceae	0.9935830100192565	0.0	0.0	0.0	0.0	0.0	0.0	0.0	0.0	0.0	0.0	0.0	0.0	0.0	0.0	0.0	0.0	0.0	0.0	0.0	0.0	0.0	0.0	0.0	0.0	0.0	0.0	0.0	0.0	0.0	0.0	0.0	0.0	0.0	0.0	0.0	0.0	0.0	0.0	0.0	0.0	0.0	0.0	0.0	0.0	0.0
0a09f943dee715b5ac9157085a9e4902	d__Bacteria;p__Bacteroidota;c__Flavobacteriia;o__Flavobacteriales	0.8967307142125418	d__Bacteria; p__Bacteroidota; c__Bacteroidia; o__Flavobacteriales_877923; f__Luteibaculaceae; g__Luteibaculum; s__	0.9999994886666059	0.0	0.0	0.0	0.0	0.0	0.0	0.0	0.0	0.0	0.0	0.0	0.0	0.0	0.0	0.0	0.0	0.0	0.0	0.0	0.0	0.0	0.0	0.0	0.0	0.0	0.0	0.0	0.0	0.0	0.0	0.0	0.0	0.0	0.0	0.0	0.0	0.0	0.0	0.0	0.0	0.0	0.0	0.0	0.0	0.0
0a2534788f7cc5b36cd30cc144eca833	d__Bacteria	0.9999999999999979	Unassigned	0.7194022058373588	0.0	0.0	0.0	0.0	0.0	0.0	0.0	0.0	0.0	0.0	0.0	0.0	0.0	0.0	0.0	0.0	0.0	0.0	0.0	0.0	0.0	0.0	0.0	0.0	0.0	0.0	0.0	0.0	0.0	0.0	0.0	0.0	0.0	0.0	0.0	0.0	0.0	0.0	0.0	0.0	0.0	0.0	0.0	0.0	0.0
0a4311f8364e0271af9b9ef24b0ac1db	d__Bacteria;p__Pseudomonadota;c__Gammaproteobacteria;o__Enterobacterales;f__Enterobacteriaceae	0.7706925836317667	d__Bacteria; p__Proteobacteria; c__Gammaproteobacteria; o__Enterobacterales_A_737866; f__Enterobacteriaceae_A	0.9984585177736214	0.0	0.0	0.0	0.0	0.0	0.0	0.0	0.0	0.0	0.0	0.0	0.0	0.0	0.0	0.0	0.0	0.0	0.0	0.0	0.0	0.0	0.0	0.0	0.0	0.0	0.0	0.0	0.0	0.0	0.0	0.0	0.0	0.0	0.0	0.0	0.0	0.0	0.0	0.0	0.0	0.0	0.0	0.0	0.0	0.0
0a4b8fc451b1413ad2776c497203421d	d__Bacteria	1.0000000000000016	d__Bacteria	0.8715708790321997	0.0	0.0	0.0	0.0	0.0	0.0	0.0	0.0	0.0	0.0	0.0	0.0	0.0	0.0	0.0	0.0	0.0	0.0	0.0	0.0	0.0	0.0	0.0	0.0	0.0	0.0	0.0	0.0	0.0	0.0	0.0	0.0	0.0	0.0	0.0	0.0	0.0	0.0	0.0	0.0	0.0	0.0	0.0	0.0	0.0
0a57c0b2f760baf093fb44265a5f45d9	d__Bacteria;p__Pseudomonadota;c__Gammaproteobacteria;o__Enterobacterales	0.9993677603750821	d__Bacteria; p__Proteobacteria; c__Gammaproteobacteria; o__Enterobacterales_A_737866; f__Enterobacteriaceae_A	0.9998092081821944	0.0	0.0	0.0	0.0	0.0	0.0	0.0	0.0	0.0	0.0	0.0	0.0	0.0	0.0	0.0	0.0	0.0	0.0	0.0	0.0	0.0	0.0	0.0	0.0	0.0	0.0	0.0	0.0	0.0	0.0	0.0	0.0	0.0	0.0	0.0	0.0	0.0	0.0	0.0	0.0	0.0	0.0	0.0	0.0	0.0
0a660ec0c8cf11235a1326fde8c8b1ba	d__Bacteria;p__Pseudomonadota;c__Alphaproteobacteria;o__Rhodobacterales;f__Roseobacteraceae	0.9044038418745932	d__Bacteria; p__Proteobacteria; c__Alphaproteobacteria; o__Rhodobacterales; f__Rhodobacteraceae	0.9999998591597434	0.0	0.0	0.0	0.0	0.0	0.0	0.0	0.0	0.0	0.0	0.0	0.0	0.0	0.0	0.0	0.0	0.0	0.0	0.0	0.0	0.0	0.0	0.0	0.0	0.0	0.0	0.0	0.0	0.0	0.0	0.0	0.0	0.0	0.0	0.0	0.0	0.0	0.0	0.0	0.0	0.0	0.0	0.0	0.0	0.0
0a6a8ef7ed2a356f4205135607d19d19	d__Bacteria;p__Pseudomonadota;c__Alphaproteobacteria;o__Hyphomicrobiales;f__Rhizobiaceae;g__Rhizobium	0.7734734719239629	d__Bacteria; p__Proteobacteria; c__Alphaproteobacteria; o__Rhizobiales_A_501058; f__Rhizobiaceae_A_501058; g__Rhizobium_A_501058	0.96880749516887	0.0	0.0	0.0	0.0	0.0	0.0	0.0	0.0	0.0	0.0	0.0	0.0	0.0	0.0	0.0	0.0	0.0	0.0	0.0	0.0	0.0	0.0	0.0	0.0	0.0	0.0	0.0	0.0	0.0	0.0	0.0	0.0	0.0	0.0	0.0	0.0	0.0	0.0	0.0	0.0	0.0	0.0	0.0	0.0	0.0
0a6d0fc63b8eccfb1232510e06dcddc2	d__Bacteria;p__Verrucomicrobiota;c__Verrucomicrobiae;o__Verrucomicrobiales;f__Rubritaleaceae;g__Rubritalea	0.951352635480352	d__Bacteria; p__Verrucomicrobiota; c__Verrucomicrobiae; o__Verrucomicrobiales; f__Akkermansiaceae; g__Rubritalea; s__	0.9996158787653406	0.0	0.0	0.0	0.0	0.0	0.0	0.0	0.0	0.0	0.0	0.0	0.0	0.0	0.0	0.0	0.0	0.0	0.0	0.0	0.0	0.0	0.0	0.0	0.0	0.0	0.0	0.0	0.0	0.0	0.0	0.0	0.0	0.0	0.0	0.0	0.0	0.0	0.0	0.0	0.0	0.0	0.0	0.0	0.0	0.0
0a6d72ccd5fd75d839b4e7c0b003a2cb	d__Bacteria;p__Pseudomonadota;c__Gammaproteobacteria;o__Enterobacterales;f__Enterobacteriaceae	0.7982937122846426	d__Bacteria; p__Proteobacteria; c__Gammaproteobacteria; o__Enterobacterales_A_737866; f__Enterobacteriaceae_A; g__Pseudescherichia; s__Pseudescherichia vulneris	0.8637594251278033	0.0	0.0	0.0	0.0	0.0	0.0	0.0	0.0	0.0	0.0	0.0	0.0	0.0	0.0	0.0	0.0	0.0	0.0	0.0	0.0	0.0	0.0	0.0	0.0	0.0	0.0	0.0	0.0	0.0	0.0	0.0	0.0	0.0	0.0	0.0	0.0	0.0	0.0	0.0	0.0	0.0	0.0	0.0	0.0	0.0
0a79be693c0b09dbff05403be192e6a6	d__Bacteria;p__Pseudomonadota;c__Alphaproteobacteria;o__Rhodobacterales;f__Rhodobacteraceae	0.8584528081486323	d__Bacteria; p__Proteobacteria; c__Alphaproteobacteria; o__Rhodobacterales; f__Rhodobacteraceae; g__Halocyntiibacter_A; s__Halocyntiibacter_A alkanivorans	0.7727107880553741	0.0	0.0	0.0	0.0	0.0	0.0	0.0	0.0	0.0	0.0	0.0	0.0	0.0	0.0	0.0	0.0	0.0	0.0	0.0	0.0	0.0	0.0	0.0	0.0	0.0	0.0	0.0	0.0	0.0	0.0	0.0	0.0	0.0	0.0	0.0	0.0	0.0	0.0	0.0	0.0	0.0	0.0	0.0	0.0	0.0
0a85bbf468c89662ca830a9ed36239ad	d__Bacteria;p__Fusobacteriota;c__Fusobacteriia;o__Fusobacteriales;f__Fusobacteriaceae;g__Propionigenium;s__Propionigenium_maris;	0.999203679568963	d__Bacteria; p__Fusobacteriota; c__Fusobacteriia; o__Fusobacteriotales; f__Fusobacteriotaceae; g__Propionigenium; s__Propionigenium maris	0.999868799343817	0.0	0.0	0.0	0.0	0.0	0.0	0.0	0.0	0.0	0.0	0.0	0.0	0.0	0.0	0.0	0.0	0.0	0.0	0.0	0.0	0.0	0.0	0.0	0.0	0.0	0.0	0.0	0.0	0.0	0.0	0.0	0.0	0.0	0.0	0.0	0.0	0.0	0.0	0.0	0.0	0.0	0.0	0.0	0.0	0.0
0aa0f6532cef31200dea2be0efb4182a	d__Bacteria;p__Pseudomonadota;c__Betaproteobacteria;o__Burkholderiales;f__Comamonadaceae;g__Simplicispira	0.8802784375617236	d__Bacteria; p__Proteobacteria; c__Gammaproteobacteria; o__Burkholderiales_592522; f__Burkholderiaceae_A_592522; g__Giesbergeria	0.9626682796589066	0.0	0.0	0.0	0.0	0.0	0.0	0.0	0.0	0.0	0.0	0.0	0.0	0.0	0.0	0.0	0.0	0.0	0.0	0.0	0.0	0.0	0.0	0.0	0.0	0.0	0.0	0.0	0.0	0.0	0.0	0.0	0.0	0.0	0.0	0.0	0.0	0.0	0.0	0.0	0.0	0.0	0.0	0.0	0.0	0.0
0aa61dc6b9e904b40584174f26342dd1	d__Bacteria;p__Actinomycetota;c__Actinomycetes;o__Bifidobacteriales;f__Bifidobacteriaceae;g__Bifidobacterium	0.9754386637344229	d__Bacteria; p__Actinobacteriota; c__Actinomycetia; o__Actinomycetales; f__Bifidobacteriaceae	0.97225834829592	0.0	0.0	0.0	0.0	0.0	0.0	0.0	0.0	0.0	0.0	0.0	0.0	0.0	0.0	0.0	0.0	0.0	0.0	0.0	0.0	0.0	0.0	0.0	0.0	0.0	0.0	0.0	0.0	0.0	0.0	0.0	0.0	0.0	0.0	0.0	0.0	0.0	0.0	0.0	0.0	0.0	0.0	0.0	0.0	0.0
0ac087a15af872b46067226465f147aa	d__Bacteria;p__Bacteroidota;c__Flavobacteriia;o__Flavobacteriales;f__Flavobacteriaceae	0.9999553246320834	d__Bacteria; p__Bacteroidota; c__Bacteroidia; o__Flavobacteriales_877923; f__Flavobacteriaceae; g__GCA-002733185; s__	0.7983165755230853	0.0	0.0	0.0	0.0	0.0	0.0	0.0	0.0	0.0	0.0	0.0	0.0	0.0	0.0	0.0	0.0	0.0	0.0	0.0	0.0	0.0	0.0	0.0	0.0	0.0	0.0	0.0	0.0	0.0	0.0	0.0	0.0	0.0	0.0	0.0	0.0	0.0	0.0	0.0	0.0	0.0	0.0	0.0	0.0	0.0
0adc560ff5dab83f3ed3708353a0ae56	d__Bacteria	1.0000000000000016	d__Bacteria	0.8721640346896049	0.0	0.0	0.0	0.0	0.0	0.0	0.0	0.0	0.0	0.0	0.0	0.0	0.0	0.0	0.0	0.0	0.0	0.0	0.0	0.0	0.0	0.0	0.0	0.0	0.0	0.0	0.0	0.0	0.0	0.0	0.0	0.0	0.0	0.0	0.0	0.0	0.0	0.0	0.0	0.0	0.0	0.0	0.0	0.0	0.0
0ae56da1167d2b5407e333a06bfe2fad	d__Bacteria;p__Verrucomicrobiota;c__Verrucomicrobiae;o__Verrucomicrobiales;f__Verrucomicrobiaceae	0.7577357320961031	d__Bacteria; p__Verrucomicrobiota; c__Verrucomicrobiae; o__Verrucomicrobiales; f__Akkermansiaceae; g__Roseibacillus_B; s__	0.9314099757499725	0.0	0.0	0.0	0.0	0.0	0.0	0.0	0.0	0.0	0.0	0.0	0.0	0.0	0.0	0.0	0.0	0.0	0.0	0.0	0.0	0.0	0.0	0.0	0.0	0.0	0.0	0.0	0.0	0.0	0.0	0.0	0.0	0.0	0.0	0.0	0.0	0.0	0.0	0.0	0.0	0.0	0.0	0.0	0.0	0.0
0b266a067d93ccc835b08a7a999b7a7b	d__Bacteria;p__Bacillota;c__Bacilli;o__Lactobacillales;f__Lactobacillaceae;g__Lactobacillus	0.9914600395524843	d__Bacteria; p__Firmicutes_D; c__Bacilli; o__Lactobacillales; f__Lactobacillaceae; g__Lactobacillus	0.9911030122185625	0.0	0.0	0.0	0.0	0.0	0.0	0.0	0.0	0.0	0.0	0.0	0.0	0.0	0.0	0.0	0.0	0.0	0.0	0.0	0.0	0.0	0.0	0.0	0.0	0.0	0.0	0.0	0.0	0.0	0.0	0.0	0.0	0.0	0.0	0.0	0.0	0.0	0.0	0.0	0.0	0.0	0.0	0.0	0.0	0.0
0b27d79b20d683338f802b0c5c787c4c	d__Bacteria;p__Bacillota;c__Bacilli;o__Lactobacillales;f__Streptococcaceae;g__Streptococcus	0.9994164236821967	d__Bacteria; p__Firmicutes_D; c__Bacilli; o__Lactobacillales; f__Streptococcaceae; g__Streptococcus	0.9999159526673106	0.0	0.0	0.0	0.0	0.0	0.0	0.0	0.0	0.0	0.0	0.0	0.0	0.0	0.0	0.0	0.0	0.0	0.0	0.0	0.0	0.0	0.0	0.0	0.0	0.0	0.0	0.0	0.0	0.0	0.0	0.0	0.0	0.0	0.0	0.0	0.0	0.0	0.0	0.0	0.0	0.0	0.0	0.0	0.0	0.0
0b30297b700689a96aca453d5124cf2d	d__Bacteria;p__Bacillota;c__Clostridia;o__Eubacteriales	0.997174634482844	d__Bacteria; p__Firmicutes_A; c__Clostridia_258483; o__Oscillospirales; f__Oscillospiraceae_88309; g__Evtepia; s__	0.971003434434571	0.0	0.0	0.0	0.0	0.0	0.0	0.0	0.0	0.0	0.0	0.0	0.0	0.0	0.0	0.0	0.0	0.0	0.0	0.0	0.0	0.0	0.0	0.0	0.0	0.0	0.0	0.0	0.0	0.0	0.0	0.0	0.0	0.0	0.0	0.0	0.0	0.0	0.0	0.0	0.0	0.0	0.0	0.0	0.0	0.0
0b37ea91d04a3a533b9de615591933ee	d__Bacteria;p__Pseudomonadota;c__Alphaproteobacteria;o__Sphingomonadales;f__Sphingomonadaceae;g__Sphingomonas;s__Sphingomonas_ginsenosidivorax;	0.8659319618837451	d__Bacteria; p__Proteobacteria; c__Alphaproteobacteria; o__Sphingomonadales; f__Sphingomonadaceae; g__Sphingomonas_L_486704; s__Sphingomonas_L_486704 aerolata	0.8783254529158796	0.0	0.0	0.0	0.0	0.0	0.0	0.0	0.0	0.0	5.0	0.0	0.0	0.0	0.0	0.0	0.0	0.0	0.0	0.0	0.0	0.0	0.0	0.0	0.0	0.0	0.0	0.0	0.0	0.0	0.0	0.0	0.0	0.0	0.0	0.0	0.0	0.0	0.0	0.0	0.0	0.0	0.0	0.0	0.0	0.0
0b5b452cf0d7fae34be453f0a85427b4	d__Bacteria;p__Actinomycetota;c__Actinomycetes;o__Corynebacteriales;f__Tsukamurellaceae;g__Tsukamurella;s__Tsukamurella_soli;	0.9245449381454874	d__Bacteria; p__Actinobacteriota; c__Actinomycetia; o__Mycobacteriales; f__Mycobacteriaceae; g__Tsukamurella; s__Tsukamurella soli	0.9194807098946849	0.0	0.0	0.0	0.0	0.0	0.0	0.0	0.0	0.0	0.0	0.0	0.0	0.0	0.0	0.0	0.0	0.0	0.0	0.0	0.0	0.0	0.0	0.0	0.0	0.0	0.0	0.0	0.0	0.0	0.0	0.0	0.0	0.0	0.0	0.0	0.0	0.0	0.0	0.0	0.0	0.0	0.0	0.0	0.0	0.0
0b65e0a799f9ffce6057671a4d481b57	d__Bacteria;p__Pseudomonadota;c__Gammaproteobacteria;o__Vibrionales;f__Vibrionaceae;g__Vibrio	0.9987860699017954	d__Bacteria; p__Proteobacteria; c__Gammaproteobacteria; o__Enterobacterales_A_737866; f__Vibrionaceae; g__Vibrio_678715	0.8280162296124016	0.0	0.0	0.0	0.0	0.0	0.0	0.0	0.0	0.0	0.0	0.0	0.0	0.0	0.0	0.0	0.0	0.0	0.0	0.0	0.0	0.0	0.0	0.0	0.0	0.0	0.0	0.0	0.0	0.0	0.0	0.0	0.0	0.0	0.0	0.0	0.0	0.0	0.0	0.0	0.0	0.0	0.0	0.0	0.0	0.0
0b6b7f14cf466d266323ef86b12d96c8	d__Bacteria;p__Pseudomonadota;c__Alphaproteobacteria;o__Rhodospirillales;f__Acetobacteraceae;g__Lichenicola;s__Lichenicola_cladoniae;	0.8279967824865988	d__Bacteria; p__Proteobacteria; c__Alphaproteobacteria; o__Acetobacterales; f__Acetobacteraceae; g__Lichenicola	0.8316230997170087	0.0	0.0	0.0	0.0	0.0	0.0	0.0	0.0	0.0	12.0	0.0	0.0	0.0	0.0	0.0	0.0	0.0	0.0	0.0	0.0	0.0	0.0	0.0	0.0	0.0	0.0	0.0	0.0	0.0	0.0	0.0	0.0	0.0	0.0	0.0	0.0	0.0	0.0	0.0	0.0	0.0	0.0	0.0	0.0	0.0
0b7fb67cf14ed38a4305539bb987c224	d__Bacteria;p__Desulfobacterota;c__Deltaproteobacteria;o__Desulfobacterales	0.8365629084224705	d__Bacteria; p__Desulfobacterota_I; c__Desulfobulbia; o__Desulfobulbales; f__Desulfocapsaceae; g__Desulfofustis; s__Desulfofustis glycolicus	0.9308664283354661	0.0	0.0	0.0	0.0	0.0	0.0	0.0	0.0	0.0	0.0	0.0	0.0	0.0	0.0	0.0	0.0	0.0	0.0	0.0	0.0	0.0	0.0	0.0	0.0	0.0	0.0	0.0	0.0	0.0	0.0	0.0	0.0	0.0	0.0	0.0	0.0	0.0	0.0	0.0	0.0	0.0	0.0	0.0	0.0	0.0
0b958d945f7c6cc6247975ddb8dde4f6	d__Bacteria;p__Actinomycetota;c__Thermoleophilia	0.8720308790306324	d__Bacteria; p__Actinobacteriota; c__Thermoleophilia; o__Solirubrobacterales; f__; g__; s__	0.8231122843530658	0.0	0.0	0.0	0.0	0.0	0.0	0.0	0.0	0.0	0.0	0.0	0.0	0.0	0.0	0.0	0.0	0.0	0.0	0.0	0.0	0.0	0.0	0.0	0.0	0.0	0.0	0.0	0.0	0.0	0.0	0.0	0.0	0.0	0.0	0.0	0.0	0.0	0.0	0.0	0.0	0.0	0.0	0.0	0.0	0.0
0ba16862e7c45c3aaec350ccbbd09c59	d__Bacteria;p__Pseudomonadota;c__Alphaproteobacteria;o__Rhodobacterales	0.9999999328260458	d__Bacteria; p__Proteobacteria; c__Alphaproteobacteria; o__Rhodobacterales; f__Rhodobacteraceae	0.9999958083359406	0.0	0.0	0.0	0.0	0.0	0.0	0.0	0.0	0.0	0.0	0.0	0.0	0.0	0.0	0.0	0.0	0.0	0.0	0.0	0.0	0.0	0.0	0.0	0.0	0.0	0.0	0.0	0.0	0.0	0.0	0.0	0.0	0.0	0.0	0.0	0.0	0.0	0.0	0.0	0.0	0.0	0.0	0.0	0.0	0.0
0bad27a745faed03ec6a3e1941882085	d__Bacteria;p__Pseudomonadota;c__Gammaproteobacteria;o__Orbales;f__Orbaceae;g__Gilliamella	0.8408398281447184	d__Bacteria; p__Proteobacteria; c__Gammaproteobacteria; o__Enterobacterales_A_737866; f__Enterobacteriaceae_A; g__Gilliamella; s__Gilliamella apicola_G	0.8789703243027135	0.0	0.0	0.0	0.0	0.0	0.0	0.0	0.0	0.0	0.0	0.0	0.0	0.0	0.0	0.0	0.0	0.0	0.0	0.0	0.0	0.0	0.0	0.0	0.0	0.0	0.0	0.0	0.0	0.0	0.0	0.0	0.0	0.0	0.0	0.0	0.0	0.0	0.0	0.0	0.0	0.0	0.0	0.0	0.0	0.0
0bcf1f3a40b5d001ff1c4039a48a2fb8	d__Bacteria	1.0000000000000018	d__Bacteria	0.8079133048275615	0.0	0.0	0.0	0.0	0.0	0.0	0.0	0.0	0.0	0.0	0.0	0.0	0.0	0.0	0.0	0.0	0.0	0.0	0.0	0.0	0.0	0.0	0.0	0.0	0.0	0.0	0.0	0.0	0.0	0.0	0.0	0.0	0.0	0.0	0.0	0.0	0.0	0.0	0.0	0.0	0.0	0.0	0.0	0.0	0.0
0bd48f34e1f586a2b519fb3460849f28	d__Bacteria;p__Bacillota;c__Bacilli;o__Lactobacillales;f__Lactobacillaceae	0.979505193372161	d__Bacteria; p__Firmicutes_D; c__Bacilli; o__Lactobacillales; f__Lactobacillaceae; g__Weissella_A_338544	0.9999727782815891	0.0	0.0	0.0	0.0	0.0	0.0	0.0	0.0	0.0	0.0	0.0	0.0	0.0	0.0	0.0	0.0	0.0	0.0	0.0	0.0	0.0	0.0	0.0	0.0	0.0	0.0	0.0	0.0	0.0	0.0	0.0	0.0	0.0	0.0	0.0	0.0	0.0	0.0	0.0	0.0	0.0	0.0	0.0	0.0	0.0
0bdb16849dfcb4568c2b15b55887bd87	d__Bacteria;p__Verrucomicrobiota;c__Opitutae;o__Opitutales;f__Opitutaceae;g__Cephaloticoccus;s__Cephaloticoccus_primus;	0.8090943111155713	d__Bacteria; p__Verrucomicrobiota; c__Verrucomicrobiae; o__Opitutales; f__Opitutaceae	0.9476602564969636	0.0	0.0	0.0	0.0	0.0	0.0	0.0	0.0	0.0	0.0	0.0	0.0	0.0	0.0	0.0	0.0	0.0	0.0	0.0	0.0	0.0	0.0	0.0	0.0	0.0	0.0	0.0	0.0	0.0	0.0	0.0	0.0	0.0	0.0	0.0	0.0	0.0	0.0	0.0	0.0	0.0	0.0	0.0	0.0	0.0
0bf4a05b8a55755ae45a4ce012549494	d__Bacteria	1.0000000000000073	d__Bacteria	0.8795213457157101	0.0	0.0	0.0	0.0	0.0	0.0	0.0	0.0	0.0	0.0	0.0	0.0	0.0	0.0	0.0	0.0	0.0	0.0	0.0	0.0	0.0	0.0	0.0	0.0	0.0	0.0	0.0	0.0	0.0	0.0	0.0	0.0	0.0	0.0	0.0	0.0	0.0	0.0	0.0	0.0	0.0	0.0	0.0	0.0	0.0
0c09098afaa6ffab96366698cfa4e64d	d__Bacteria;p__Pseudomonadota;c__Gammaproteobacteria;o__Orbales;f__Orbaceae;g__Gilliamella	0.9990954753937106	d__Bacteria; p__Proteobacteria; c__Gammaproteobacteria; o__Enterobacterales_A_737866; f__Enterobacteriaceae_A; g__Gilliamella	0.9998283038235253	0.0	0.0	0.0	0.0	0.0	0.0	0.0	0.0	0.0	0.0	0.0	0.0	0.0	0.0	0.0	0.0	0.0	0.0	0.0	0.0	0.0	0.0	0.0	0.0	0.0	0.0	0.0	0.0	463.0	0.0	413.0	0.0	0.0	0.0	0.0	0.0	0.0	0.0	0.0	0.0	0.0	0.0	0.0	0.0	0.0
0c1150d7f172412f16a27af95a8e589a	d__Bacteria;p__Pseudomonadota;c__Alphaproteobacteria;o__Rhodobacterales;f__Rhodobacteraceae	0.7103222202192565	d__Bacteria; p__Proteobacteria; c__Alphaproteobacteria; o__Rhodobacterales; f__Rhodobacteraceae	0.9999810613271951	0.0	0.0	0.0	0.0	0.0	0.0	0.0	0.0	0.0	0.0	0.0	0.0	0.0	0.0	0.0	0.0	0.0	0.0	0.0	0.0	0.0	0.0	0.0	0.0	0.0	0.0	0.0	0.0	0.0	0.0	0.0	0.0	0.0	0.0	0.0	0.0	0.0	0.0	0.0	0.0	0.0	0.0	0.0	0.0	0.0
0c238326508c58583d582a7501d613fe	d__Bacteria;p__Pseudomonadota;c__Gammaproteobacteria;o__Enterobacterales	0.9996376983181127	d__Bacteria; p__Proteobacteria; c__Gammaproteobacteria; o__Enterobacterales_A_737866; f__Enterobacteriaceae_A; g__Hafnia	0.7015674394241393	0.0	0.0	0.0	0.0	0.0	0.0	0.0	0.0	0.0	0.0	0.0	0.0	0.0	0.0	0.0	0.0	0.0	0.0	0.0	0.0	0.0	0.0	0.0	0.0	0.0	0.0	0.0	0.0	0.0	0.0	0.0	0.0	0.0	0.0	0.0	0.0	0.0	0.0	0.0	0.0	0.0	0.0	0.0	0.0	0.0
0c2e572d41e43df1281174288b84b033	d__Bacteria;p__Cyanobacteria;c__Cyanobacteriia;o__Chloroplast;f__Chloroplast;g__Chloroplast;s__Chloroplast_Chloroplast;	0.9999978399721977	d__Bacteria; p__Bacteroidota; c__Bacteroidia; o__Bacteroidales; f__Marinilabiliaceae; g__JC017; s__JC017 sp004296775	0.935040657176208	0.0	0.0	0.0	0.0	0.0	0.0	0.0	0.0	0.0	0.0	0.0	0.0	0.0	0.0	0.0	0.0	0.0	0.0	0.0	0.0	0.0	0.0	0.0	0.0	0.0	0.0	0.0	0.0	0.0	0.0	0.0	0.0	0.0	0.0	0.0	0.0	0.0	0.0	0.0	0.0	0.0	0.0	0.0	0.0	0.0
0c75312e867117a410972664a3478349	d__Bacteria	0.9999999999999885	d__Bacteria; p__Acidobacteriota; c__Thermoanaerobaculia; o__Thermoanaerobaculales; f__; g__; s__	0.9919358943434795	0.0	0.0	0.0	0.0	0.0	0.0	0.0	0.0	0.0	0.0	0.0	0.0	0.0	0.0	0.0	0.0	0.0	0.0	0.0	0.0	0.0	0.0	0.0	0.0	0.0	0.0	0.0	0.0	0.0	0.0	0.0	0.0	0.0	0.0	0.0	0.0	0.0	0.0	0.0	0.0	0.0	0.0	0.0	0.0	0.0
0cad7b0a8c590eb924ee797c5d2e5963	d__Bacteria;p__Pseudomonadota;c__Gammaproteobacteria;o__Enterobacterales;f__Erwiniaceae;g__Rosenbergiella	0.8741809215454114	d__Bacteria; p__Proteobacteria; c__Gammaproteobacteria; o__Enterobacterales_A_737866; f__Enterobacteriaceae_A; g__Rosenbergiella	0.9838493747824363	0.0	0.0	0.0	0.0	0.0	0.0	0.0	0.0	0.0	0.0	0.0	0.0	0.0	0.0	0.0	0.0	0.0	0.0	11.0	0.0	0.0	0.0	0.0	0.0	0.0	0.0	0.0	0.0	0.0	0.0	0.0	0.0	0.0	0.0	0.0	0.0	0.0	0.0	0.0	0.0	0.0	0.0	0.0	0.0	0.0
0cbc8f7580a301819cc68f0b4066ecc7	d__Bacteria;p__Pseudomonadota;c__Gammaproteobacteria;o__Orbales;f__Orbaceae;g__Gilliamella	0.9997339888246664	d__Bacteria; p__Proteobacteria; c__Gammaproteobacteria; o__Enterobacterales_A_737866; f__Enterobacteriaceae_A; g__Gilliamella; s__Gilliamella bombi	0.8683201300606305	0.0	0.0	0.0	0.0	0.0	0.0	0.0	0.0	0.0	0.0	0.0	0.0	0.0	0.0	0.0	0.0	0.0	0.0	0.0	0.0	0.0	0.0	0.0	0.0	0.0	0.0	0.0	0.0	0.0	0.0	0.0	0.0	0.0	0.0	0.0	0.0	0.0	0.0	0.0	0.0	0.0	0.0	0.0	0.0	0.0
0cc52f91141f2e0b0caeadddf80b4594	d__Bacteria;p__Pseudomonadota;c__Gammaproteobacteria;o__Enterobacterales;f__Yersiniaceae;g__Rahnella	0.9743575621804087	d__Bacteria; p__Proteobacteria; c__Gammaproteobacteria; o__Enterobacterales_A_737866; f__Enterobacteriaceae_A	0.999968238601162	0.0	0.0	0.0	0.0	0.0	0.0	0.0	0.0	0.0	0.0	0.0	0.0	0.0	0.0	0.0	0.0	0.0	0.0	0.0	0.0	0.0	0.0	0.0	0.0	0.0	0.0	0.0	0.0	0.0	0.0	0.0	0.0	0.0	0.0	0.0	0.0	0.0	0.0	0.0	0.0	0.0	0.0	0.0	0.0	0.0
0cca0ddd28145f713980786b060332fc	d__Bacteria;p__Bacteroidota;c__Flavobacteriia;o__Flavobacteriales	0.9029833011180618	d__Bacteria; p__Bacteroidota; c__Bacteroidia; o__Flavobacteriales_877923; f__Luteibaculaceae; g__Luteibaculum; s__	0.9999897159557233	0.0	0.0	0.0	0.0	0.0	0.0	0.0	0.0	0.0	0.0	0.0	0.0	0.0	0.0	0.0	0.0	0.0	0.0	0.0	0.0	0.0	0.0	0.0	0.0	0.0	0.0	0.0	0.0	0.0	0.0	0.0	0.0	0.0	0.0	0.0	0.0	0.0	0.0	0.0	0.0	0.0	0.0	0.0	0.0	0.0
0ccfc8d3ff30665a65a96173ab6e7609	d__Bacteria;p__Actinomycetota;c__Actinomycetes;o__Micrococcales;f__Microbacteriaceae;g__Microbacterium	0.9809496595261046	d__Bacteria; p__Actinobacteriota; c__Actinomycetia; o__Actinomycetales; f__Microbacteriaceae	0.9999541395221518	0.0	0.0	0.0	0.0	0.0	0.0	0.0	0.0	0.0	0.0	0.0	0.0	0.0	0.0	0.0	0.0	0.0	0.0	0.0	0.0	0.0	0.0	0.0	0.0	0.0	0.0	0.0	0.0	0.0	0.0	0.0	0.0	0.0	0.0	0.0	0.0	0.0	0.0	0.0	0.0	0.0	0.0	0.0	0.0	0.0
0cd155ae572f06167dbff51ce69c7310	d__Bacteria;p__Chlamydiota;c__Chlamydiia;o__Parachlamydiales	0.871843335825311	d__Bacteria; p__Chlamydiota; c__Chlamydiia; o__Chlamydiales_778124; f__SM23-39; g__SM23-39; s__SM23-39 sp001303765	0.934464262703551	0.0	0.0	0.0	0.0	0.0	0.0	0.0	0.0	0.0	0.0	0.0	0.0	0.0	0.0	0.0	0.0	0.0	0.0	0.0	0.0	0.0	0.0	0.0	0.0	0.0	0.0	0.0	0.0	0.0	0.0	0.0	0.0	0.0	0.0	0.0	0.0	0.0	0.0	0.0	0.0	0.0	0.0	0.0	0.0	0.0
0ce6f4d6e76f9cadb651f36de803c959	d__Bacteria;p__Pseudomonadota;c__Alphaproteobacteria;o__Hyphomicrobiales;f__Rhizobiaceae;g__Agrobacterium	0.806668272570263	d__Bacteria; p__Proteobacteria; c__Alphaproteobacteria; o__Rhizobiales_A_500471; f__Rhizobiaceae_A_500471; g__Agrobacterium	0.9931081237489929	0.0	0.0	0.0	0.0	0.0	0.0	0.0	0.0	0.0	0.0	0.0	0.0	0.0	0.0	0.0	0.0	0.0	0.0	0.0	0.0	0.0	0.0	0.0	0.0	0.0	0.0	0.0	0.0	0.0	0.0	0.0	0.0	0.0	0.0	0.0	0.0	0.0	0.0	0.0	0.0	0.0	0.0	0.0	0.0	0.0
0cedf4b21c156f0a3cdf45d3a27a76c7	d__Bacteria	1.0000000000000009	d__Bacteria; p__Calditrichota; c__Calditrichia; o__Calditrichales; f__Calditrichaceae; g__; s__	0.9981030915974074	0.0	0.0	0.0	0.0	0.0	0.0	0.0	0.0	0.0	0.0	0.0	0.0	0.0	0.0	0.0	0.0	0.0	0.0	0.0	0.0	0.0	0.0	0.0	0.0	0.0	0.0	0.0	0.0	0.0	0.0	0.0	0.0	0.0	0.0	0.0	0.0	0.0	0.0	0.0	0.0	0.0	0.0	0.0	0.0	0.0
0cefd94b8e5ac51a1a9d898eb3b21e3c	d__Bacteria;p__Pseudomonadota;c__Gammaproteobacteria;o__Enterobacterales;f__Erwiniaceae;g__Phaseolibacter	0.771645260725833	d__Bacteria; p__Proteobacteria; c__Gammaproteobacteria; o__Enterobacterales_A_737866; f__Enterobacteriaceae_A	0.9944723738468471	0.0	0.0	0.0	0.0	0.0	0.0	0.0	0.0	0.0	0.0	0.0	0.0	0.0	0.0	0.0	0.0	0.0	0.0	0.0	0.0	0.0	0.0	0.0	0.0	0.0	0.0	0.0	0.0	0.0	0.0	0.0	0.0	0.0	0.0	0.0	0.0	0.0	0.0	0.0	0.0	0.0	0.0	0.0	0.0	0.0
0cf4b235fbc75511f9c741974bbaa3cf	d__Bacteria	0.999999999999997	d__Bacteria	0.8878345132703047	0.0	0.0	0.0	0.0	0.0	0.0	0.0	0.0	0.0	0.0	0.0	0.0	0.0	0.0	0.0	0.0	0.0	0.0	0.0	0.0	0.0	0.0	0.0	0.0	0.0	0.0	0.0	0.0	0.0	0.0	0.0	0.0	0.0	0.0	0.0	0.0	0.0	0.0	0.0	0.0	0.0	0.0	0.0	0.0	0.0
0cf617036410a519c538de5f0dfa6c3e	d__Bacteria;p__Pseudomonadota;c__Gammaproteobacteria;o__Enterobacterales;f__Yersiniaceae	0.7974440744656017	d__Bacteria; p__Proteobacteria; c__Gammaproteobacteria; o__Enterobacterales_A_737866; f__Enterobacteriaceae_A	0.9999462645843105	0.0	0.0	0.0	0.0	0.0	0.0	0.0	0.0	0.0	0.0	0.0	0.0	0.0	0.0	0.0	0.0	0.0	0.0	0.0	0.0	0.0	0.0	0.0	0.0	0.0	0.0	0.0	0.0	0.0	0.0	0.0	0.0	0.0	0.0	0.0	0.0	0.0	0.0	0.0	0.0	0.0	0.0	0.0	0.0	0.0
0cf6493874256a8b548a21f057b86620	d__Bacteria;p__Verrucomicrobiota;c__Verrucomicrobiae;o__Verrucomicrobiales;f__Verrucomicrobiaceae;g__Luteolibacter;s__Luteolibacter_luojiensis;	0.8270984324758766	d__Bacteria; p__Verrucomicrobiota; c__Verrucomicrobiae; o__Verrucomicrobiales; f__Akkermansiaceae; g__Luteolibacter_776538; s__	0.9163718855933852	0.0	0.0	0.0	0.0	0.0	0.0	0.0	0.0	0.0	0.0	0.0	0.0	0.0	0.0	0.0	0.0	0.0	0.0	0.0	0.0	0.0	0.0	0.0	0.0	0.0	0.0	0.0	0.0	0.0	0.0	0.0	0.0	0.0	0.0	0.0	0.0	0.0	0.0	0.0	0.0	0.0	0.0	0.0	0.0	0.0
0d1adb4ad620a99fc3470340af1017bd	d__Bacteria;p__Pseudomonadota;c__Alphaproteobacteria;o__Rhodospirillales;f__Acetobacteraceae;g__Asaia	0.9893920660099557	d__Bacteria; p__Proteobacteria; c__Alphaproteobacteria; o__Acetobacterales; f__Acetobacteraceae; g__Asaia	0.993804860813876	0.0	0.0	0.0	0.0	0.0	0.0	0.0	0.0	0.0	0.0	0.0	0.0	0.0	0.0	0.0	0.0	0.0	0.0	0.0	0.0	0.0	0.0	0.0	0.0	0.0	0.0	0.0	0.0	0.0	0.0	0.0	0.0	0.0	0.0	0.0	0.0	0.0	0.0	0.0	0.0	0.0	0.0	0.0	0.0	0.0
0d2efc3ce700f2f3e3df457ed4c47a4d	d__Bacteria	1.000000000000013	d__Bacteria	0.8642276114010368	0.0	0.0	0.0	0.0	0.0	0.0	0.0	0.0	0.0	0.0	0.0	0.0	0.0	0.0	0.0	0.0	0.0	0.0	0.0	0.0	0.0	0.0	0.0	0.0	0.0	0.0	0.0	0.0	0.0	0.0	0.0	0.0	0.0	0.0	0.0	0.0	0.0	0.0	0.0	0.0	0.0	0.0	0.0	0.0	0.0
0d32a81b681f084abe83e4f585f4c82b	d__Bacteria;p__Pseudomonadota;c__Gammaproteobacteria;o__Enterobacterales;f__Morganellaceae;g__Morganella	0.906446406197547	d__Bacteria; p__Proteobacteria; c__Gammaproteobacteria; o__Enterobacterales_A_737866; f__Enterobacteriaceae_A; g__Morganella	0.9671532589789779	0.0	0.0	0.0	0.0	0.0	0.0	0.0	0.0	0.0	0.0	0.0	0.0	0.0	0.0	0.0	0.0	0.0	0.0	0.0	0.0	0.0	0.0	0.0	0.0	0.0	0.0	0.0	0.0	0.0	0.0	0.0	0.0	0.0	0.0	0.0	0.0	0.0	0.0	0.0	0.0	0.0	0.0	0.0	0.0	0.0
0d4917bdeccc1e6a9207a90efc738a73	d__Bacteria;p__Cyanobacteria;c__Cyanobacteriia;o__Chloroplast;f__Chloroplast;g__Chloroplast;s__Chloroplast_Chloroplast;	0.9999999905827224	d__Bacteria; p__Bacteroidota; c__Bacteroidia; o__Bacteroidales; f__Marinilabiliaceae; g__JC017; s__JC017 sp004296775	0.9999984588189871	0.0	0.0	0.0	0.0	0.0	0.0	0.0	0.0	0.0	0.0	0.0	0.0	0.0	0.0	0.0	0.0	0.0	0.0	0.0	0.0	0.0	0.0	0.0	0.0	0.0	0.0	0.0	0.0	0.0	0.0	0.0	0.0	0.0	0.0	0.0	0.0	0.0	0.0	0.0	0.0	0.0	0.0	0.0	0.0	0.0
0d4cecd58288d7ef190e75e2d28aa75d	d__Bacteria;p__Pseudomonadota;c__Alphaproteobacteria;o__Hyphomicrobiales	0.9999887238868629	d__Bacteria; p__Proteobacteria; c__Alphaproteobacteria	0.9999998963969473	0.0	0.0	0.0	0.0	0.0	0.0	0.0	0.0	0.0	0.0	0.0	0.0	0.0	0.0	0.0	0.0	0.0	0.0	0.0	0.0	0.0	0.0	0.0	0.0	0.0	0.0	0.0	0.0	0.0	0.0	0.0	0.0	0.0	0.0	0.0	0.0	0.0	0.0	0.0	0.0	0.0	0.0	0.0	0.0	0.0
0d51bbb9d0e03a119665254c780374a8	d__Bacteria;p__Pseudomonadota;c__Gammaproteobacteria;o__Vibrionales;f__Vibrionaceae;g__Photobacterium;s__Photobacterium_damselae;	0.7967252431136915	d__Bacteria; p__Proteobacteria; c__Gammaproteobacteria; o__Enterobacterales_A_737866; f__Vibrionaceae; g__Paraphotobacterium; s__	0.8804746973299246	0.0	0.0	0.0	0.0	0.0	0.0	0.0	0.0	0.0	0.0	0.0	0.0	0.0	0.0	0.0	0.0	0.0	0.0	0.0	0.0	0.0	0.0	0.0	0.0	0.0	0.0	0.0	0.0	0.0	0.0	0.0	0.0	0.0	0.0	0.0	0.0	0.0	0.0	0.0	0.0	0.0	0.0	0.0	0.0	0.0
0d5e1331fcf8a5acee8c574bab101e72	d__Bacteria;p__Desulfobacterota;c__Deltaproteobacteria;o__Desulfuromonadales	0.9091020379357021	d__Bacteria; p__Desulfobacterota_I; c__; o__; f__; g__; s__	0.9999896484791317	0.0	0.0	0.0	0.0	0.0	0.0	0.0	0.0	0.0	0.0	0.0	0.0	0.0	0.0	0.0	0.0	0.0	0.0	0.0	0.0	0.0	0.0	0.0	0.0	0.0	0.0	0.0	0.0	0.0	0.0	0.0	0.0	0.0	0.0	0.0	0.0	0.0	0.0	0.0	0.0	0.0	0.0	0.0	0.0	0.0
0d9605cd2d078c6376173257e868777d	d__Bacteria;p__Pseudomonadota;c__Betaproteobacteria;o__Neisseriales;f__Neisseriaceae	0.7389742286677975	d__Bacteria; p__Proteobacteria; c__Gammaproteobacteria; o__Burkholderiales_597441; f__Neisseriaceae_563222	0.9777123659106309	0.0	0.0	0.0	0.0	0.0	0.0	0.0	0.0	0.0	0.0	0.0	0.0	0.0	0.0	0.0	0.0	0.0	0.0	0.0	0.0	0.0	0.0	0.0	0.0	0.0	0.0	0.0	0.0	0.0	0.0	0.0	0.0	0.0	0.0	0.0	0.0	0.0	0.0	0.0	0.0	0.0	0.0	0.0	0.0	0.0
0da23dddbac4eb9d6dba83cffd3c10b6	d__Bacteria;p__Verrucomicrobiota;c__Verrucomicrobiae;o__Verrucomicrobiales;f__Verrucomicrobiaceae;g__Luteolibacter	0.7535839132474741	d__Bacteria; p__Verrucomicrobiota; c__Verrucomicrobiae; o__Verrucomicrobiales; f__Akkermansiaceae	0.9966861497730202	0.0	0.0	0.0	0.0	0.0	0.0	0.0	0.0	0.0	0.0	0.0	0.0	0.0	0.0	0.0	0.0	0.0	0.0	0.0	0.0	0.0	0.0	0.0	0.0	0.0	0.0	0.0	0.0	0.0	0.0	0.0	0.0	0.0	0.0	0.0	0.0	0.0	0.0	0.0	0.0	0.0	0.0	0.0	0.0	0.0
0db0e28a88a5f8d4846337028f140de1	d__Bacteria;p__Pseudomonadota;c__Alphaproteobacteria;o__Rhodospirillales;f__Acetobacteraceae;g__Asaia	0.9938852288259199	d__Bacteria; p__Proteobacteria; c__Alphaproteobacteria; o__Acetobacterales; f__Acetobacteraceae; g__Asaia	0.9963680548486187	0.0	0.0	0.0	0.0	0.0	0.0	0.0	0.0	0.0	0.0	102.0	0.0	0.0	0.0	0.0	0.0	0.0	0.0	0.0	0.0	0.0	0.0	0.0	0.0	0.0	0.0	0.0	0.0	0.0	0.0	0.0	0.0	0.0	0.0	0.0	0.0	0.0	0.0	0.0	0.0	0.0	0.0	0.0	0.0	0.0
0dbaffd7673171d168fb3cca7175836f	d__Bacteria;p__Pseudomonadota;c__Alphaproteobacteria;o__Hyphomicrobiales;f__Methylobacteriaceae;g__Methylobacterium	0.9036066532329096	d__Bacteria; p__Proteobacteria; c__Alphaproteobacteria; o__Rhizobiales_A_504705; f__Beijerinckiaceae; g__Methylobacterium	0.9999138147113803	0.0	0.0	0.0	0.0	0.0	0.0	0.0	0.0	0.0	0.0	0.0	0.0	0.0	0.0	0.0	0.0	0.0	0.0	0.0	0.0	0.0	0.0	0.0	0.0	0.0	0.0	0.0	0.0	0.0	0.0	0.0	0.0	0.0	0.0	0.0	0.0	0.0	0.0	0.0	0.0	0.0	0.0	0.0	0.0	0.0
0dd7104f79fbac2adbec6db14610aac6	d__Bacteria;p__Pseudomonadota;c__Alphaproteobacteria;o__Sphingomonadales;f__Sphingosinicellaceae;g__Polymorphobacter;s__Polymorphobacter_arshaanensis;	0.8831635719555355	d__Bacteria; p__Proteobacteria; c__Alphaproteobacteria; o__Sphingomonadales; f__Sphingomonadaceae; g__Polymorphobacter_A_486815; s__Polymorphobacter_A_486815 arshaanensis	0.9027589748733184	0.0	0.0	0.0	0.0	0.0	0.0	0.0	0.0	0.0	0.0	0.0	0.0	0.0	0.0	0.0	0.0	0.0	0.0	0.0	0.0	0.0	0.0	0.0	0.0	0.0	0.0	0.0	0.0	0.0	0.0	0.0	0.0	0.0	0.0	0.0	0.0	0.0	0.0	0.0	0.0	0.0	0.0	0.0	0.0	0.0
0df9bec74d7f6324542d1f3a8e3b599f	d__Bacteria;p__Pseudomonadota;c__Alphaproteobacteria;o__Rhodospirillales;f__Acetobacteraceae;g__Acidisoma	0.9993961758566898	d__Bacteria; p__Proteobacteria; c__Alphaproteobacteria; o__Acetobacterales; f__Acetobacteraceae; g__Acidisoma	0.998779080750467	0.0	0.0	0.0	0.0	0.0	0.0	0.0	0.0	0.0	51.0	0.0	0.0	0.0	0.0	0.0	0.0	0.0	0.0	0.0	0.0	0.0	0.0	0.0	0.0	0.0	0.0	0.0	0.0	0.0	0.0	0.0	0.0	0.0	0.0	0.0	0.0	0.0	0.0	0.0	0.0	0.0	0.0	0.0	0.0	0.0
0e06edb1e59a04cd19620945ae0b460b	d__Bacteria;p__Pseudomonadota;c__Epsilonproteobacteria;o__obxid5860;f__fbxid5860;g__gbxid5860	0.8907874934910176	d__Bacteria; p__Patescibacteria; c__Saccharimonadia; o__Saccharimonadales; f__SZUA-47; g__SZUA-47; s__SZUA-47 sp003231925	0.9961751966105707	0.0	0.0	0.0	0.0	0.0	0.0	0.0	0.0	0.0	0.0	0.0	0.0	0.0	0.0	0.0	0.0	0.0	0.0	0.0	0.0	0.0	0.0	0.0	0.0	0.0	0.0	0.0	0.0	0.0	0.0	0.0	0.0	0.0	0.0	0.0	0.0	0.0	0.0	0.0	0.0	0.0	0.0	0.0	0.0	0.0
0e098219b4d6648c09dafab0a373493f	d__Bacteria;p__Pseudomonadota;c__Gammaproteobacteria	0.9981497291912981	d__Bacteria; p__Proteobacteria; c__Gammaproteobacteria; o__GCA-2729495; f__GCA-2729495; g__GCA-2729495	0.7119741328856627	0.0	0.0	0.0	0.0	0.0	0.0	0.0	0.0	0.0	0.0	0.0	0.0	0.0	0.0	0.0	0.0	0.0	0.0	0.0	0.0	0.0	0.0	0.0	0.0	0.0	0.0	0.0	0.0	0.0	0.0	0.0	0.0	0.0	0.0	0.0	0.0	0.0	0.0	0.0	0.0	0.0	0.0	0.0	0.0	0.0
0e503b846690063dcb36c32f846ec81f	d__Bacteria;p__Bacteroidota;c__Bacteroidia;o__Marinilabiliales;f__Prolixibacteraceae	0.7150943095021491	d__Bacteria; p__Bacteroidota; c__Bacteroidia; o__Bacteroidales; f__UBA10428; g__JAAAOM01; s__	0.9987896752751253	0.0	0.0	0.0	0.0	0.0	0.0	0.0	0.0	0.0	0.0	0.0	0.0	0.0	0.0	0.0	0.0	0.0	0.0	0.0	0.0	0.0	0.0	0.0	0.0	0.0	0.0	0.0	0.0	0.0	0.0	0.0	0.0	0.0	0.0	0.0	0.0	0.0	0.0	0.0	0.0	0.0	0.0	0.0	0.0	0.0
0e50ef6402b3f78078927ba1d6a3da95	d__Bacteria;p__Pseudomonadota;c__Betaproteobacteria;o__Burkholderiales;f__Burkholderiaceae;g__Burkholderia	0.7688424714205082	d__Bacteria; p__Proteobacteria; c__Gammaproteobacteria; o__Burkholderiales_592524; f__Burkholderiaceae_A_580492	0.9639309319168061	0.0	0.0	0.0	0.0	0.0	0.0	0.0	0.0	0.0	0.0	0.0	0.0	0.0	0.0	0.0	0.0	0.0	0.0	0.0	0.0	0.0	0.0	0.0	0.0	0.0	0.0	0.0	0.0	0.0	0.0	0.0	0.0	0.0	0.0	0.0	0.0	0.0	0.0	0.0	0.0	0.0	0.0	0.0	0.0	0.0
0e66971b1049976991c49a1758829613	d__Bacteria	1.0000000000000087	d__Bacteria	0.8750029819924467	0.0	0.0	0.0	0.0	0.0	0.0	0.0	0.0	0.0	0.0	0.0	0.0	0.0	0.0	0.0	0.0	0.0	0.0	0.0	0.0	0.0	0.0	0.0	0.0	0.0	0.0	0.0	0.0	0.0	0.0	0.0	0.0	0.0	0.0	0.0	0.0	0.0	0.0	0.0	0.0	0.0	0.0	0.0	0.0	0.0
0e81ef975a15425abafd3fda4a1d1170	d__Bacteria;p__Actinomycetota;c__Actinomycetes;o__Micrococcales;f__Microbacteriaceae	0.962637535853199	d__Bacteria; p__Actinobacteriota; c__Actinomycetia; o__Actinomycetales; f__Microbacteriaceae	0.9820758243219188	0.0	0.0	0.0	0.0	0.0	0.0	0.0	0.0	0.0	0.0	0.0	0.0	0.0	0.0	0.0	0.0	0.0	0.0	0.0	0.0	0.0	0.0	0.0	0.0	0.0	0.0	0.0	0.0	0.0	0.0	0.0	0.0	0.0	0.0	0.0	0.0	0.0	0.0	0.0	0.0	0.0	0.0	0.0	0.0	0.0
0e9326349d763c21ccf0c40aa120b0b2	d__Bacteria;p__Pseudomonadota;c__Gammaproteobacteria;o__Enterobacterales;f__Enterobacteriaceae	0.9967303018874962	d__Bacteria; p__Proteobacteria; c__Gammaproteobacteria; o__Enterobacterales_A_737866; f__Enterobacteriaceae_A; g__Escherichia_710834	0.8311313411930223	0.0	0.0	0.0	0.0	0.0	0.0	9.0	0.0	0.0	0.0	10.0	0.0	0.0	0.0	0.0	0.0	0.0	0.0	0.0	0.0	0.0	0.0	0.0	0.0	0.0	0.0	0.0	0.0	0.0	0.0	0.0	0.0	0.0	0.0	0.0	0.0	0.0	0.0	0.0	0.0	0.0	0.0	0.0	0.0	0.0
0e9a9ceacbf7f906c21dff1076e5db3b	d__Bacteria;p__Pseudomonadota;c__Gammaproteobacteria;o__Pseudomonadales;f__Pseudomonadaceae;g__Pseudomonas	0.9995885590257196	d__Bacteria; p__Proteobacteria; c__Gammaproteobacteria; o__Pseudomonadales_650611; f__Pseudomonadaceae; g__Pseudomonas_E_647464	0.9695482932382402	0.0	0.0	0.0	0.0	0.0	0.0	0.0	0.0	0.0	0.0	0.0	0.0	0.0	0.0	0.0	0.0	0.0	0.0	0.0	0.0	0.0	0.0	0.0	0.0	0.0	0.0	0.0	0.0	0.0	0.0	0.0	0.0	0.0	0.0	0.0	0.0	0.0	0.0	0.0	0.0	0.0	0.0	0.0	0.0	0.0
0eba031dbc3aa7d1657d888e9165e100	d__Bacteria;p__Actinomycetota;c__Actinomycetes;o__Bifidobacteriales;f__Bifidobacteriaceae;g__Bifidobacterium;s__Bifidobacterium_commune;	0.8539660121468461	d__Bacteria; p__Actinobacteriota; c__Actinomycetia; o__Actinomycetales; f__Bifidobacteriaceae; g__Bifidobacterium_388775; s__Bifidobacterium commune	0.8843839123450882	0.0	0.0	0.0	0.0	0.0	0.0	0.0	0.0	0.0	0.0	0.0	0.0	0.0	0.0	0.0	0.0	0.0	0.0	0.0	0.0	0.0	0.0	0.0	0.0	0.0	0.0	0.0	0.0	0.0	0.0	0.0	0.0	0.0	0.0	0.0	0.0	0.0	0.0	0.0	0.0	0.0	0.0	0.0	0.0	0.0
0ecb6dd100ca8f1704b08d5a17e7eb92	d__Bacteria;p__Pseudomonadota;c__Gammaproteobacteria;o__Enterobacterales;f__Erwiniaceae;g__Pantoea	0.8884732030858474	d__Bacteria; p__Proteobacteria; c__Gammaproteobacteria; o__Enterobacterales_A_737866; f__Enterobacteriaceae_A; g__Pantoea_A_680069	0.9278494375557909	0.0	0.0	0.0	0.0	0.0	0.0	0.0	0.0	0.0	0.0	0.0	0.0	0.0	0.0	0.0	0.0	0.0	0.0	0.0	0.0	0.0	0.0	0.0	0.0	0.0	0.0	0.0	0.0	0.0	0.0	0.0	0.0	0.0	0.0	0.0	0.0	0.0	0.0	0.0	0.0	0.0	0.0	0.0	0.0	0.0
0ee0f8c93104580542b74323da0f7c12	d__Bacteria	0.9999999999999963	d__Bacteria; p__Patescibacteria; c__Andersenbacteria; o__UBA10190; f__UBA10190; g__UBA10190; s__UBA10190 sp001817065	0.9561160223271566	0.0	0.0	0.0	0.0	0.0	0.0	0.0	0.0	0.0	0.0	0.0	0.0	0.0	0.0	0.0	0.0	0.0	0.0	0.0	0.0	0.0	0.0	0.0	0.0	0.0	0.0	0.0	0.0	0.0	0.0	0.0	0.0	0.0	0.0	0.0	0.0	0.0	0.0	0.0	0.0	0.0	0.0	0.0	0.0	0.0
0ef529747071144fd4b2ff9879959d5e	d__Bacteria;p__Bacillota;c__Negativicutes;o__Veillonellales;f__Veillonellaceae;g__Veillonella	0.9999969764998033	d__Bacteria; p__Firmicutes_C; c__Negativicutes; o__Veillonellales; f__Veillonellaceae; g__Veillonella_A	0.999998774148363	0.0	0.0	0.0	0.0	0.0	0.0	0.0	0.0	0.0	0.0	0.0	0.0	0.0	0.0	0.0	0.0	0.0	0.0	0.0	0.0	0.0	0.0	0.0	0.0	0.0	0.0	0.0	0.0	0.0	0.0	0.0	0.0	0.0	0.0	0.0	0.0	0.0	0.0	0.0	0.0	0.0	0.0	0.0	0.0	0.0
0efbbcb2fca67203d1aeb2e711b353e8	d__Bacteria;p__Pseudomonadota;c__Gammaproteobacteria	0.981267256512078	d__Bacteria; p__Proteobacteria; c__Gammaproteobacteria	0.9907398955467153	0.0	0.0	0.0	0.0	0.0	0.0	0.0	0.0	0.0	0.0	0.0	0.0	0.0	0.0	0.0	0.0	0.0	0.0	0.0	0.0	0.0	0.0	0.0	0.0	0.0	0.0	0.0	0.0	0.0	0.0	0.0	0.0	0.0	0.0	0.0	0.0	0.0	0.0	0.0	0.0	0.0	0.0	0.0	0.0	0.0
0f0569c6f9c09e684cf7754a30a37e9c	d__Bacteria;p__Actinomycetota;c__Actinomycetes;o__Corynebacteriales;f__Corynebacteriaceae;g__Corynebacterium	0.9977194900438549	d__Bacteria; p__Actinobacteriota; c__Actinomycetia; o__Mycobacteriales; f__Mycobacteriaceae; g__Corynebacterium; s__Corynebacterium vitaeruminis	0.7286971326098107	0.0	0.0	0.0	0.0	0.0	0.0	0.0	0.0	0.0	0.0	0.0	0.0	0.0	0.0	0.0	0.0	0.0	0.0	0.0	0.0	0.0	0.0	0.0	0.0	0.0	0.0	0.0	0.0	0.0	0.0	0.0	0.0	0.0	0.0	0.0	0.0	0.0	0.0	0.0	0.0	0.0	0.0	0.0	0.0	0.0
0f0738034f33b1192d1b5ec84ca87d14	d__Bacteria	1.00000000000001	d__Bacteria	0.9114492204888058	0.0	0.0	0.0	0.0	0.0	0.0	0.0	0.0	0.0	0.0	0.0	0.0	0.0	0.0	0.0	0.0	0.0	0.0	0.0	0.0	0.0	0.0	0.0	0.0	0.0	0.0	0.0	0.0	0.0	0.0	0.0	0.0	0.0	0.0	0.0	0.0	0.0	0.0	0.0	0.0	0.0	0.0	0.0	0.0	0.0
0f08237b08630ee221ba6cf423ac3eb7	d__Bacteria;p__Bacteroidota;c__Bacteroidia	0.8794802198414979	d__Bacteria; p__Bacteroidota; c__Bacteroidia; o__Bacteroidales; f__JAAYJT01; g__JAAYJT01; s__JAAYJT01 sp012522795	0.9848219859558417	0.0	0.0	0.0	0.0	0.0	0.0	0.0	0.0	0.0	0.0	0.0	0.0	0.0	0.0	0.0	0.0	0.0	0.0	0.0	0.0	0.0	0.0	0.0	0.0	0.0	0.0	0.0	0.0	0.0	0.0	0.0	0.0	0.0	0.0	0.0	0.0	0.0	0.0	0.0	0.0	0.0	0.0	0.0	0.0	0.0
0f14710e32a16e4e7f716a7414d645d6	d__Bacteria;p__Pseudomonadota;c__Alphaproteobacteria;o__Hyphomicrobiales	0.996984866002095	d__Bacteria; p__Proteobacteria; c__Alphaproteobacteria; o__Rhizobiales_A_504705; f__Beijerinckiaceae	0.9830466724872796	0.0	0.0	0.0	0.0	0.0	0.0	0.0	0.0	0.0	0.0	0.0	0.0	0.0	0.0	0.0	0.0	0.0	0.0	0.0	0.0	0.0	0.0	0.0	0.0	0.0	0.0	0.0	0.0	0.0	0.0	0.0	0.0	0.0	0.0	0.0	0.0	0.0	0.0	0.0	0.0	0.0	0.0	0.0	0.0	0.0
0f1d03e365f4b07f3069846faf995585	d__Bacteria	0.9999999999999852	Unassigned	0.7633241085826348	0.0	0.0	0.0	0.0	0.0	0.0	0.0	0.0	0.0	0.0	0.0	0.0	0.0	0.0	0.0	0.0	0.0	0.0	0.0	0.0	0.0	0.0	0.0	0.0	0.0	0.0	0.0	0.0	0.0	0.0	0.0	0.0	0.0	0.0	0.0	0.0	0.0	0.0	0.0	0.0	0.0	0.0	0.0	0.0	0.0
0f2159ae3567e11ee8f7d8ceb943e8e5	d__Bacteria;p__Desulfobacterota;c__Deltaproteobacteria	0.775917062571774	d__Bacteria; p__Myxococcota_A_473307; c__UBA9160	0.8045150169264305	0.0	0.0	0.0	0.0	0.0	0.0	0.0	0.0	0.0	0.0	0.0	0.0	0.0	0.0	0.0	0.0	0.0	0.0	0.0	0.0	0.0	0.0	0.0	0.0	0.0	0.0	0.0	0.0	0.0	0.0	0.0	0.0	0.0	0.0	0.0	0.0	0.0	0.0	0.0	0.0	0.0	0.0	0.0	0.0	0.0
0f2d16bff292c1a9f50d95de03548762	d__Bacteria	0.9999999999999956	d__Bacteria	0.8016252296160489	0.0	0.0	0.0	0.0	0.0	0.0	0.0	0.0	0.0	0.0	0.0	0.0	0.0	0.0	0.0	0.0	0.0	0.0	0.0	0.0	0.0	0.0	0.0	0.0	0.0	0.0	0.0	0.0	0.0	0.0	0.0	0.0	0.0	0.0	0.0	0.0	0.0	0.0	0.0	0.0	0.0	0.0	0.0	0.0	0.0
0f569badd68ec846b734b7bc5003f3a9	d__Bacteria;p__Actinomycetota;c__Actinomycetes;o__Bifidobacteriales;f__Bifidobacteriaceae;g__Bifidobacterium	0.9993567630966576	d__Bacteria; p__Actinobacteriota; c__Actinomycetia; o__Actinomycetales; f__Bifidobacteriaceae; g__Bifidobacterium_388775	0.9999786902988009	0.0	0.0	0.0	0.0	0.0	0.0	0.0	0.0	0.0	0.0	0.0	0.0	0.0	0.0	0.0	0.0	0.0	0.0	0.0	0.0	0.0	0.0	0.0	0.0	0.0	0.0	0.0	0.0	0.0	0.0	0.0	0.0	0.0	0.0	0.0	0.0	0.0	0.0	0.0	0.0	0.0	0.0	37.0	0.0	0.0
0f5bb97e5e8ba831d7ba49b960f33d50	d__Bacteria;p__Pseudomonadota;c__Gammaproteobacteria	0.9939284911459538	d__Bacteria; p__Proteobacteria; c__Gammaproteobacteria; o__Woeseiales; f__Woeseiaceae; g__; s__	0.9953036105084129	0.0	0.0	0.0	0.0	0.0	0.0	0.0	0.0	0.0	0.0	0.0	0.0	0.0	0.0	0.0	0.0	0.0	0.0	0.0	0.0	0.0	0.0	0.0	0.0	0.0	0.0	0.0	0.0	0.0	0.0	0.0	0.0	0.0	0.0	0.0	0.0	0.0	0.0	0.0	0.0	0.0	0.0	0.0	0.0	0.0
0f78e9cabb8bc869541e94dc859aff9a	d__Bacteria	1.000000000000005	Unassigned	0.7824645056015025	0.0	0.0	0.0	0.0	0.0	0.0	0.0	0.0	0.0	0.0	0.0	0.0	0.0	0.0	0.0	0.0	0.0	0.0	0.0	0.0	0.0	0.0	0.0	0.0	0.0	0.0	0.0	0.0	0.0	0.0	0.0	0.0	0.0	0.0	0.0	0.0	0.0	0.0	0.0	0.0	0.0	0.0	0.0	0.0	0.0
0f7e19cf1e3273b6163674418e1ed9fa	d__Bacteria;p__Pseudomonadota;c__Alphaproteobacteria;o__Rhodospirillales;f__Acetobacteraceae	0.9946838949505997	d__Bacteria; p__Proteobacteria; c__Alphaproteobacteria; o__Acetobacterales; f__Acetobacteraceae; g__LMUY01; s__LMUY01 sp009765685	0.894161529555262	0.0	0.0	0.0	0.0	0.0	0.0	0.0	0.0	0.0	3.0	0.0	0.0	0.0	0.0	0.0	0.0	0.0	0.0	0.0	0.0	0.0	0.0	0.0	0.0	0.0	0.0	0.0	0.0	0.0	0.0	0.0	0.0	0.0	0.0	0.0	0.0	0.0	0.0	0.0	0.0	0.0	0.0	0.0	0.0	0.0
0fa64680ae7b2c319c50eed1f3f573ac	d__Bacteria;p__Verrucomicrobiota;c__Verrucomicrobiae;o__Verrucomicrobiales;f__Rubritaleaceae;g__Rubritalea;s__Rubritalea_profundi;	0.8733487977068496	d__Bacteria; p__Verrucomicrobiota; c__Verrucomicrobiae; o__Verrucomicrobiales; f__Akkermansiaceae; g__Rubritalea; s__Rubritalea profundi	0.8020940311388175	0.0	0.0	0.0	0.0	0.0	0.0	0.0	0.0	0.0	0.0	0.0	0.0	0.0	0.0	0.0	0.0	0.0	0.0	0.0	0.0	0.0	0.0	0.0	0.0	0.0	0.0	0.0	0.0	0.0	0.0	0.0	0.0	0.0	0.0	0.0	0.0	0.0	0.0	0.0	0.0	0.0	0.0	0.0	0.0	0.0
0fa983508c715fd8022c8e4a53eda4d2	d__Bacteria;p__Bacteroidota;c__Flavobacteriia;o__Flavobacteriales;f__Weeksellaceae;g__Chryseobacterium	0.9211096150794267	d__Bacteria; p__Bacteroidota; c__Bacteroidia; o__Flavobacteriales_877923; f__Weeksellaceae; g__Chryseobacterium_796614	0.9149414705719136	0.0	0.0	0.0	0.0	0.0	0.0	0.0	0.0	0.0	0.0	0.0	0.0	0.0	0.0	0.0	0.0	0.0	0.0	0.0	0.0	0.0	0.0	0.0	0.0	0.0	0.0	0.0	0.0	0.0	0.0	0.0	0.0	0.0	0.0	0.0	0.0	0.0	0.0	0.0	0.0	0.0	0.0	0.0	0.0	0.0
0fad8e20be709fa5776337072f45ff79	d__Bacteria;p__Actinomycetota;c__Actinomycetes;o__Pseudonocardiales;f__Pseudonocardiaceae;g__Pseudonocardia	0.9589465700675106	d__Bacteria; p__Actinobacteriota; c__Actinomycetia; o__Mycobacteriales; f__Pseudonocardiaceae; g__Pseudonocardia; s__Pseudonocardia acaciae	0.821179449389135	0.0	0.0	0.0	0.0	0.0	0.0	0.0	0.0	0.0	0.0	0.0	0.0	0.0	0.0	0.0	0.0	0.0	0.0	0.0	0.0	0.0	0.0	0.0	0.0	0.0	0.0	0.0	0.0	0.0	0.0	0.0	0.0	0.0	0.0	0.0	0.0	0.0	0.0	0.0	0.0	0.0	0.0	0.0	0.0	0.0
0fb9b8b10efedde51f417d4a8a12251f	d__Bacteria;p__Pseudomonadota;c__Gammaproteobacteria;o__Enterobacterales;f__Erwiniaceae;g__Erwinia	0.712493965593547	d__Bacteria; p__Proteobacteria; c__Gammaproteobacteria; o__Enterobacterales_A_737866; f__Enterobacteriaceae_A; g__Erwinia_B_680885	0.8831323557895343	0.0	0.0	0.0	0.0	0.0	0.0	0.0	0.0	0.0	0.0	0.0	0.0	0.0	0.0	0.0	0.0	0.0	0.0	0.0	0.0	0.0	0.0	0.0	0.0	0.0	0.0	0.0	0.0	0.0	0.0	0.0	0.0	0.0	0.0	0.0	0.0	0.0	0.0	0.0	0.0	0.0	0.0	0.0	0.0	0.0
0fbb259423edd4948f10aaa22a91706e	d__Bacteria;p__Cyanobacteria;c__Cyanobacteriia;o__Chloroplast;f__Chloroplast;g__Chloroplast;s__Chloroplast_Chloroplast;	0.9999999422857985	d__Bacteria; p__Bacteroidota; c__Bacteroidia; o__Bacteroidales; f__Marinilabiliaceae; g__JC017; s__JC017 sp004296775	0.999842622642334	0.0	0.0	0.0	0.0	0.0	0.0	0.0	0.0	0.0	0.0	0.0	0.0	0.0	0.0	0.0	0.0	0.0	0.0	0.0	0.0	0.0	0.0	0.0	0.0	0.0	0.0	0.0	0.0	0.0	0.0	0.0	0.0	0.0	0.0	0.0	0.0	0.0	0.0	0.0	0.0	0.0	0.0	0.0	0.0	0.0
0fc490cd2e10b8b8702cdb69487af05c	d__Bacteria;p__Pseudomonadota;c__Alphaproteobacteria;o__Hyphomicrobiales;f__Rhizobiaceae	0.995250005647602	d__Bacteria; p__Proteobacteria; c__Alphaproteobacteria; o__Rhizobiales_A_500471; f__Rhizobiaceae_A_500471; g__Agrobacterium	0.980686092634346	0.0	0.0	0.0	0.0	0.0	0.0	0.0	0.0	0.0	0.0	0.0	0.0	0.0	0.0	0.0	0.0	0.0	0.0	0.0	0.0	0.0	0.0	0.0	0.0	0.0	0.0	0.0	0.0	0.0	0.0	0.0	0.0	0.0	0.0	0.0	0.0	0.0	0.0	0.0	0.0	0.0	0.0	0.0	0.0	0.0
0fc7e6f5134196b9176b146b44c391fb	d__Bacteria;p__Bacteroidota;c__Flavobacteriia;o__Flavobacteriales	0.9949661233067685	d__Bacteria; p__Bacteroidota; c__Bacteroidia; o__Flavobacteriales_877923; f__Schleiferiaceae; g__UBA10364; s__UBA10364 sp002378005	0.9883474134816989	0.0	0.0	0.0	0.0	0.0	0.0	0.0	0.0	0.0	0.0	0.0	0.0	0.0	0.0	0.0	0.0	0.0	0.0	0.0	0.0	0.0	0.0	0.0	0.0	0.0	0.0	0.0	0.0	0.0	0.0	0.0	0.0	0.0	0.0	0.0	0.0	0.0	0.0	0.0	0.0	0.0	0.0	0.0	0.0	0.0
0fc88cb825ee38cbf418640bf5d0a106	d__Bacteria;p__Bacillota;c__Bacilli;o__Lactobacillales;f__Lactobacillaceae;g__gbxid5846;s__gbxid5846_sbxid5846;	0.9886282071355432	d__Bacteria; p__Firmicutes_D; c__Bacilli; o__Lactobacillales; f__Lactobacillaceae	0.9491150169371603	0.0	0.0	0.0	0.0	0.0	0.0	0.0	0.0	0.0	0.0	0.0	0.0	0.0	0.0	0.0	0.0	0.0	0.0	0.0	0.0	0.0	147.0	0.0	0.0	0.0	0.0	0.0	0.0	219.0	0.0	0.0	0.0	0.0	0.0	0.0	0.0	0.0	0.0	0.0	0.0	0.0	0.0	0.0	0.0	0.0
0fcba797490cee24d4c3be1cd4d1a650	d__Bacteria;p__Cyanobacteria;c__Cyanobacteriia;o__Chloroplast;f__Chloroplast;g__Chloroplast;s__Chloroplast_Chloroplast;	0.999999987265369	d__Bacteria; p__Bacteroidota; c__Bacteroidia; o__Bacteroidales; f__Marinilabiliaceae; g__JC017; s__JC017 sp004296775	0.9999937522266779	0.0	0.0	0.0	0.0	0.0	0.0	0.0	0.0	0.0	0.0	0.0	0.0	0.0	0.0	0.0	0.0	0.0	0.0	0.0	0.0	0.0	0.0	0.0	0.0	0.0	0.0	0.0	0.0	0.0	0.0	0.0	0.0	0.0	0.0	0.0	0.0	0.0	0.0	0.0	0.0	0.0	0.0	0.0	0.0	0.0
0fe18d7b02dfd90c5139688ccf35cda0	d__Bacteria	0.9999999999999869	d__Bacteria; p__Bacteroidota; c__Bacteroidia; o__AKYH767; f__2-12-FULL-35-15; g__2-12-FULL-35-15; s__2-12-FULL-35-15 sp001769385	0.9999048798969816	0.0	0.0	0.0	0.0	0.0	0.0	0.0	0.0	0.0	0.0	0.0	0.0	0.0	0.0	0.0	0.0	0.0	0.0	0.0	0.0	0.0	0.0	0.0	0.0	0.0	0.0	0.0	0.0	0.0	0.0	0.0	0.0	0.0	0.0	0.0	0.0	0.0	0.0	0.0	0.0	0.0	0.0	0.0	0.0	0.0
0ff74508011813f3cbe1b4ad367c1fcc	d__Bacteria;p__Actinomycetota;c__Actinomycetes;o__Micrococcales;f__Microbacteriaceae	0.9567513021590549	d__Bacteria; p__Actinobacteriota; c__Actinomycetia; o__Actinomycetales; f__Microbacteriaceae	0.9608352468981056	0.0	0.0	0.0	0.0	0.0	0.0	0.0	0.0	0.0	0.0	0.0	0.0	0.0	0.0	0.0	0.0	0.0	0.0	0.0	0.0	0.0	0.0	0.0	0.0	0.0	0.0	0.0	0.0	0.0	0.0	0.0	0.0	0.0	0.0	0.0	0.0	0.0	0.0	0.0	2.0	0.0	0.0	0.0	0.0	0.0
0ffb185d5281f23a82a09b383427053f	d__Bacteria;p__Pseudomonadota;c__Gammaproteobacteria;o__Enterobacterales;f__Enterobacteriaceae	0.8967599982723758	d__Bacteria; p__Proteobacteria; c__Gammaproteobacteria; o__Enterobacterales_A_737866; f__Enterobacteriaceae_A	0.9999522563348365	0.0	0.0	0.0	0.0	0.0	0.0	0.0	0.0	0.0	0.0	0.0	0.0	0.0	0.0	0.0	0.0	0.0	0.0	0.0	0.0	0.0	0.0	0.0	0.0	0.0	0.0	0.0	0.0	0.0	0.0	0.0	0.0	0.0	0.0	0.0	0.0	0.0	0.0	0.0	0.0	0.0	0.0	0.0	0.0	0.0
0ffe7eb8d39248a10158dfdbff12dd45	d__Bacteria;p__Bacillota;c__Bacilli;o__Lactobacillales;f__Lactobacillaceae;g__Fructobacillus	0.9997159903246233	d__Bacteria; p__Firmicutes_D; c__Bacilli; o__Lactobacillales; f__Lactobacillaceae; g__Fructobacillus	0.9999979805332655	0.0	0.0	0.0	0.0	0.0	0.0	0.0	0.0	0.0	0.0	14.0	0.0	0.0	0.0	0.0	0.0	6.0	0.0	0.0	0.0	0.0	0.0	0.0	0.0	0.0	0.0	0.0	0.0	0.0	0.0	0.0	0.0	0.0	0.0	0.0	0.0	0.0	0.0	0.0	0.0	0.0	0.0	0.0	0.0	0.0
1031748460754aa93627880fe723c291	d__Bacteria;p__Pseudomonadota;c__Gammaproteobacteria;o__Thiotrichales;f__Thiotrichaceae;g__Cocleimonas;s__Cocleimonas_flava;	0.9998267455758119	d__Bacteria; p__Proteobacteria; c__Gammaproteobacteria; o__Thiotrichales_608018; f__Thiotrichaceae_608018; g__Cocleimonas; s__Cocleimonas flava	0.9999656719167095	0.0	0.0	0.0	0.0	0.0	0.0	0.0	0.0	0.0	0.0	0.0	0.0	0.0	0.0	0.0	0.0	0.0	0.0	0.0	0.0	0.0	0.0	0.0	0.0	0.0	0.0	0.0	0.0	0.0	0.0	0.0	0.0	0.0	0.0	0.0	0.0	0.0	0.0	0.0	0.0	0.0	0.0	0.0	0.0	0.0
1067b3157a35aeb3db83965103dc3baf	d__Bacteria;p__Verrucomicrobiota;c__Verrucomicrobiae;o__Verrucomicrobiales;f__Rubritaleaceae;g__Rubritalea	0.995499875666626	d__Bacteria; p__Verrucomicrobiota; c__Verrucomicrobiae; o__Verrucomicrobiales; f__Akkermansiaceae; g__Rubritalea; s__	0.9173650033503237	0.0	0.0	0.0	0.0	0.0	0.0	0.0	0.0	0.0	0.0	0.0	0.0	0.0	0.0	0.0	0.0	0.0	0.0	0.0	0.0	0.0	0.0	0.0	0.0	0.0	0.0	0.0	0.0	0.0	0.0	0.0	0.0	0.0	0.0	0.0	0.0	0.0	0.0	0.0	0.0	0.0	0.0	0.0	0.0	0.0
1076f174872986471a7e04515856825d	d__Bacteria;p__Bacteroidota;c__Sphingobacteriia;o__Sphingobacteriales;f__Sphingobacteriaceae;g__Mucilaginibacter	0.9928495922559836	d__Bacteria; p__Bacteroidota; c__Bacteroidia; o__Sphingobacteriales; f__Sphingobacteriaceae; g__Mucilaginibacter_A	0.9941356464812575	0.0	0.0	0.0	0.0	0.0	0.0	0.0	0.0	0.0	0.0	0.0	0.0	0.0	0.0	0.0	0.0	0.0	0.0	0.0	0.0	0.0	0.0	0.0	0.0	0.0	0.0	0.0	0.0	0.0	0.0	0.0	0.0	0.0	0.0	0.0	0.0	0.0	0.0	0.0	0.0	0.0	0.0	0.0	0.0	0.0
107f41d8fe4f048c38d3fb8337a61e14	d__Bacteria	1.0000000000000129	d__Bacteria; p__Chloroflexota; c__Anaerolineae	0.7022027531855806	0.0	0.0	0.0	0.0	0.0	0.0	0.0	0.0	0.0	0.0	0.0	0.0	0.0	0.0	0.0	0.0	0.0	0.0	0.0	0.0	0.0	0.0	0.0	0.0	0.0	0.0	0.0	0.0	0.0	0.0	0.0	0.0	0.0	0.0	0.0	0.0	0.0	0.0	0.0	0.0	0.0	0.0	0.0	0.0	0.0
108fda33f3c7312293153320d2fdeb84	d__Bacteria;p__Bacillota;c__Bacilli;o__Lactobacillales;f__Lactobacillaceae	0.7066437703632384	d__Bacteria; p__Firmicutes_D; c__Bacilli; o__Lactobacillales	0.9728030049573758	0.0	0.0	0.0	0.0	0.0	0.0	0.0	0.0	0.0	0.0	0.0	0.0	0.0	0.0	0.0	0.0	0.0	0.0	0.0	0.0	0.0	0.0	0.0	0.0	0.0	0.0	0.0	0.0	0.0	0.0	0.0	0.0	0.0	0.0	0.0	0.0	0.0	0.0	0.0	0.0	0.0	0.0	0.0	0.0	0.0
10a09b4253287b70f7f35cfe0f45cec1	d__Bacteria	0.9999999999999893	Unassigned	0.7354399357028435	0.0	0.0	0.0	0.0	0.0	0.0	0.0	0.0	0.0	0.0	0.0	0.0	0.0	0.0	0.0	0.0	0.0	0.0	0.0	0.0	0.0	0.0	0.0	0.0	0.0	0.0	0.0	0.0	0.0	0.0	0.0	0.0	0.0	0.0	0.0	0.0	0.0	0.0	0.0	0.0	0.0	0.0	0.0	0.0	0.0
10a0a1ee3dc31fd24f7cee30c7a88087	d__Bacteria;p__Pseudomonadota;c__Gammaproteobacteria;o__Enterobacterales;f__Morganellaceae;g__Morganella	0.9515047492115877	d__Bacteria; p__Proteobacteria; c__Gammaproteobacteria; o__Enterobacterales_A_737866; f__Enterobacteriaceae_A; g__Morganella	0.9966505266302268	0.0	0.0	0.0	0.0	0.0	0.0	0.0	0.0	0.0	0.0	0.0	0.0	0.0	0.0	0.0	0.0	0.0	0.0	0.0	0.0	0.0	0.0	0.0	0.0	0.0	0.0	0.0	0.0	0.0	0.0	0.0	0.0	0.0	0.0	0.0	0.0	0.0	0.0	0.0	0.0	0.0	0.0	0.0	0.0	0.0
10a3bd6d337a2574f78467fded9e1fd2	d__Bacteria;p__Fusobacteriota;c__Fusobacteriia;o__Fusobacteriales;f__Fusobacteriaceae;g__Fusobacterium	0.9999999554575159	d__Bacteria; p__Fusobacteriota; c__Fusobacteriia; o__Fusobacteriales_993521; f__Fusobacteriaceae_993521; g__Fusobacterium_C; s__Fusobacterium_C nucleatum_993238	0.9803498256421914	0.0	0.0	0.0	0.0	0.0	0.0	0.0	0.0	0.0	0.0	0.0	0.0	0.0	0.0	0.0	0.0	0.0	0.0	0.0	0.0	0.0	0.0	0.0	0.0	0.0	0.0	0.0	0.0	0.0	0.0	0.0	0.0	0.0	0.0	0.0	0.0	0.0	0.0	0.0	0.0	0.0	0.0	0.0	0.0	0.0
10a514965e325d6330bc88fe7e654807	d__Bacteria;p__Bacteroidota	0.8694155302369727	d__Bacteria; p__Bacteroidota; c__Bacteroidia; o__Chitinophagales; f__Saprospiraceae	0.9966766750648949	0.0	0.0	0.0	0.0	0.0	0.0	0.0	0.0	0.0	0.0	0.0	0.0	0.0	0.0	0.0	0.0	0.0	0.0	0.0	0.0	0.0	0.0	0.0	0.0	0.0	0.0	0.0	0.0	0.0	0.0	0.0	0.0	0.0	0.0	0.0	0.0	0.0	0.0	0.0	0.0	0.0	0.0	0.0	0.0	0.0
10bfe46c36777ac10d115e9d41b740c5	d__Bacteria;p__Bacillota;c__Bacilli;o__Lactobacillales;f__Streptococcaceae;g__Streptococcus	0.9997144489906169	d__Bacteria; p__Firmicutes_D; c__Bacilli; o__Lactobacillales; f__Streptococcaceae; g__Streptococcus	0.9999795834823936	0.0	0.0	0.0	0.0	0.0	0.0	0.0	0.0	0.0	0.0	0.0	0.0	0.0	0.0	0.0	0.0	0.0	0.0	0.0	0.0	0.0	0.0	0.0	0.0	0.0	0.0	0.0	0.0	0.0	0.0	0.0	0.0	0.0	0.0	0.0	0.0	0.0	0.0	0.0	0.0	0.0	0.0	0.0	0.0	0.0
10cf26343235dcf6003179f8b6949d07	d__Bacteria;p__Pseudomonadota;c__Gammaproteobacteria;o__Enterobacterales;f__Enterobacteriaceae	0.9730577054135866	d__Bacteria; p__Proteobacteria; c__Gammaproteobacteria; o__Enterobacterales_A_737866; f__Enterobacteriaceae_A	0.999231049248731	0.0	0.0	0.0	0.0	0.0	0.0	0.0	0.0	0.0	0.0	0.0	0.0	0.0	0.0	0.0	0.0	0.0	0.0	0.0	0.0	0.0	0.0	0.0	0.0	0.0	0.0	0.0	0.0	0.0	0.0	0.0	0.0	0.0	0.0	0.0	0.0	0.0	0.0	0.0	0.0	0.0	583.0	0.0	0.0	0.0
10d0229f1bbf68d76236659fa2f5d582	d__Bacteria;p__Desulfobacterota;c__Deltaproteobacteria;o__Myxococcales;f__Kofleriaceae;g__Haliangium;s__Haliangium_tepidum;	0.7921369566296029	d__Bacteria; p__Chloroflexota; c__Anaerolineae; o__Caldilineales; f__Caldilineaceae; g__Bin5; s__	0.8843534755929974	0.0	0.0	0.0	0.0	0.0	0.0	0.0	0.0	0.0	0.0	0.0	0.0	0.0	0.0	0.0	0.0	0.0	0.0	0.0	0.0	0.0	0.0	0.0	0.0	0.0	0.0	0.0	0.0	0.0	0.0	0.0	0.0	0.0	0.0	0.0	0.0	0.0	0.0	0.0	0.0	0.0	0.0	0.0	0.0	0.0
10d2974de60ee0e70af6964e45d29db8	d__Bacteria;p__Pseudomonadota;c__Gammaproteobacteria;o__Enterobacterales	0.9956295157923297	d__Bacteria; p__Proteobacteria; c__Gammaproteobacteria; o__Enterobacterales_A_737866; f__Enterobacteriaceae_A	0.9978869490154403	0.0	0.0	0.0	0.0	0.0	0.0	0.0	0.0	0.0	0.0	0.0	0.0	0.0	0.0	0.0	0.0	0.0	0.0	0.0	0.0	0.0	0.0	0.0	0.0	0.0	0.0	0.0	0.0	0.0	0.0	0.0	0.0	0.0	0.0	0.0	0.0	0.0	0.0	0.0	0.0	0.0	0.0	0.0	0.0	0.0
10d65ce312542f447b60bf624a6eb509	d__Bacteria	0.9999999999999898	d__Bacteria; p__Zixibacteria; c__MSB-5A5_778960; o__GN15; f__PGXB01; g__; s__	0.9998896009950129	0.0	0.0	0.0	0.0	0.0	0.0	0.0	0.0	0.0	0.0	0.0	0.0	0.0	0.0	0.0	0.0	0.0	0.0	0.0	0.0	0.0	0.0	0.0	0.0	0.0	0.0	0.0	0.0	0.0	0.0	0.0	0.0	0.0	0.0	0.0	0.0	0.0	0.0	0.0	0.0	0.0	0.0	0.0	0.0	0.0
10dd9f10400c41029a7dcd8df0c03c93	d__Bacteria;p__Pseudomonadota;c__Alphaproteobacteria;o__Rhodobacterales	0.9999996310523532	d__Bacteria; p__Proteobacteria; c__Alphaproteobacteria; o__Rhodobacterales; f__Rhodobacteraceae; g__Yoonia_491068; s__Yoonia vestfoldensis	0.9324408760195242	0.0	0.0	0.0	0.0	0.0	0.0	0.0	0.0	0.0	0.0	0.0	0.0	0.0	0.0	0.0	0.0	0.0	0.0	0.0	0.0	0.0	0.0	0.0	0.0	0.0	0.0	0.0	0.0	0.0	0.0	0.0	0.0	0.0	0.0	0.0	0.0	0.0	0.0	0.0	0.0	0.0	0.0	0.0	0.0	0.0
10e8c0291515367ef7b76fd0933c66ba	d__Bacteria;p__Bacillota;c__Bacilli;o__Lactobacillales;f__Lactobacillaceae;g__Apilactobacillus	0.9864215536654279	d__Bacteria; p__Firmicutes_D; c__Bacilli; o__Lactobacillales; f__Lactobacillaceae; g__Apilactobacillus	0.9990879890798787	0.0	0.0	0.0	0.0	0.0	0.0	0.0	0.0	0.0	0.0	0.0	0.0	0.0	0.0	0.0	0.0	0.0	0.0	0.0	0.0	0.0	0.0	0.0	0.0	0.0	0.0	0.0	0.0	0.0	0.0	0.0	0.0	0.0	0.0	0.0	0.0	0.0	0.0	0.0	0.0	0.0	0.0	0.0	0.0	0.0
10f76ef5074545d28e9e7b1d244749a4	d__Bacteria;p__Bacteroidota;c__Cytophagia;o__Cytophagales;f__Hymenobacteraceae	0.9999998786617766	d__Bacteria; p__Bacteroidota; c__Bacteroidia; o__Cytophagales; f__Hymenobacteraceae; g__Hymenobacter_910554	0.9999941590503089	0.0	0.0	0.0	0.0	0.0	0.0	0.0	0.0	0.0	0.0	0.0	0.0	0.0	0.0	0.0	0.0	0.0	0.0	0.0	0.0	0.0	0.0	0.0	0.0	0.0	0.0	0.0	0.0	0.0	0.0	0.0	0.0	0.0	0.0	0.0	0.0	0.0	0.0	0.0	0.0	0.0	0.0	0.0	0.0	0.0
11187f5fc500dd2bea94ddb227641fb7	d__Bacteria;p__Bacteroidota;c__Flavobacteriia;o__Flavobacteriales;f__Weeksellaceae;g__Apibacter;s__Apibacter_mensalis;	0.8107964673418975	d__Bacteria; p__Bacteroidota; c__Bacteroidia; o__Flavobacteriales_877923; f__Weeksellaceae; g__Apibacter; s__Apibacter mensalis	0.9877169247577235	0.0	0.0	0.0	0.0	0.0	0.0	0.0	0.0	0.0	0.0	0.0	0.0	0.0	0.0	0.0	0.0	0.0	0.0	0.0	0.0	0.0	0.0	0.0	0.0	0.0	0.0	0.0	0.0	0.0	0.0	0.0	0.0	0.0	0.0	0.0	0.0	0.0	0.0	0.0	0.0	0.0	0.0	0.0	0.0	0.0
1128a550c606bb086f721606f5db6f2f	d__Bacteria;p__Pseudomonadota;c__Alphaproteobacteria;o__Hyphomicrobiales;f__Rhizobiaceae	0.7208749328229084	d__Bacteria; p__Proteobacteria; c__Alphaproteobacteria	0.9999998268228706	0.0	0.0	0.0	0.0	0.0	0.0	0.0	0.0	0.0	0.0	0.0	0.0	0.0	0.0	0.0	0.0	0.0	0.0	0.0	0.0	0.0	0.0	0.0	0.0	0.0	0.0	0.0	0.0	0.0	0.0	0.0	0.0	0.0	0.0	0.0	0.0	0.0	0.0	0.0	0.0	0.0	0.0	0.0	0.0	0.0
1141b53f85a84bad6f281898b10984c2	d__Bacteria;p__Bacteroidota;c__Bacteroidia;o__Bacteroidales;f__Barnesiellaceae;g__Barnesiella	0.8597389989962676	d__Bacteria; p__Bacteroidota; c__Bacteroidia; o__Bacteroidales; f__Barnesiellaceae; g__CABJAA01; s__	0.7891679644242761	0.0	0.0	0.0	0.0	0.0	0.0	0.0	0.0	0.0	0.0	0.0	0.0	0.0	0.0	0.0	0.0	0.0	0.0	0.0	0.0	0.0	0.0	0.0	0.0	0.0	0.0	0.0	0.0	0.0	0.0	0.0	0.0	0.0	0.0	0.0	0.0	0.0	0.0	0.0	0.0	0.0	0.0	0.0	0.0	0.0
1149186a59e2a24a2e850ad192788ff6	d__Bacteria;p__Pseudomonadota;c__Gammaproteobacteria;o__Enterobacterales;f__Yersiniaceae;g__Rahnella	0.7958387438606965	d__Bacteria; p__Proteobacteria; c__Gammaproteobacteria; o__Enterobacterales_A_737866; f__Enterobacteriaceae_A; g__Ewingella_728904; s__	0.7203677925595274	0.0	0.0	0.0	0.0	0.0	0.0	0.0	0.0	0.0	0.0	0.0	0.0	0.0	0.0	0.0	0.0	0.0	0.0	0.0	0.0	0.0	0.0	0.0	0.0	0.0	0.0	0.0	0.0	0.0	0.0	0.0	0.0	0.0	0.0	0.0	0.0	0.0	0.0	0.0	0.0	0.0	0.0	0.0	0.0	0.0
11540523567e3b3394ed9abb7878134a	d__Bacteria;p__Actinomycetota;c__Actinomycetes;o__Micrococcales;f__Brevibacteriaceae;g__Brevibacterium;s__Brevibacterium_ravenspurgense;	0.9310362467008655	d__Bacteria; p__Actinobacteriota; c__Actinomycetia; o__Actinomycetales; f__Brevibacteriaceae; g__Brevibacterium; s__Brevibacterium ravenspurgense	0.9989833894262646	0.0	0.0	0.0	0.0	0.0	0.0	0.0	0.0	0.0	0.0	0.0	0.0	0.0	0.0	0.0	0.0	0.0	0.0	0.0	0.0	0.0	0.0	0.0	0.0	0.0	0.0	0.0	0.0	0.0	0.0	0.0	0.0	0.0	0.0	0.0	0.0	0.0	0.0	0.0	0.0	0.0	0.0	0.0	0.0	0.0
116c133ad6e58c7b6fc7e5be5d461849	d__Bacteria;p__Pseudomonadota;c__Gammaproteobacteria;o__Vibrionales;f__Vibrionaceae;g__Photobacterium	0.9674524660837569	d__Bacteria; p__Proteobacteria; c__Gammaproteobacteria; o__Enterobacterales_A_737866; f__Vibrionaceae; g__Photobacterium; s__Photobacterium kishitanii	0.7612980470371118	0.0	0.0	0.0	0.0	0.0	0.0	0.0	0.0	0.0	0.0	0.0	0.0	0.0	0.0	0.0	0.0	0.0	0.0	0.0	0.0	0.0	0.0	0.0	0.0	0.0	0.0	0.0	0.0	0.0	0.0	0.0	0.0	0.0	0.0	0.0	0.0	0.0	0.0	0.0	0.0	0.0	0.0	0.0	0.0	0.0
1170dab566589dcebb27c2f7d9f7c63e	d__Bacteria;p__Bacillota;c__Bacilli;o__Bacillales;f__Paenibacillaceae;g__Paenibacillus	0.9998263886780249	d__Bacteria; p__Firmicutes_D; c__Bacilli; o__Paenibacillales; f__Paenibacillaceae_367444; g__Paenibacillus_J_366882; s__Paenibacillus_J_366882 kyungheensis	0.9147505033046752	0.0	0.0	0.0	0.0	0.0	0.0	0.0	0.0	0.0	0.0	0.0	0.0	0.0	0.0	0.0	0.0	0.0	0.0	0.0	0.0	0.0	0.0	0.0	0.0	0.0	0.0	0.0	0.0	0.0	0.0	0.0	0.0	0.0	0.0	0.0	0.0	0.0	0.0	0.0	0.0	0.0	0.0	0.0	0.0	0.0
119126c4677a46b83b69a91cf268796a	d__Bacteria;p__Bacillota;c__Negativicutes;o__Veillonellales;f__Veillonellaceae;g__Veillonella	0.8496886377979409	d__Bacteria; p__Firmicutes_C; c__Negativicutes; o__Veillonellales; f__Veillonellaceae; g__Veillonella_A	0.8922214688734075	0.0	0.0	0.0	0.0	0.0	0.0	0.0	0.0	0.0	0.0	0.0	0.0	0.0	0.0	0.0	0.0	0.0	0.0	0.0	0.0	0.0	0.0	0.0	0.0	0.0	0.0	0.0	0.0	0.0	0.0	0.0	0.0	0.0	0.0	0.0	0.0	0.0	0.0	0.0	0.0	0.0	0.0	0.0	0.0	0.0
11c6fe4d4c048277fc82f956d08dabeb	d__Bacteria;p__Bacteroidota	0.9845465077880949	d__Bacteria; p__Bacteroidota; c__Bacteroidia	0.9875167266641592	0.0	0.0	0.0	0.0	0.0	0.0	0.0	0.0	0.0	0.0	0.0	0.0	0.0	0.0	0.0	0.0	0.0	0.0	0.0	0.0	0.0	0.0	0.0	0.0	0.0	0.0	0.0	0.0	0.0	0.0	0.0	0.0	0.0	0.0	0.0	0.0	0.0	0.0	0.0	0.0	0.0	0.0	0.0	0.0	0.0
11ccec133d95ef925a9052ff4bd1d280	d__Bacteria;p__Bacteroidota;c__Flavobacteriia;o__Flavobacteriales;f__Weeksellaceae;g__Chryseobacterium	0.9870815400921142	d__Bacteria; p__Bacteroidota; c__Bacteroidia; o__Flavobacteriales_877923; f__Weeksellaceae; g__Chryseobacterium_796614	0.9622336347346703	0.0	0.0	0.0	0.0	0.0	0.0	0.0	0.0	0.0	0.0	0.0	0.0	0.0	0.0	0.0	0.0	0.0	0.0	0.0	0.0	0.0	0.0	0.0	0.0	0.0	0.0	0.0	0.0	0.0	0.0	0.0	0.0	0.0	0.0	0.0	0.0	0.0	0.0	0.0	0.0	0.0	0.0	0.0	0.0	0.0
11ee774aa6d4450ce20a4b53dd74184c	d__Bacteria;p__Pseudomonadota;c__Gammaproteobacteria;o__Pseudomonadales;f__Pseudomonadaceae;g__Pseudomonas	0.9680109674143506	d__Bacteria; p__Proteobacteria; c__Gammaproteobacteria; o__Pseudomonadales_650611; f__Pseudomonadaceae	0.9923794696196451	0.0	0.0	0.0	0.0	0.0	0.0	0.0	0.0	0.0	0.0	0.0	0.0	0.0	0.0	0.0	0.0	0.0	0.0	0.0	0.0	0.0	0.0	0.0	0.0	0.0	0.0	0.0	0.0	0.0	0.0	0.0	0.0	0.0	0.0	0.0	0.0	0.0	0.0	0.0	0.0	0.0	0.0	0.0	0.0	0.0
1202bacbda7c7a9612b2c26de26f6558	d__Bacteria;p__Pseudomonadota;c__Gammaproteobacteria;o__Enterobacterales;f__Erwiniaceae;g__Erwinia	0.95811373826683	d__Bacteria; p__Proteobacteria; c__Gammaproteobacteria; o__Enterobacterales_A_737866; f__Enterobacteriaceae_A; g__Erwinia_B_680885; s__Erwinia_B_680885 aphidicola	0.7418770346687447	37.0	0.0	0.0	0.0	0.0	0.0	0.0	12.0	0.0	0.0	56.0	0.0	0.0	0.0	0.0	0.0	0.0	0.0	0.0	0.0	0.0	0.0	0.0	0.0	0.0	0.0	0.0	0.0	0.0	0.0	0.0	0.0	0.0	0.0	0.0	0.0	0.0	0.0	0.0	0.0	0.0	0.0	0.0	0.0	0.0
1224921b641e13612afac4ad4765d671	d__Bacteria;p__Pseudomonadota;c__Gammaproteobacteria;o__Orbales;f__Orbaceae;g__Schmidhempelia	0.9938929011289049	d__Bacteria; p__Proteobacteria; c__Gammaproteobacteria; o__Enterobacterales_A_737866; f__Enterobacteriaceae_A; g__Schmidhempelia; s__Schmidhempelia bombi	0.9918564185019056	0.0	0.0	0.0	0.0	0.0	0.0	0.0	0.0	0.0	0.0	0.0	0.0	0.0	0.0	0.0	0.0	0.0	0.0	0.0	0.0	0.0	0.0	0.0	0.0	0.0	0.0	0.0	0.0	0.0	0.0	0.0	0.0	0.0	0.0	0.0	0.0	0.0	0.0	0.0	0.0	0.0	0.0	0.0	0.0	0.0
1230bff3578d6b667fe54a3395943982	d__Bacteria;p__Bacillota;c__Tissierellia;o__Tissierellales;f__Peptoniphilaceae;g__Anaerococcus	0.9999954140156369	d__Bacteria; p__Firmicutes_A; c__Clostridia_258483; o__Tissierellales; f__Peptoniphilaceae; g__Anaerococcus	0.9999782714399916	0.0	0.0	0.0	0.0	0.0	0.0	0.0	0.0	0.0	0.0	0.0	0.0	0.0	0.0	0.0	0.0	0.0	0.0	0.0	0.0	0.0	0.0	0.0	0.0	0.0	0.0	0.0	0.0	0.0	0.0	0.0	0.0	0.0	0.0	0.0	0.0	0.0	0.0	0.0	0.0	0.0	0.0	0.0	0.0	0.0
1239ce9c7ac53a8a8aee2445fde1ad64	d__Bacteria;p__Pseudomonadota;c__Gammaproteobacteria;o__Enterobacterales;f__Erwiniaceae;g__Pantoea	0.9117685493741312	d__Bacteria; p__Proteobacteria; c__Gammaproteobacteria; o__Enterobacterales_A_737866; f__Enterobacteriaceae_A; g__Pantoea_A_680069	0.9397111350278099	0.0	0.0	0.0	0.0	0.0	0.0	0.0	0.0	0.0	0.0	0.0	0.0	0.0	0.0	0.0	0.0	0.0	0.0	0.0	0.0	0.0	0.0	0.0	0.0	0.0	0.0	0.0	0.0	0.0	0.0	0.0	0.0	0.0	0.0	0.0	0.0	0.0	0.0	0.0	0.0	0.0	0.0	0.0	0.0	0.0
125ab32335447e125f7cbe87bba51eaa	d__Bacteria	0.9999999999999933	d__Archaea; p__Thermoproteota; c__Nitrososphaeria_A; o__Nitrososphaerales; f__Nitrosopumilaceae; g__Nitrosopumilus_5141	0.9734258500649131	0.0	0.0	0.0	0.0	0.0	0.0	0.0	0.0	0.0	0.0	0.0	0.0	0.0	0.0	0.0	0.0	0.0	0.0	0.0	0.0	0.0	0.0	0.0	0.0	0.0	0.0	0.0	0.0	0.0	0.0	0.0	0.0	0.0	0.0	0.0	0.0	0.0	0.0	0.0	0.0	0.0	0.0	0.0	0.0	0.0
1265130dc0921f1e2739b8f69c1b99f7	d__Bacteria	1.0000000000000027	d__Bacteria	0.9350339265522518	0.0	0.0	0.0	0.0	0.0	0.0	0.0	0.0	0.0	0.0	0.0	0.0	0.0	0.0	0.0	0.0	0.0	0.0	0.0	0.0	0.0	0.0	0.0	0.0	0.0	0.0	0.0	0.0	0.0	0.0	0.0	0.0	0.0	0.0	0.0	0.0	0.0	0.0	0.0	0.0	0.0	0.0	0.0	0.0	0.0
129e40f156e3ff5056b35949267609ba	d__Bacteria;p__Bacillota;c__Bacilli;o__Bacillales;f__Paenibacillaceae;g__Paenibacillus	0.9998316949239696	d__Bacteria; p__Firmicutes_D; c__Bacilli; o__Paenibacillales; f__Paenibacillaceae_367444; g__Paenibacillus_J_366882; s__Paenibacillus_J_366882 kyungheensis	0.9124754573876546	0.0	0.0	0.0	0.0	0.0	0.0	0.0	0.0	0.0	0.0	0.0	0.0	0.0	0.0	0.0	0.0	0.0	0.0	0.0	0.0	0.0	0.0	0.0	0.0	0.0	0.0	0.0	0.0	0.0	0.0	0.0	0.0	0.0	0.0	0.0	0.0	0.0	0.0	0.0	0.0	0.0	0.0	0.0	0.0	0.0
12af0e4f0a92952d3bbed1ee77900a48	d__Bacteria;p__Pseudomonadota;c__Gammaproteobacteria;o__Pseudomonadales;f__Pseudomonadaceae;g__Entomomonas;s__Entomomonas_sbxid5757;	0.9378966619703037	d__Bacteria; p__Proteobacteria; c__Gammaproteobacteria; o__Pseudomonadales_650611; f__Pseudomonadaceae; g__Entomomonas; s__	0.9147142175366824	0.0	0.0	0.0	0.0	0.0	0.0	0.0	0.0	0.0	0.0	0.0	0.0	0.0	0.0	0.0	0.0	0.0	0.0	0.0	0.0	0.0	0.0	0.0	0.0	0.0	0.0	0.0	0.0	0.0	0.0	0.0	0.0	0.0	0.0	0.0	0.0	0.0	0.0	0.0	0.0	0.0	0.0	0.0	0.0	0.0
12cd0d6424e76edfe98c958d6c06bd16	d__Bacteria;p__Pseudomonadota;c__Gammaproteobacteria	0.999569119483643	d__Bacteria; p__Proteobacteria; c__Gammaproteobacteria; o__Steroidobacterales; f__Steroidobacteraceae; g__; s__	0.9862630027351805	0.0	0.0	0.0	0.0	0.0	0.0	0.0	0.0	0.0	0.0	0.0	0.0	0.0	0.0	0.0	0.0	0.0	0.0	0.0	0.0	0.0	0.0	0.0	0.0	0.0	0.0	0.0	0.0	0.0	0.0	0.0	0.0	0.0	0.0	0.0	0.0	0.0	0.0	0.0	0.0	0.0	0.0	0.0	0.0	0.0
12f2173c420584fc63d83039e5250128	d__Bacteria;p__Bacillota;c__Bacilli;o__Lactobacillales;f__Lactobacillaceae;g__Lactobacillus	0.9892558463620696	d__Bacteria; p__Firmicutes_D; c__Bacilli; o__Lactobacillales; f__Lactobacillaceae; g__Lactobacillus; s__Lactobacillus bombicola	0.9651106402462861	0.0	0.0	0.0	0.0	0.0	0.0	0.0	0.0	0.0	0.0	0.0	0.0	0.0	0.0	0.0	0.0	0.0	0.0	0.0	0.0	0.0	0.0	0.0	0.0	0.0	0.0	0.0	0.0	0.0	0.0	0.0	0.0	0.0	0.0	0.0	0.0	0.0	0.0	0.0	0.0	0.0	0.0	0.0	0.0	0.0
1304a514f4552049cb1fb941903f3f98	d__Bacteria	1.0000000000000022	d__Bacteria	0.8356860396301412	0.0	0.0	0.0	0.0	0.0	0.0	0.0	0.0	0.0	0.0	0.0	0.0	0.0	0.0	0.0	0.0	0.0	0.0	0.0	0.0	0.0	0.0	0.0	0.0	0.0	0.0	0.0	0.0	0.0	0.0	0.0	0.0	0.0	0.0	0.0	0.0	0.0	0.0	0.0	0.0	0.0	0.0	0.0	0.0	0.0
131be1b4ca3089876e05c6cd7544dfcc	d__Bacteria;p__Pseudomonadota;c__Gammaproteobacteria;o__Enterobacterales	0.9959673160268043	d__Bacteria; p__Proteobacteria; c__Gammaproteobacteria; o__Enterobacterales_A_737866; f__Enterobacteriaceae_A	0.9999629042584919	0.0	0.0	0.0	0.0	0.0	0.0	0.0	0.0	0.0	0.0	0.0	0.0	0.0	0.0	0.0	0.0	0.0	0.0	0.0	0.0	0.0	0.0	0.0	0.0	0.0	0.0	0.0	0.0	0.0	0.0	0.0	0.0	0.0	0.0	0.0	0.0	0.0	0.0	0.0	0.0	0.0	0.0	0.0	0.0	0.0
1322ca8af86d28419a0f5063ae19d2fa	d__Bacteria;p__Pseudomonadota;c__Gammaproteobacteria;o__Alteromonadales;f__Moritellaceae;g__Moritella	0.9998380043232276	d__Bacteria; p__Proteobacteria; c__Gammaproteobacteria; o__Enterobacterales_A_737866; f__Moritellaceae; g__Moritella; s__Moritella dasanensis	0.8666879318474285	0.0	0.0	0.0	0.0	0.0	0.0	0.0	0.0	0.0	0.0	0.0	0.0	0.0	0.0	0.0	0.0	0.0	0.0	0.0	0.0	0.0	0.0	0.0	0.0	0.0	0.0	0.0	0.0	0.0	0.0	0.0	0.0	0.0	0.0	0.0	0.0	0.0	0.0	0.0	0.0	0.0	0.0	0.0	0.0	0.0
132df9e2cea10e616cdebdec32358c0d	d__Bacteria;p__Bdellovibrionota;c__Oligoflexia;o__Bacteriovoracales	0.9855659603062357	d__Bacteria; p__Bdellovibrionota_E; c__Bacteriovoracia; o__Bacteriovoracales; f__Bacteriovoracaceae; g__SMWT01; s__	0.9829120423874136	0.0	0.0	0.0	0.0	0.0	0.0	0.0	0.0	0.0	0.0	0.0	0.0	0.0	0.0	0.0	0.0	0.0	0.0	0.0	0.0	0.0	0.0	0.0	0.0	0.0	0.0	0.0	0.0	0.0	0.0	0.0	0.0	0.0	0.0	0.0	0.0	0.0	0.0	0.0	0.0	0.0	0.0	0.0	0.0	0.0
137c532855fa3012b07eefa6f036a57c	d__Bacteria;p__Bacillota;c__Bacilli;o__Lactobacillales;f__Carnobacteriaceae;g__Dolosigranulum;s__Dolosigranulum_pigrum;	0.9999726455592924	d__Bacteria; p__Firmicutes_D; c__Bacilli; o__Lactobacillales; f__Carnobacteriaceae; g__Dolosigranulum; s__Dolosigranulum pigrum	0.9783418008850265	0.0	0.0	0.0	0.0	0.0	0.0	0.0	0.0	0.0	0.0	0.0	0.0	0.0	0.0	0.0	0.0	0.0	0.0	0.0	0.0	0.0	0.0	0.0	0.0	0.0	0.0	0.0	0.0	0.0	0.0	0.0	0.0	0.0	0.0	0.0	0.0	0.0	0.0	0.0	0.0	0.0	0.0	0.0	0.0	0.0
13803c75617fad17030ebdd45aad04df	d__Bacteria;p__Pseudomonadota;c__Gammaproteobacteria;o__Enterobacterales;f__Erwiniaceae;g__Tatumella	0.7655439245088805	d__Bacteria; p__Proteobacteria; c__Gammaproteobacteria; o__Enterobacterales_A_737866; f__Enterobacteriaceae_A; g__Tatumella	0.8639717852690812	0.0	0.0	0.0	0.0	0.0	0.0	0.0	0.0	0.0	0.0	0.0	0.0	0.0	0.0	0.0	0.0	0.0	0.0	0.0	0.0	0.0	0.0	0.0	0.0	0.0	0.0	0.0	0.0	0.0	0.0	0.0	0.0	0.0	0.0	0.0	0.0	0.0	0.0	0.0	0.0	0.0	0.0	0.0	0.0	0.0
1381683e145d617ceb476b21e2fc1381	d__Bacteria;p__Bacteroidota;c__Bacteroidia;o__Bacteroidales;f__Rikenellaceae;g__Alistipes;s__Alistipes_onderdonkii;	0.9875615499618734	d__Bacteria; p__Bacteroidota; c__Bacteroidia; o__Bacteroidales; f__Rikenellaceae; g__Alistipes_A_871400; s__Alistipes_A_871400 onderdonkii	0.9486805387513534	0.0	0.0	0.0	0.0	0.0	0.0	0.0	0.0	0.0	0.0	0.0	0.0	0.0	0.0	0.0	0.0	0.0	0.0	0.0	0.0	0.0	0.0	0.0	0.0	0.0	0.0	0.0	0.0	0.0	0.0	0.0	0.0	0.0	0.0	0.0	0.0	0.0	0.0	0.0	0.0	0.0	0.0	0.0	0.0	0.0
139dcc55afa34d830b8b09c3277a4320	d__Bacteria	1.000000000000002	d__Bacteria	0.8956274072947387	0.0	0.0	0.0	0.0	0.0	0.0	0.0	0.0	0.0	0.0	0.0	0.0	0.0	0.0	0.0	0.0	0.0	0.0	0.0	0.0	0.0	0.0	0.0	0.0	0.0	0.0	0.0	0.0	0.0	0.0	0.0	0.0	0.0	0.0	0.0	0.0	0.0	0.0	0.0	0.0	0.0	0.0	0.0	0.0	0.0
13a4a1134bb00d82d7f7b3ca3fc5cb7b	d__Bacteria;p__Pseudomonadota;c__Gammaproteobacteria;o__Oceanospirillales;f__Halomonadaceae;g__Zymobacter;s__Zymobacter_palmae;	0.9932955129039469	d__Bacteria; p__Proteobacteria; c__Gammaproteobacteria; o__Pseudomonadales_639861; f__Halomonadaceae_639861; g__Zymobacter; s__Zymobacter palmae	0.9897837204071694	0.0	0.0	0.0	0.0	0.0	0.0	0.0	0.0	0.0	0.0	0.0	0.0	0.0	0.0	0.0	0.0	0.0	0.0	0.0	0.0	0.0	0.0	0.0	0.0	0.0	0.0	0.0	0.0	0.0	0.0	0.0	0.0	0.0	0.0	0.0	0.0	0.0	0.0	0.0	0.0	0.0	0.0	0.0	0.0	0.0
13b16b2aa85459fe44c5dbf15894daf7	d__Bacteria;p__Bacteroidota;c__Flavobacteriia;o__Flavobacteriales;f__Flavobacteriaceae	0.9999999543120188	d__Bacteria; p__Bacteroidota; c__Bacteroidia; o__Flavobacteriales_877923; f__Flavobacteriaceae	0.9999863623795067	0.0	0.0	0.0	0.0	0.0	0.0	0.0	0.0	0.0	0.0	0.0	0.0	0.0	0.0	0.0	0.0	0.0	0.0	0.0	0.0	0.0	0.0	0.0	0.0	0.0	0.0	0.0	0.0	0.0	0.0	0.0	0.0	0.0	0.0	0.0	0.0	0.0	0.0	0.0	0.0	0.0	0.0	0.0	0.0	0.0
13b5034e1ecf288245b6db6d2dcf34ba	d__Bacteria	0.9999999999999909	d__Bacteria	0.831509490794714	0.0	0.0	0.0	0.0	0.0	0.0	0.0	0.0	0.0	0.0	0.0	0.0	0.0	0.0	0.0	0.0	0.0	0.0	0.0	0.0	0.0	0.0	0.0	0.0	0.0	0.0	0.0	0.0	0.0	0.0	0.0	0.0	0.0	0.0	0.0	0.0	0.0	0.0	0.0	0.0	0.0	0.0	0.0	0.0	0.0
13c70c195f5c6acde352c383cc3bcd45	d__Bacteria	0.9999999999999987	d__Bacteria	0.822362271549812	0.0	0.0	0.0	0.0	0.0	0.0	0.0	0.0	0.0	0.0	0.0	0.0	0.0	0.0	0.0	0.0	0.0	0.0	0.0	0.0	0.0	0.0	0.0	0.0	0.0	0.0	0.0	0.0	0.0	0.0	0.0	0.0	0.0	0.0	0.0	0.0	0.0	0.0	0.0	0.0	0.0	0.0	0.0	0.0	0.0
13c80de3c87986f8c500f66b00538cad	d__Bacteria;p__Pseudomonadota;c__Gammaproteobacteria;o__Chromatiales;f__Ectothiorhodospiraceae	0.7979211295467239	d__Bacteria; p__Proteobacteria; c__Gammaproteobacteria; o__Methylococcales; f__Cycloclasticaceae; g__; s__	0.9998515840506912	0.0	0.0	0.0	0.0	0.0	0.0	0.0	0.0	0.0	0.0	0.0	0.0	0.0	0.0	0.0	0.0	0.0	0.0	0.0	0.0	0.0	0.0	0.0	0.0	0.0	0.0	0.0	0.0	0.0	0.0	0.0	0.0	0.0	0.0	0.0	0.0	0.0	0.0	0.0	0.0	0.0	0.0	0.0	0.0	0.0
13cb4da43bf1fa5b2e2bbc545830c63f	d__Bacteria;p__Actinomycetota;c__Actinomycetes;o__Corynebacteriales;f__Corynebacteriaceae;g__Corynebacterium;s__Corynebacterium_amycolatum;	0.9992905782448075	d__Bacteria; p__Actinobacteriota; c__Actinomycetia; o__Mycobacteriales; f__Mycobacteriaceae; g__Corynebacterium; s__Corynebacterium amycolatum_A	0.9997000089183334	0.0	0.0	0.0	0.0	0.0	0.0	0.0	0.0	0.0	0.0	0.0	0.0	0.0	0.0	0.0	0.0	0.0	0.0	0.0	0.0	0.0	0.0	0.0	0.0	0.0	0.0	0.0	0.0	0.0	0.0	0.0	0.0	0.0	0.0	0.0	0.0	0.0	0.0	0.0	0.0	0.0	0.0	0.0	0.0	0.0
13df0a32ec057cfcceef9a9415359fc0	d__Bacteria	1.0000000000000004	d__Bacteria	0.84007249975439	0.0	0.0	0.0	0.0	0.0	0.0	0.0	0.0	0.0	0.0	0.0	0.0	0.0	0.0	0.0	0.0	0.0	0.0	0.0	0.0	0.0	0.0	0.0	0.0	0.0	0.0	0.0	0.0	0.0	0.0	0.0	0.0	0.0	0.0	0.0	0.0	0.0	0.0	0.0	0.0	0.0	0.0	0.0	0.0	0.0
14032382eb650cb0cccfeb8b0d3f18c7	d__Bacteria	0.9999999999999981	d__Bacteria; p__Myxococcota_A_473307; c__UBA9160; o__UBA9160; f__UBA4427; g__UBA4427; s__UBA4427 sp011051925	0.999803242667256	0.0	0.0	0.0	0.0	0.0	0.0	0.0	0.0	0.0	0.0	0.0	0.0	0.0	0.0	0.0	0.0	0.0	0.0	0.0	0.0	0.0	0.0	0.0	0.0	0.0	0.0	0.0	0.0	0.0	0.0	0.0	0.0	0.0	0.0	0.0	0.0	0.0	0.0	0.0	0.0	0.0	0.0	0.0	0.0	0.0
141717944c6b4cffbf15c97ca81b1cd3	d__Bacteria;p__Pseudomonadota;c__Alphaproteobacteria;o__Rhodospirillales;f__Acetobacteraceae	0.9994606563321489	d__Bacteria; p__Proteobacteria; c__Alphaproteobacteria; o__Acetobacterales; f__Acetobacteraceae	0.9995367951157568	0.0	0.0	0.0	0.0	0.0	0.0	0.0	0.0	0.0	0.0	0.0	0.0	0.0	0.0	0.0	0.0	0.0	0.0	0.0	0.0	0.0	0.0	0.0	0.0	0.0	0.0	0.0	0.0	0.0	0.0	0.0	0.0	0.0	0.0	0.0	0.0	0.0	0.0	0.0	0.0	0.0	0.0	0.0	0.0	0.0
143413f00bba3685b22560ea53010263	d__Bacteria;p__Cyanobacteria;c__Cyanobacteriia;o__Chloroplast;f__Chloroplast;g__Chloroplast;s__Chloroplast_Chloroplast;	0.999999968190935	d__Bacteria; p__Bacteroidota; c__Bacteroidia; o__Bacteroidales; f__Marinilabiliaceae; g__JC017; s__JC017 sp004296775	0.9999066604959606	0.0	0.0	0.0	0.0	0.0	0.0	0.0	0.0	0.0	0.0	0.0	0.0	0.0	0.0	0.0	0.0	0.0	0.0	0.0	0.0	0.0	0.0	0.0	0.0	0.0	0.0	0.0	0.0	0.0	0.0	0.0	0.0	0.0	0.0	0.0	0.0	0.0	0.0	0.0	0.0	0.0	0.0	0.0	0.0	0.0
1434822417830813636f010e2c206a0d	d__Bacteria;p__Acidobacteriota;c__Acidobacteriia;o__Acidobacteriales;f__Acidobacteriaceae	0.9999999231187857	d__Bacteria; p__Acidobacteriota; c__Acidobacteriae; o__Acidobacteriales; f__Acidobacteriaceae; g__Edaphobacter_415872; s__Edaphobacter dinghuensis	0.814816021687736	0.0	0.0	0.0	0.0	0.0	0.0	0.0	0.0	0.0	0.0	0.0	0.0	0.0	0.0	0.0	0.0	0.0	0.0	0.0	0.0	0.0	0.0	0.0	0.0	0.0	0.0	0.0	0.0	0.0	0.0	0.0	0.0	0.0	0.0	0.0	0.0	0.0	0.0	0.0	0.0	0.0	0.0	0.0	0.0	0.0
1434cf4eac27365e3d621f7e29319df4	d__Bacteria;p__Bacteroidota;c__Cytophagia;o__Cytophagales	0.8129904640749548	d__Bacteria; p__Bacteroidota; c__Bacteroidia; o__; f__; g__; s__	0.9808098971696229	0.0	0.0	0.0	0.0	0.0	0.0	0.0	0.0	0.0	0.0	0.0	0.0	0.0	0.0	0.0	0.0	0.0	0.0	0.0	0.0	0.0	0.0	0.0	0.0	0.0	0.0	0.0	0.0	0.0	0.0	0.0	0.0	0.0	0.0	0.0	0.0	0.0	0.0	0.0	0.0	0.0	0.0	0.0	0.0	0.0
14373380c039339d54fc07aaa0d34bbd	d__Bacteria;p__Pseudomonadota;c__Gammaproteobacteria;o__Enterobacterales;f__Erwiniaceae;g__Tatumella	0.839760060522241	d__Bacteria; p__Proteobacteria; c__Gammaproteobacteria; o__Enterobacterales_A_737866; f__Enterobacteriaceae_A; g__Tatumella	0.9112140737047475	0.0	0.0	0.0	0.0	0.0	0.0	0.0	0.0	0.0	0.0	0.0	0.0	0.0	0.0	0.0	0.0	0.0	0.0	0.0	0.0	0.0	0.0	0.0	0.0	0.0	0.0	0.0	0.0	0.0	0.0	0.0	0.0	0.0	0.0	0.0	0.0	0.0	0.0	0.0	0.0	0.0	0.0	0.0	0.0	0.0
1481d0ba5cd39df66cc53e8501a6ba3f	d__Bacteria;p__Actinomycetota;c__Actinomycetes;o__Corynebacteriales;f__Corynebacteriaceae;g__Corynebacterium	0.9999849465868208	d__Bacteria; p__Actinobacteriota; c__Actinomycetia; o__Mycobacteriales; f__Mycobacteriaceae; g__Corynebacterium; s__Corynebacterium accolens	0.816756637473391	0.0	0.0	0.0	0.0	0.0	0.0	0.0	0.0	0.0	0.0	0.0	0.0	0.0	0.0	0.0	0.0	0.0	0.0	0.0	0.0	0.0	0.0	0.0	0.0	0.0	0.0	0.0	0.0	0.0	0.0	0.0	0.0	0.0	0.0	0.0	0.0	0.0	0.0	0.0	0.0	0.0	0.0	0.0	0.0	0.0
148880fa5461fd12dfaa77b071d45d32	d__Bacteria;p__Pseudomonadota;c__Alphaproteobacteria;o__Sphingomonadales;f__Sphingomonadaceae;g__Novosphingobium	0.9531222895109817	d__Bacteria; p__Proteobacteria; c__Alphaproteobacteria; o__Sphingomonadales; f__Sphingomonadaceae; g__Novosphingobium_485351	0.9657428591650313	0.0	0.0	0.0	0.0	0.0	0.0	0.0	0.0	0.0	0.0	0.0	0.0	0.0	0.0	0.0	0.0	0.0	0.0	0.0	0.0	0.0	0.0	0.0	0.0	0.0	0.0	0.0	0.0	0.0	0.0	0.0	0.0	0.0	0.0	0.0	0.0	0.0	0.0	0.0	0.0	0.0	0.0	0.0	0.0	0.0
1491458699391c7489670faa75139362	d__Bacteria;p__Pseudomonadota	0.7780017503385571	d__Bacteria	0.9999552124165643	0.0	0.0	0.0	0.0	0.0	0.0	0.0	0.0	0.0	0.0	0.0	0.0	0.0	0.0	0.0	0.0	0.0	0.0	0.0	0.0	0.0	0.0	0.0	0.0	0.0	0.0	0.0	0.0	0.0	0.0	0.0	0.0	0.0	0.0	0.0	0.0	0.0	0.0	0.0	0.0	0.0	0.0	0.0	0.0	0.0
149f066890bdc80b9012c3909de63a9b	d__Bacteria;p__Pseudomonadota;c__Betaproteobacteria;o__Neisseriales	0.8163762945650849	d__Bacteria; p__Proteobacteria; c__Gammaproteobacteria; o__Burkholderiales_597441	0.8533069778626159	0.0	0.0	0.0	0.0	0.0	0.0	0.0	0.0	0.0	0.0	0.0	0.0	0.0	0.0	0.0	0.0	0.0	0.0	0.0	0.0	0.0	0.0	0.0	0.0	0.0	0.0	0.0	0.0	0.0	0.0	0.0	0.0	0.0	0.0	0.0	0.0	0.0	0.0	0.0	0.0	0.0	0.0	0.0	0.0	0.0
14b92448013876116fa7914bb9f489f0	d__Bacteria;p__Pseudomonadota;c__Gammaproteobacteria;o__Orbales;f__Orbaceae	0.9661949607627986	d__Bacteria; p__Proteobacteria; c__Gammaproteobacteria; o__Enterobacterales_A_737866; f__Enterobacteriaceae_A; g__Gilliamella; s__Gilliamella apicola_G	0.8497530735651085	0.0	0.0	0.0	0.0	0.0	0.0	0.0	0.0	0.0	0.0	0.0	0.0	0.0	0.0	0.0	0.0	0.0	0.0	0.0	0.0	0.0	0.0	0.0	0.0	0.0	0.0	0.0	0.0	0.0	0.0	0.0	0.0	0.0	0.0	0.0	0.0	0.0	0.0	0.0	0.0	0.0	0.0	0.0	0.0	0.0
14cb2756703de5375ad4e969f340c2e6	d__Bacteria;p__Pseudomonadota;c__Alphaproteobacteria;o__Sphingomonadales;f__Sphingomonadaceae;g__Novosphingobium;s__Novosphingobium_fluoreni;	0.971455909892553	d__Bacteria; p__Proteobacteria; c__Alphaproteobacteria; o__Sphingomonadales; f__Sphingomonadaceae; g__Novosphingobium_485351; s__Novosphingobium fluoreni	0.9886519943664162	0.0	0.0	0.0	0.0	0.0	0.0	0.0	0.0	0.0	0.0	0.0	0.0	0.0	0.0	0.0	0.0	0.0	0.0	0.0	0.0	0.0	0.0	0.0	0.0	0.0	0.0	0.0	0.0	0.0	0.0	0.0	0.0	0.0	0.0	0.0	0.0	0.0	0.0	0.0	0.0	0.0	0.0	0.0	0.0	0.0
14f3e7ba69a6b8fff1bdbc3de27ddd49	d__Bacteria;p__Pseudomonadota;c__Gammaproteobacteria;o__Arenicellales;f__Arenicellaceae;g__Arenicella;s__Arenicella_chitinivorans;	0.8233773075169778	d__Bacteria; p__Proteobacteria; c__Gammaproteobacteria; o__Arenicellales; f__Arenicellaceae; g__Arenicella	0.9889431206141185	0.0	0.0	0.0	0.0	0.0	0.0	0.0	0.0	0.0	0.0	0.0	0.0	0.0	0.0	0.0	0.0	0.0	0.0	0.0	0.0	0.0	0.0	0.0	0.0	0.0	0.0	0.0	0.0	0.0	0.0	0.0	0.0	0.0	0.0	0.0	0.0	0.0	0.0	0.0	0.0	0.0	0.0	0.0	0.0	0.0
150924c35a7627a7ebff542bb1199af1	d__Bacteria;p__Pseudomonadota;c__Alphaproteobacteria	0.9705768248694513	d__Bacteria; p__Proteobacteria; c__Alphaproteobacteria; o__Pelagibacterales; f__Pelagibacteraceae; g__Pelagibacter_A_544407; s__Pelagibacter_A_544407 sp902536305	0.996336437562064	0.0	0.0	0.0	0.0	0.0	0.0	0.0	0.0	0.0	0.0	0.0	0.0	0.0	0.0	0.0	0.0	0.0	0.0	0.0	0.0	0.0	0.0	0.0	0.0	0.0	0.0	0.0	0.0	0.0	0.0	0.0	0.0	0.0	0.0	0.0	0.0	0.0	0.0	0.0	0.0	0.0	0.0	0.0	0.0	0.0
15262ae9892d72a57b69ffab1bd78d18	d__Bacteria;p__Bacillota;c__Clostridia;o__Eubacteriales;f__Clostridiaceae;g__Clostridium;s__Clostridium_saudiense;	0.709597242607434	d__Bacteria; p__Firmicutes_A; c__Clostridia_258483; o__Clostridiales; f__Clostridiaceae_222000; g__Clostridium_T	0.9897035176923645	0.0	0.0	0.0	0.0	0.0	0.0	0.0	0.0	0.0	0.0	0.0	0.0	0.0	0.0	0.0	0.0	0.0	0.0	0.0	0.0	0.0	0.0	0.0	0.0	0.0	0.0	0.0	0.0	0.0	0.0	0.0	0.0	0.0	0.0	0.0	0.0	0.0	0.0	0.0	0.0	0.0	0.0	0.0	0.0	0.0
152e0d969435d0a0e3904c597c575f1d	d__Bacteria	0.9999999999999934	d__Bacteria; p__Patescibacteria; c__Paceibacteria; o__Paceibacterales; f__Staskawiczbacteraceae; g__GWA2-37-10; s__	0.9999332513817287	0.0	0.0	0.0	0.0	0.0	0.0	0.0	0.0	0.0	0.0	0.0	0.0	0.0	0.0	0.0	0.0	0.0	0.0	0.0	0.0	0.0	0.0	0.0	0.0	0.0	0.0	0.0	0.0	0.0	0.0	0.0	0.0	0.0	0.0	0.0	0.0	0.0	0.0	0.0	0.0	0.0	0.0	0.0	0.0	0.0
15798a38734fc3265738aaa92be1f870	d__Bacteria;p__Bacteroidota;c__Flavobacteriia;o__Flavobacteriales	0.9954211651860837	d__Bacteria; p__Bacteroidota; c__Bacteroidia; o__Flavobacteriales_877923; f__Crocinitomicaceae; g__; s__	0.8787707676991253	0.0	0.0	0.0	0.0	0.0	0.0	0.0	0.0	0.0	0.0	0.0	0.0	0.0	0.0	0.0	0.0	0.0	0.0	0.0	0.0	0.0	0.0	0.0	0.0	0.0	0.0	0.0	0.0	0.0	0.0	0.0	0.0	0.0	0.0	0.0	0.0	0.0	0.0	0.0	0.0	0.0	0.0	0.0	0.0	0.0
158afc0d6b0bf7fd2ff52b25fd294ae3	d__Bacteria;p__Verrucomicrobiota;c__Verrucomicrobiae;o__Verrucomicrobiales;f__Verrucomicrobiaceae	0.8780475325155247	d__Bacteria; p__Verrucomicrobiota; c__Verrucomicrobiae; o__Verrucomicrobiales; f__Akkermansiaceae; g__Roseibacillus_B	0.975983123108353	0.0	0.0	0.0	0.0	0.0	0.0	0.0	0.0	0.0	0.0	0.0	0.0	0.0	0.0	0.0	0.0	0.0	0.0	0.0	0.0	0.0	0.0	0.0	0.0	0.0	0.0	0.0	0.0	0.0	0.0	0.0	0.0	0.0	0.0	0.0	0.0	0.0	0.0	0.0	0.0	0.0	0.0	0.0	0.0	0.0
158fe051a776929f0571add4550c31a1	d__Bacteria;p__Pseudomonadota;c__Alphaproteobacteria;o__Sphingomonadales;f__Sphingomonadaceae;g__Sphingomonas	0.9985611693888238	d__Bacteria; p__Proteobacteria; c__Alphaproteobacteria; o__Sphingomonadales; f__Sphingomonadaceae; g__Sphingomonas_L_486704	0.9973581783721774	0.0	0.0	0.0	0.0	0.0	0.0	0.0	0.0	0.0	0.0	0.0	0.0	0.0	0.0	0.0	0.0	0.0	0.0	0.0	0.0	0.0	0.0	0.0	0.0	0.0	0.0	0.0	0.0	0.0	0.0	0.0	0.0	0.0	0.0	0.0	0.0	0.0	0.0	0.0	0.0	0.0	0.0	0.0	0.0	0.0
15a60a451f879fea43f1fba4228b0b21	d__Bacteria	1.0000000000000018	d__Bacteria	0.9041190296362107	0.0	0.0	0.0	0.0	0.0	0.0	0.0	0.0	0.0	0.0	0.0	0.0	0.0	0.0	0.0	0.0	0.0	0.0	0.0	0.0	0.0	0.0	0.0	0.0	0.0	0.0	0.0	0.0	0.0	0.0	0.0	0.0	0.0	0.0	0.0	0.0	0.0	0.0	0.0	0.0	0.0	0.0	0.0	0.0	0.0
15bf7bd9477e14a4ad99b2bd2e06e5a3	d__Bacteria	1.0000000000000178	d__Bacteria	0.8227169615824652	0.0	0.0	0.0	0.0	0.0	0.0	0.0	0.0	0.0	0.0	0.0	0.0	0.0	0.0	0.0	0.0	0.0	0.0	0.0	0.0	0.0	0.0	0.0	0.0	0.0	0.0	0.0	0.0	0.0	0.0	0.0	0.0	0.0	0.0	0.0	0.0	0.0	0.0	0.0	0.0	0.0	0.0	0.0	0.0	0.0
15c16740553e53d2f72443615da1ee7f	d__Bacteria;p__Actinomycetota;c__Actinomycetes;o__Corynebacteriales;f__Corynebacteriaceae;g__Corynebacterium	0.999733706385212	d__Bacteria; p__Actinobacteriota; c__Actinomycetia; o__Mycobacteriales; f__Mycobacteriaceae; g__Corynebacterium	0.9999075468697721	0.0	0.0	0.0	0.0	0.0	0.0	0.0	0.0	0.0	0.0	0.0	0.0	0.0	0.0	0.0	0.0	0.0	0.0	0.0	0.0	0.0	0.0	0.0	0.0	0.0	0.0	0.0	0.0	0.0	0.0	0.0	0.0	0.0	0.0	0.0	0.0	0.0	0.0	0.0	0.0	0.0	0.0	0.0	0.0	0.0
15c730ac87d8038b46c2f07696441303	d__Bacteria	0.9999999999999933	d__Bacteria	0.8091222644074665	0.0	0.0	0.0	0.0	0.0	0.0	0.0	0.0	0.0	0.0	0.0	0.0	0.0	0.0	0.0	0.0	0.0	0.0	0.0	0.0	0.0	0.0	0.0	0.0	0.0	0.0	0.0	0.0	0.0	0.0	0.0	0.0	0.0	0.0	0.0	0.0	0.0	0.0	0.0	0.0	0.0	0.0	0.0	0.0	0.0
15d8e7c6236957349fa8d6e8d52f0257	d__Bacteria	1.000000000000004	d__Bacteria; p__Acidobacteriota; c__Mor1; o__Mor1; f__Mor1; g__Mor1; s__	0.9991703697934747	0.0	0.0	0.0	0.0	0.0	0.0	0.0	0.0	0.0	0.0	0.0	0.0	0.0	0.0	0.0	0.0	0.0	0.0	0.0	0.0	0.0	0.0	0.0	0.0	0.0	0.0	0.0	0.0	0.0	0.0	0.0	0.0	0.0	0.0	0.0	0.0	0.0	0.0	0.0	0.0	0.0	0.0	0.0	0.0	0.0
15df1c60cbdc3f8f3cb649e30c84b9a0	d__Bacteria;p__Pseudomonadota;c__Gammaproteobacteria;o__Orbales;f__Orbaceae;g__Schmidhempelia	0.9987143839309329	d__Bacteria; p__Proteobacteria; c__Gammaproteobacteria; o__Enterobacterales_A_737866; f__Enterobacteriaceae_A; g__Schmidhempelia; s__Schmidhempelia bombi	0.9981767203182866	0.0	0.0	0.0	0.0	0.0	0.0	0.0	0.0	0.0	0.0	0.0	0.0	0.0	0.0	0.0	0.0	0.0	0.0	0.0	0.0	0.0	0.0	0.0	0.0	0.0	0.0	0.0	0.0	0.0	0.0	0.0	0.0	0.0	0.0	0.0	0.0	0.0	0.0	0.0	0.0	0.0	0.0	0.0	0.0	0.0
15e56e68b5edc0600660a8504a836dea	d__Bacteria	1.000000000000007	d__Bacteria	0.8777469642457902	0.0	0.0	0.0	0.0	0.0	0.0	0.0	0.0	0.0	0.0	0.0	0.0	0.0	0.0	0.0	0.0	0.0	0.0	0.0	0.0	0.0	0.0	0.0	0.0	0.0	0.0	0.0	0.0	0.0	0.0	0.0	0.0	0.0	0.0	0.0	0.0	0.0	0.0	0.0	0.0	0.0	0.0	0.0	0.0	0.0
15ed60161296936c970c1be554aa5123	d__Bacteria;p__Pseudomonadota;c__Gammaproteobacteria;o__Enterobacterales	0.9994213655406589	d__Bacteria; p__Proteobacteria; c__Gammaproteobacteria; o__Enterobacterales_A_737866; f__Enterobacteriaceae_A	0.999899981656965	0.0	0.0	0.0	0.0	0.0	0.0	0.0	0.0	0.0	0.0	0.0	0.0	0.0	0.0	0.0	0.0	0.0	0.0	0.0	0.0	0.0	0.0	0.0	0.0	0.0	0.0	0.0	0.0	0.0	0.0	0.0	0.0	0.0	0.0	0.0	0.0	0.0	0.0	0.0	0.0	0.0	0.0	0.0	0.0	0.0
161910fc8d7cef0048760eab239870be	d__Bacteria	1.0000000000000158	d__Bacteria	0.8684716237061308	0.0	0.0	0.0	0.0	0.0	0.0	0.0	0.0	0.0	0.0	0.0	0.0	0.0	0.0	0.0	0.0	0.0	0.0	0.0	0.0	0.0	0.0	0.0	0.0	0.0	0.0	0.0	0.0	0.0	0.0	0.0	0.0	0.0	0.0	0.0	0.0	0.0	0.0	0.0	0.0	0.0	0.0	0.0	0.0	0.0
163053974700798d26e3a74c6cc1973a	d__Bacteria;p__Pseudomonadota;c__Gammaproteobacteria;o__Enterobacterales;f__Erwiniaceae;g__Erwinia	0.7977157120210586	d__Bacteria; p__Proteobacteria; c__Gammaproteobacteria; o__Enterobacterales_A_737866; f__Enterobacteriaceae_A; g__Erwinia_B_680885	0.9668626971877666	0.0	0.0	0.0	0.0	0.0	0.0	0.0	0.0	0.0	0.0	0.0	0.0	0.0	0.0	0.0	0.0	0.0	0.0	0.0	0.0	0.0	0.0	0.0	0.0	0.0	0.0	0.0	0.0	0.0	0.0	0.0	0.0	0.0	0.0	0.0	0.0	0.0	0.0	0.0	0.0	0.0	0.0	0.0	0.0	0.0
1630ee81e00651d48cd3aac66211a0a7	d__Bacteria;p__Pseudomonadota;c__Alphaproteobacteria;o__Hyphomicrobiales;f__Nitrobacteraceae;g__Afipia	0.9613584908024246	d__Bacteria; p__Proteobacteria; c__Alphaproteobacteria; o__Rhizobiales_A_504705; f__Xanthobacteraceae_503485; g__Afipia	0.9237162996963496	0.0	0.0	0.0	0.0	0.0	0.0	0.0	0.0	0.0	0.0	0.0	0.0	0.0	0.0	0.0	0.0	0.0	0.0	0.0	0.0	0.0	0.0	0.0	0.0	0.0	0.0	0.0	0.0	0.0	0.0	0.0	0.0	0.0	0.0	0.0	0.0	0.0	0.0	0.0	0.0	0.0	0.0	0.0	0.0	0.0
1641e9a89065d34c10e181b734e25ffb	d__Bacteria;p__Pseudomonadota;c__Gammaproteobacteria;o__Orbales;f__Orbaceae;g__Schmidhempelia	0.9989521161905636	d__Bacteria; p__Proteobacteria; c__Gammaproteobacteria; o__Enterobacterales_A_737866; f__Enterobacteriaceae_A; g__Schmidhempelia; s__Schmidhempelia bombi	0.9982247333690863	0.0	0.0	0.0	0.0	0.0	0.0	0.0	0.0	0.0	0.0	0.0	0.0	0.0	0.0	0.0	0.0	0.0	0.0	0.0	0.0	0.0	0.0	0.0	0.0	0.0	0.0	0.0	0.0	0.0	0.0	0.0	0.0	0.0	0.0	0.0	0.0	0.0	0.0	0.0	0.0	0.0	0.0	0.0	0.0	0.0
1654e255f0da9ea37d37bde8b5423df2	d__Bacteria;p__Pseudomonadota;c__Gammaproteobacteria	0.999532154873989	d__Bacteria; p__Proteobacteria; c__Gammaproteobacteria; o__Woeseiales; f__Woeseiaceae; g__; s__	0.7563341542887848	0.0	0.0	0.0	0.0	0.0	0.0	0.0	0.0	0.0	0.0	0.0	0.0	0.0	0.0	0.0	0.0	0.0	0.0	0.0	0.0	0.0	0.0	0.0	0.0	0.0	0.0	0.0	0.0	0.0	0.0	0.0	0.0	0.0	0.0	0.0	0.0	0.0	0.0	0.0	0.0	0.0	0.0	0.0	0.0	0.0
1657ed2d419303c51a402d0556fba9d3	d__Bacteria;p__Pseudomonadota;c__Gammaproteobacteria;o__Enterobacterales;f__Erwiniaceae	0.9855080273797099	d__Bacteria; p__Proteobacteria; c__Gammaproteobacteria; o__Enterobacterales_A_737866; f__Enterobacteriaceae_A	0.999902203880136	0.0	0.0	0.0	0.0	0.0	0.0	0.0	0.0	0.0	0.0	0.0	0.0	0.0	0.0	0.0	0.0	0.0	0.0	0.0	0.0	0.0	0.0	0.0	0.0	0.0	0.0	0.0	0.0	0.0	0.0	0.0	0.0	0.0	0.0	0.0	0.0	0.0	0.0	0.0	0.0	0.0	0.0	0.0	0.0	0.0
1676403024ba1cd60f4bb08fe4c7228a	d__Bacteria;p__Pseudomonadota;c__Gammaproteobacteria;o__Enterobacterales	0.9968384434512992	d__Bacteria; p__Proteobacteria; c__Gammaproteobacteria; o__Enterobacterales_A_737866; f__Enterobacteriaceae_A	0.9986987294285667	0.0	0.0	0.0	0.0	0.0	0.0	0.0	0.0	0.0	0.0	0.0	0.0	0.0	0.0	0.0	0.0	0.0	0.0	0.0	0.0	0.0	0.0	0.0	0.0	0.0	0.0	0.0	0.0	0.0	0.0	0.0	0.0	0.0	0.0	0.0	0.0	0.0	0.0	0.0	0.0	0.0	0.0	0.0	0.0	0.0
16785d57f20c1147eee01808692067cf	d__Bacteria;p__Actinomycetota;c__Actinomycetes;o__Propionibacteriales;f__Propionibacteriaceae;g__Cutibacterium;s__Cutibacterium_acnes;	0.8665026156230728	d__Bacteria; p__Actinobacteriota; c__Actinomycetia; o__Propionibacteriales; f__Propionibacteriaceae; g__Cutibacterium	0.9715566374559133	6.0	0.0	0.0	0.0	0.0	0.0	0.0	0.0	0.0	0.0	0.0	0.0	0.0	0.0	0.0	0.0	0.0	0.0	0.0	0.0	0.0	0.0	0.0	0.0	0.0	0.0	0.0	0.0	0.0	0.0	0.0	0.0	0.0	0.0	0.0	0.0	0.0	0.0	0.0	0.0	0.0	0.0	0.0	0.0	0.0
1681640a9196d3462d8ccbcfb08e93ad	d__Bacteria	0.9999999999999977	d__Bacteria; p__Acidobacteriota; c__Acidobacteriae; o__Acidoferrales; f__UBA7541; g__Acidoferrum; s__Acidoferrum sp003223215	0.9007766562283106	0.0	0.0	0.0	0.0	0.0	0.0	0.0	0.0	0.0	0.0	0.0	0.0	0.0	0.0	0.0	0.0	0.0	0.0	0.0	0.0	0.0	0.0	0.0	0.0	0.0	0.0	0.0	0.0	0.0	0.0	0.0	0.0	0.0	0.0	0.0	0.0	0.0	0.0	0.0	0.0	0.0	0.0	0.0	0.0	0.0
1694f37c282169995366669528a226ea	d__Bacteria;p__Desulfobacterota;c__Deltaproteobacteria	0.7535149817045196	d__Bacteria; p__Myxococcota_A_473307; c__Polyangia_463783; o__Polyangiales	0.9903345133862251	0.0	0.0	0.0	0.0	0.0	0.0	0.0	0.0	0.0	0.0	0.0	0.0	0.0	0.0	0.0	0.0	0.0	0.0	0.0	0.0	0.0	0.0	0.0	0.0	0.0	0.0	0.0	0.0	0.0	0.0	0.0	0.0	0.0	0.0	0.0	0.0	0.0	0.0	0.0	0.0	0.0	0.0	0.0	0.0	0.0
16a9f4dfdadf4ecec02aac5c1b2368a5	d__Bacteria;p__Actinomycetota;c__Actinomycetes;o__Bifidobacteriales;f__Bifidobacteriaceae;g__Bombiscardovia	0.9958233251949196	d__Bacteria; p__Actinobacteriota; c__Actinomycetia; o__Actinomycetales; f__Bifidobacteriaceae; g__Bifidobacterium_387352; s__Bifidobacterium coagulans	0.9982723858383544	0.0	0.0	0.0	0.0	0.0	0.0	0.0	0.0	0.0	0.0	0.0	0.0	0.0	0.0	0.0	0.0	0.0	0.0	0.0	0.0	0.0	0.0	0.0	0.0	0.0	0.0	0.0	0.0	0.0	0.0	0.0	0.0	0.0	0.0	0.0	0.0	0.0	0.0	0.0	0.0	0.0	0.0	0.0	0.0	0.0
16ae0fa96798efa0e5abd7dc3dc30b08	d__Bacteria;p__Pseudomonadota;c__Gammaproteobacteria;o__Cellvibrionales;f__Halieaceae	0.9782717332338708	d__Bacteria; p__Proteobacteria; c__Gammaproteobacteria; o__Pseudomonadales_650612; f__Halieaceae; g__; s__	0.8326066302644437	0.0	0.0	0.0	0.0	0.0	0.0	0.0	0.0	0.0	0.0	0.0	0.0	0.0	0.0	0.0	0.0	0.0	0.0	0.0	0.0	0.0	0.0	0.0	0.0	0.0	0.0	0.0	0.0	0.0	0.0	0.0	0.0	0.0	0.0	0.0	0.0	0.0	0.0	0.0	0.0	0.0	0.0	0.0	0.0	0.0
16b93d548f7552e58535dea82c0c1e2f	d__Bacteria;p__Pseudomonadota;c__Gammaproteobacteria;o__Enterobacterales;f__Erwiniaceae;g__Erwinia;s__Erwinia_billingiae;	0.7988181683949841	d__Bacteria; p__Proteobacteria; c__Gammaproteobacteria; o__Enterobacterales_A_737866; f__Enterobacteriaceae_A; g__Erwinia_B_680885	0.979944172966724	0.0	0.0	0.0	0.0	0.0	0.0	0.0	0.0	0.0	0.0	0.0	0.0	0.0	0.0	0.0	0.0	0.0	0.0	0.0	0.0	0.0	0.0	0.0	0.0	0.0	0.0	0.0	0.0	0.0	0.0	0.0	0.0	0.0	0.0	0.0	0.0	0.0	0.0	0.0	0.0	0.0	0.0	0.0	0.0	0.0
16c230fa8d49817a826eed4f97cff5d6	d__Bacteria;p__Actinomycetota;c__Actinomycetes;o__Micrococcales;f__Cellulomonadaceae;g__Cellulomonas	0.9255172407054975	d__Bacteria; p__Actinobacteriota; c__Actinomycetia; o__Actinomycetales; f__Cellulomonadaceae; g__Cellulomonas	0.9580198798297132	0.0	0.0	0.0	0.0	0.0	0.0	0.0	0.0	0.0	0.0	0.0	0.0	0.0	0.0	0.0	0.0	0.0	0.0	0.0	0.0	0.0	0.0	0.0	0.0	0.0	0.0	0.0	0.0	0.0	0.0	0.0	0.0	0.0	0.0	0.0	0.0	0.0	0.0	0.0	0.0	0.0	0.0	0.0	0.0	0.0
16ca5e12c596a3c2daada8963f040b1f	d__Bacteria;p__Actinomycetota;c__Actinomycetes;o__Bifidobacteriales;f__Bifidobacteriaceae;g__Bifidobacterium	0.9993823930200237	d__Bacteria; p__Actinobacteriota; c__Actinomycetia; o__Actinomycetales; f__Bifidobacteriaceae; g__Bifidobacterium_387352; s__Bifidobacterium actinocoloniiforme	0.7794570139822184	0.0	0.0	0.0	0.0	0.0	0.0	0.0	0.0	0.0	0.0	0.0	0.0	0.0	0.0	0.0	0.0	0.0	0.0	0.0	0.0	0.0	0.0	0.0	0.0	0.0	0.0	0.0	0.0	0.0	0.0	0.0	0.0	0.0	0.0	0.0	0.0	0.0	0.0	0.0	0.0	0.0	0.0	0.0	0.0	0.0
16d58d00fe6114e41c1f416edc147831	d__Bacteria;p__Pseudomonadota;c__Alphaproteobacteria;o__Rhodobacterales;f__Rhodobacteraceae;g__Tabrizicola	0.8304991105286393	d__Bacteria; p__Proteobacteria; c__Alphaproteobacteria; o__Rhodobacterales; f__Rhodobacteraceae; g__Gemmobacter_B; s__	0.7272967513556589	0.0	0.0	0.0	0.0	0.0	0.0	0.0	0.0	0.0	0.0	0.0	0.0	0.0	0.0	0.0	0.0	0.0	0.0	0.0	0.0	0.0	0.0	0.0	0.0	0.0	0.0	0.0	0.0	0.0	0.0	0.0	0.0	0.0	0.0	0.0	0.0	0.0	0.0	0.0	0.0	0.0	0.0	0.0	0.0	0.0
16e2747f510386f93f0c28f343865eaa	d__Bacteria;p__Pseudomonadota;c__Gammaproteobacteria	0.9950517470516369	d__Bacteria; p__Proteobacteria; c__Gammaproteobacteria; o__Pseudomonadales_650612	0.7606833198004379	0.0	0.0	0.0	0.0	0.0	0.0	0.0	0.0	0.0	0.0	0.0	0.0	0.0	0.0	0.0	0.0	0.0	0.0	0.0	0.0	0.0	0.0	0.0	0.0	0.0	0.0	0.0	0.0	0.0	0.0	0.0	0.0	0.0	0.0	0.0	0.0	0.0	0.0	0.0	0.0	0.0	0.0	0.0	0.0	0.0
16fc0c8e37407ab1723bba993773d58a	d__Bacteria	1.0000000000000084	d__Bacteria	0.9985844436582233	0.0	0.0	0.0	0.0	0.0	0.0	0.0	0.0	0.0	0.0	0.0	0.0	0.0	0.0	0.0	0.0	0.0	0.0	0.0	0.0	0.0	0.0	0.0	0.0	0.0	0.0	0.0	0.0	0.0	0.0	0.0	0.0	0.0	0.0	0.0	0.0	0.0	0.0	0.0	0.0	0.0	0.0	0.0	0.0	0.0
16fea8bc19507fbcd226027e09f1c125	d__Bacteria;p__Bacteroidota;c__Bacteroidia;o__Bacteroidales;f__Tannerellaceae;g__Parabacteroides;s__Parabacteroides_goldsteinii;	0.8129234686114973	d__Bacteria; p__Bacteroidota; c__Bacteroidia	0.8359846695118593	0.0	0.0	0.0	0.0	0.0	0.0	0.0	0.0	0.0	0.0	0.0	0.0	0.0	0.0	0.0	0.0	0.0	0.0	0.0	0.0	0.0	0.0	0.0	0.0	0.0	0.0	0.0	0.0	0.0	0.0	0.0	0.0	0.0	0.0	0.0	0.0	0.0	0.0	0.0	0.0	0.0	0.0	0.0	0.0	0.0
16ff6a3aa596e61f495ba891fe564e2c	d__Bacteria	1.000000000000006	d__Bacteria; p__Verrucomicrobiota; c__Kiritimatiellae_777934; o__UBA8416; f__YA12-FULL-60-10; g__YA12-FULL-60-10; s__	0.9970349400995763	0.0	0.0	0.0	0.0	0.0	0.0	0.0	0.0	0.0	0.0	0.0	0.0	0.0	0.0	0.0	0.0	0.0	0.0	0.0	0.0	0.0	0.0	0.0	0.0	0.0	0.0	0.0	0.0	0.0	0.0	0.0	0.0	0.0	0.0	0.0	0.0	0.0	0.0	0.0	0.0	0.0	0.0	0.0	0.0	0.0
170c1af9daf425a4d55aeafc9ccd1a21	d__Bacteria;p__Cyanobacteria;c__Cyanobacteriia;o__Chloroplast;f__Chloroplast;g__Chloroplast;s__Chloroplast_Chloroplast;	0.9999972954814688	d__Bacteria; p__Bacteroidota; c__Bacteroidia; o__Bacteroidales; f__Marinilabiliaceae; g__JC017; s__JC017 sp004296775	0.9303694614729446	0.0	0.0	0.0	0.0	0.0	0.0	0.0	0.0	0.0	0.0	0.0	0.0	0.0	0.0	0.0	0.0	0.0	0.0	0.0	0.0	0.0	0.0	0.0	0.0	0.0	0.0	0.0	0.0	0.0	0.0	0.0	0.0	0.0	0.0	0.0	0.0	0.0	0.0	0.0	0.0	0.0	0.0	0.0	0.0	0.0
171250f806ba561e90bbb1705f326161	d__Bacteria;p__Pseudomonadota;c__Gammaproteobacteria	0.9907503039809252	d__Bacteria; p__Proteobacteria; c__Gammaproteobacteria; o__Arenicellales; f__Arenicellaceae; g__; s__	0.9895080914931705	0.0	0.0	0.0	0.0	0.0	0.0	0.0	0.0	0.0	0.0	0.0	0.0	0.0	0.0	0.0	0.0	0.0	0.0	0.0	0.0	0.0	0.0	0.0	0.0	0.0	0.0	0.0	0.0	0.0	0.0	0.0	0.0	0.0	0.0	0.0	0.0	0.0	0.0	0.0	0.0	0.0	0.0	0.0	0.0	0.0
171a72723769f8067572245cbd18659a	d__Bacteria	0.9999999999999891	d__Bacteria	0.8821781139606502	0.0	0.0	0.0	0.0	0.0	0.0	0.0	0.0	0.0	0.0	0.0	0.0	0.0	0.0	0.0	0.0	0.0	0.0	0.0	0.0	0.0	0.0	0.0	0.0	0.0	0.0	0.0	0.0	0.0	0.0	0.0	0.0	0.0	0.0	0.0	0.0	0.0	0.0	0.0	0.0	0.0	0.0	0.0	0.0	0.0
1747ba59e1f0d24d386c3e451ef67eb9	d__Bacteria;p__Pseudomonadota;c__Gammaproteobacteria;o__Oceanospirillales;f__Halomonadaceae;g__Zymobacter;s__Zymobacter_palmae;	0.8216765713640646	d__Bacteria; p__Proteobacteria; c__Gammaproteobacteria; o__Pseudomonadales_639861; f__Halomonadaceae_639861; g__Zymobacter; s__Zymobacter palmae	0.9814387994256505	0.0	0.0	0.0	0.0	0.0	0.0	0.0	0.0	0.0	0.0	0.0	0.0	0.0	0.0	0.0	0.0	0.0	0.0	0.0	0.0	0.0	0.0	0.0	0.0	0.0	0.0	0.0	0.0	0.0	0.0	0.0	0.0	0.0	0.0	0.0	0.0	0.0	0.0	0.0	0.0	0.0	0.0	0.0	0.0	0.0
175f5477b9b1217badde4d310f469a43	d__Bacteria;p__Verrucomicrobiota;c__Verrucomicrobiae;o__Verrucomicrobiales;f__Verrucomicrobiaceae;g__Luteolibacter;s__Luteolibacter_algae;	0.9827519760242892	d__Bacteria; p__Verrucomicrobiota; c__Verrucomicrobiae; o__Verrucomicrobiales; f__Akkermansiaceae; g__Luteolibacter_776538; s__Luteolibacter algae	0.9735108589075566	0.0	0.0	0.0	0.0	0.0	0.0	0.0	0.0	0.0	0.0	0.0	0.0	0.0	0.0	0.0	0.0	0.0	0.0	0.0	0.0	0.0	0.0	0.0	0.0	0.0	0.0	0.0	0.0	0.0	0.0	0.0	0.0	0.0	0.0	0.0	0.0	0.0	0.0	0.0	0.0	0.0	0.0	0.0	0.0	0.0
176b377afb38451443592f3291736efe	d__Bacteria;p__Bacteroidota;c__Saprospiria;o__Saprospirales;f__Haliscomenobacteraceae;g__Portibacter;s__Portibacter_lacus;	0.8634243812721885	d__Bacteria; p__Bacteroidota; c__Bacteroidia; o__Chitinophagales; f__Saprospiraceae; g__Portibacter; s__Portibacter lacus	0.9874226834067974	0.0	0.0	0.0	0.0	0.0	0.0	0.0	0.0	0.0	0.0	0.0	0.0	0.0	0.0	0.0	0.0	0.0	0.0	0.0	0.0	0.0	0.0	0.0	0.0	0.0	0.0	0.0	0.0	0.0	0.0	0.0	0.0	0.0	0.0	0.0	0.0	0.0	0.0	0.0	0.0	0.0	0.0	0.0	0.0	0.0
176d34ae6e8bb98531b7fc11fd566f5f	d__Bacteria;p__Pseudomonadota;c__Gammaproteobacteria;o__Nevskiales	0.9216271158700673	d__Bacteria; p__Proteobacteria; c__Gammaproteobacteria; o__Steroidobacterales; f__Steroidobacteraceae; g__; s__	0.7424313998694906	0.0	0.0	0.0	0.0	0.0	0.0	0.0	0.0	0.0	0.0	0.0	0.0	0.0	0.0	0.0	0.0	0.0	0.0	0.0	0.0	0.0	0.0	0.0	0.0	0.0	0.0	0.0	0.0	0.0	0.0	0.0	0.0	0.0	0.0	0.0	0.0	0.0	0.0	0.0	0.0	0.0	0.0	0.0	0.0	0.0
17828def025db0a3285b6473b192940e	d__Bacteria;p__Bacteroidota;c__Flavobacteriia;o__Flavobacteriales;f__Weeksellaceae	0.7075147559380426	d__Bacteria; p__Bacteroidota; c__Bacteroidia; o__Flavobacteriales_877923; f__Luteibaculaceae; g__Luteibaculum; s__	0.995072819241212	0.0	0.0	0.0	0.0	0.0	0.0	0.0	0.0	0.0	0.0	0.0	0.0	0.0	0.0	0.0	0.0	0.0	0.0	0.0	0.0	0.0	0.0	0.0	0.0	0.0	0.0	0.0	0.0	0.0	0.0	0.0	0.0	0.0	0.0	0.0	0.0	0.0	0.0	0.0	0.0	0.0	0.0	0.0	0.0	0.0
17909f132dfea9c71a916f8e8dba961e	d__Bacteria;p__Pseudomonadota;c__Alphaproteobacteria;o__Hyphomicrobiales	0.9960712999684214	d__Bacteria; p__Proteobacteria; c__Alphaproteobacteria; o__Rhizobiales_A_501396; f__Rhizobiaceae_A_499470; g__; s__	0.941588240986429	0.0	0.0	0.0	0.0	0.0	0.0	0.0	0.0	0.0	0.0	0.0	0.0	0.0	0.0	0.0	0.0	0.0	0.0	0.0	0.0	0.0	0.0	0.0	0.0	0.0	0.0	0.0	0.0	0.0	0.0	0.0	0.0	0.0	0.0	0.0	0.0	0.0	0.0	0.0	0.0	0.0	0.0	0.0	0.0	0.0
1794d390fe56a7545675bd53168006be	d__Bacteria;p__Bacteroidota;c__Bacteroidia;o__Bacteroidales;f__Tannerellaceae;g__Parabacteroides;s__Parabacteroides_distasonis;	0.999661702111781	d__Bacteria; p__Bacteroidota; c__Bacteroidia; o__Bacteroidales; f__Tannerellaceae; g__Parabacteroides_B_862066; s__Parabacteroides_B_862066 distasonis	0.999951163128271	0.0	0.0	0.0	0.0	0.0	0.0	0.0	0.0	0.0	0.0	0.0	0.0	0.0	0.0	0.0	0.0	0.0	0.0	0.0	0.0	0.0	0.0	0.0	0.0	0.0	0.0	0.0	0.0	0.0	0.0	0.0	0.0	0.0	0.0	0.0	0.0	0.0	0.0	0.0	0.0	0.0	0.0	0.0	0.0	0.0
179c8ecacb3870040c26ef474a6a1ae7	d__Bacteria;p__Pseudomonadota;c__Alphaproteobacteria;o__Hyphomicrobiales;f__Brucellaceae;g__Brucella	0.9971018103761695	d__Bacteria; p__Proteobacteria; c__Alphaproteobacteria; o__Rhizobiales_A_501396; f__Rhizobiaceae_A_499470	0.9999184885524569	0.0	0.0	0.0	0.0	0.0	0.0	0.0	0.0	0.0	0.0	0.0	0.0	0.0	0.0	0.0	0.0	0.0	0.0	0.0	0.0	0.0	0.0	0.0	0.0	0.0	0.0	0.0	0.0	0.0	0.0	0.0	0.0	0.0	0.0	0.0	0.0	0.0	0.0	0.0	0.0	0.0	0.0	0.0	0.0	0.0
17aea52e0dddd23b39e01d792d997517	d__Bacteria;p__Bacteroidota;c__Bacteroidia;o__Bacteroidales;f__Bacteroidaceae;g__Phocaeicola;s__Phocaeicola_vulgatus;	0.9710032879806964	d__Bacteria; p__Bacteroidota; c__Bacteroidia; o__Bacteroidales; f__Bacteroidaceae; g__Phocaeicola_A_858004; s__Phocaeicola_A_858004 vulgatus	0.9960391940286979	0.0	0.0	0.0	0.0	0.0	0.0	0.0	0.0	0.0	0.0	0.0	0.0	0.0	0.0	0.0	0.0	0.0	0.0	0.0	0.0	0.0	0.0	0.0	0.0	0.0	0.0	0.0	0.0	0.0	0.0	0.0	0.0	0.0	0.0	0.0	0.0	0.0	0.0	0.0	0.0	0.0	0.0	0.0	0.0	0.0
17c3e1190a260573785ea023e1d14ab5	d__Bacteria;p__Actinomycetota;c__Actinomycetes;o__Corynebacteriales	0.8086262528724284	d__Bacteria; p__Actinobacteriota; c__Actinomycetia; o__Mycobacteriales; f__Mycobacteriaceae	0.7992553078431051	0.0	0.0	0.0	0.0	0.0	0.0	0.0	0.0	0.0	0.0	0.0	0.0	0.0	0.0	0.0	0.0	0.0	0.0	0.0	0.0	0.0	0.0	0.0	0.0	0.0	0.0	0.0	0.0	0.0	0.0	0.0	0.0	0.0	0.0	0.0	0.0	0.0	0.0	0.0	0.0	0.0	0.0	0.0	0.0	0.0
17c86bd704570be0ddb48f3a7193117d	d__Bacteria;p__Pseudomonadota;c__Gammaproteobacteria;o__Enterobacterales;f__Pectobacteriaceae;g__Lonsdalea	0.7031859490417285	d__Bacteria; p__Proteobacteria; c__Gammaproteobacteria; o__Enterobacterales_A_737866; f__Enterobacteriaceae_A; g__Lonsdalea; s__	0.7324879595350788	0.0	0.0	0.0	0.0	0.0	0.0	0.0	0.0	0.0	0.0	0.0	0.0	0.0	0.0	0.0	0.0	0.0	0.0	0.0	0.0	0.0	0.0	0.0	0.0	0.0	0.0	0.0	0.0	0.0	0.0	0.0	0.0	0.0	0.0	0.0	0.0	0.0	0.0	0.0	0.0	0.0	0.0	0.0	0.0	0.0
17d8343c9fc074541c6cf3c9cd596c46	d__Bacteria	1.0000000000000087	d__Bacteria	0.9003791020320674	0.0	0.0	0.0	0.0	0.0	0.0	0.0	0.0	0.0	0.0	0.0	0.0	0.0	0.0	0.0	0.0	0.0	0.0	0.0	0.0	0.0	0.0	0.0	0.0	0.0	0.0	0.0	0.0	0.0	0.0	0.0	0.0	0.0	0.0	0.0	0.0	0.0	0.0	0.0	0.0	0.0	0.0	0.0	0.0	0.0
17fe3ef598fa96da7a769187f3d9cbaf	d__Bacteria;p__Pseudomonadota;c__Alphaproteobacteria;o__Sphingomonadales;f__Sphingomonadaceae;g__Sphingomonas	0.9989563578403304	d__Bacteria; p__Proteobacteria; c__Alphaproteobacteria; o__Sphingomonadales; f__Sphingomonadaceae; g__Sphingomonas_N	0.7299299960014027	0.0	0.0	0.0	0.0	0.0	0.0	0.0	0.0	0.0	0.0	0.0	0.0	0.0	0.0	0.0	0.0	0.0	0.0	0.0	0.0	0.0	0.0	0.0	0.0	0.0	0.0	0.0	0.0	0.0	0.0	0.0	0.0	0.0	0.0	0.0	0.0	0.0	0.0	0.0	0.0	0.0	0.0	0.0	0.0	0.0
1825fac4a132e7800e8bf9d4dce43c53	d__Bacteria;p__Bacillota;c__Bacilli;o__Lactobacillales;f__Lactobacillaceae;g__Ligilactobacillus	0.9887072175734817	d__Bacteria; p__Firmicutes_D; c__Bacilli; o__Lactobacillales; f__Lactobacillaceae; g__Ligilactobacillus; s__	0.9163453619575693	0.0	0.0	0.0	0.0	0.0	0.0	0.0	0.0	0.0	0.0	0.0	0.0	0.0	0.0	0.0	0.0	0.0	0.0	0.0	0.0	0.0	0.0	0.0	0.0	0.0	0.0	0.0	0.0	0.0	0.0	0.0	0.0	0.0	0.0	0.0	0.0	0.0	0.0	0.0	0.0	0.0	0.0	0.0	0.0	0.0
182da8b6155ca6992c870eb46c568e44	d__Bacteria	0.999999999999989	d__Bacteria; p__Proteobacteria; c__Gammaproteobacteria; o__Burkholderiales_597441; f__Neisseriaceae_563222; g__Snodgrassella; s__Snodgrassella alvi	0.993180287837485	0.0	0.0	0.0	0.0	0.0	0.0	0.0	0.0	0.0	0.0	0.0	0.0	0.0	0.0	0.0	0.0	0.0	0.0	0.0	0.0	0.0	0.0	0.0	0.0	0.0	0.0	0.0	0.0	0.0	0.0	0.0	0.0	0.0	0.0	0.0	0.0	0.0	0.0	0.0	0.0	0.0	0.0	0.0	0.0	0.0
1845727e3f0547267bde07a568537a17	d__Bacteria;p__Pseudomonadota;c__Gammaproteobacteria;o__Xanthomonadales;f__Rhodanobacteraceae;g__Luteibacter	0.9844039769621648	d__Bacteria; p__Proteobacteria; c__Gammaproteobacteria; o__Xanthomonadales_613062; f__Rhodanobacteraceae_613062; g__Luteibacter	0.9974919728723592	0.0	0.0	0.0	0.0	0.0	0.0	0.0	0.0	0.0	0.0	0.0	0.0	0.0	0.0	0.0	0.0	0.0	0.0	0.0	0.0	0.0	0.0	0.0	0.0	0.0	0.0	0.0	0.0	0.0	0.0	0.0	0.0	0.0	0.0	0.0	0.0	0.0	0.0	0.0	0.0	0.0	0.0	0.0	0.0	0.0
18572e6059a852b8991e87b11102a343	d__Bacteria	0.9999999999999937	d__Bacteria; p__Bdellovibrionota_E; c__Oligoflexia; o__Oligoflexales; f__Bin106; g__Bin106; s__Bin106 sp002238945	0.9785253716650072	0.0	0.0	0.0	0.0	0.0	0.0	0.0	0.0	0.0	0.0	0.0	0.0	0.0	0.0	0.0	0.0	0.0	0.0	0.0	0.0	0.0	0.0	0.0	0.0	0.0	0.0	0.0	0.0	0.0	0.0	0.0	0.0	0.0	0.0	0.0	0.0	0.0	0.0	0.0	0.0	0.0	0.0	0.0	0.0	0.0
186160392afcee578f0bf6b267320728	d__Bacteria;p__Pseudomonadota;c__Alphaproteobacteria;o__Hyphomicrobiales;f__Hyphomicrobiaceae	0.9047806820011034	d__Bacteria; p__Proteobacteria; c__Alphaproteobacteria; o__Rhizobiales_A_504721; f__Hyphomicrobiaceae; g__; s__	0.8688804700008534	0.0	0.0	0.0	0.0	0.0	0.0	0.0	0.0	0.0	0.0	0.0	0.0	0.0	0.0	0.0	0.0	0.0	0.0	0.0	0.0	0.0	0.0	0.0	0.0	0.0	0.0	0.0	0.0	0.0	0.0	0.0	0.0	0.0	0.0	0.0	0.0	0.0	0.0	0.0	0.0	0.0	0.0	0.0	0.0	0.0
186e168e961616bc5452089a7ba2d722	d__Bacteria	1.0000000000000107	d__Bacteria	0.8429143797872766	0.0	0.0	0.0	0.0	0.0	0.0	0.0	0.0	0.0	0.0	0.0	0.0	0.0	0.0	0.0	0.0	0.0	0.0	0.0	0.0	0.0	0.0	0.0	0.0	0.0	0.0	0.0	0.0	0.0	0.0	0.0	0.0	0.0	0.0	0.0	0.0	0.0	0.0	0.0	0.0	0.0	0.0	0.0	0.0	0.0
1886f9ae5efc92e9d77cd40ca8186cf8	d__Bacteria;p__Pseudomonadota;c__Gammaproteobacteria;o__Enterobacterales;f__Erwiniaceae	0.9651905883352168	d__Bacteria; p__Proteobacteria; c__Gammaproteobacteria; o__Enterobacterales_A_737866; f__Enterobacteriaceae_A	0.9999742931259006	0.0	0.0	0.0	0.0	0.0	0.0	0.0	0.0	0.0	157.0	0.0	0.0	0.0	0.0	11.0	0.0	0.0	0.0	0.0	0.0	0.0	0.0	0.0	0.0	0.0	0.0	0.0	0.0	0.0	0.0	0.0	0.0	0.0	0.0	0.0	0.0	0.0	0.0	0.0	0.0	0.0	0.0	0.0	0.0	0.0
1889440e5d308a7b62b8cdc16b091b08	d__Bacteria;p__Bacteroidota;c__Cytophagia;o__Cytophagales	0.9826638190338404	d__Bacteria; p__Bacteroidota; c__Bacteroidia; o__Cytophagales; f__; g__; s__	0.9229427212282459	0.0	0.0	0.0	0.0	0.0	0.0	0.0	0.0	0.0	0.0	0.0	0.0	0.0	0.0	0.0	0.0	0.0	0.0	0.0	0.0	0.0	0.0	0.0	0.0	0.0	0.0	0.0	0.0	0.0	0.0	0.0	0.0	0.0	0.0	0.0	0.0	0.0	0.0	0.0	0.0	0.0	0.0	0.0	0.0	0.0
1891c89df83a03f2b5d90ab67ad7408b	d__Bacteria;p__Actinomycetota;c__Actinomycetes;o__Bifidobacteriales;f__Bifidobacteriaceae;g__Bifidobacterium;s__Bifidobacterium_commune;	0.9655099204910287	d__Bacteria; p__Actinobacteriota; c__Actinomycetia; o__Actinomycetales; f__Bifidobacteriaceae; g__Bifidobacterium_388775; s__Bifidobacterium commune	0.9737365866188861	0.0	0.0	0.0	0.0	0.0	0.0	0.0	0.0	0.0	0.0	0.0	0.0	0.0	0.0	0.0	0.0	0.0	0.0	0.0	0.0	0.0	0.0	0.0	0.0	0.0	0.0	0.0	0.0	0.0	0.0	0.0	0.0	0.0	40.0	0.0	0.0	0.0	0.0	0.0	0.0	0.0	0.0	0.0	0.0	0.0
18b176ab913c7984bacd06acd33da31a	d__Bacteria;p__Pseudomonadota;c__Gammaproteobacteria;o__Enterobacterales;f__Enterobacteriaceae;g__Enterobacter;s__Enterobacter_kobei;	0.7285242675815264	d__Bacteria; p__Proteobacteria; c__Gammaproteobacteria; o__Enterobacterales_A_737866; f__Enterobacteriaceae_A; g__Enterobacter_B_711639; s__Enterobacter_B_711639 kobei_711637	0.8249231317813616	0.0	0.0	0.0	0.0	0.0	0.0	0.0	0.0	0.0	0.0	0.0	0.0	0.0	0.0	0.0	0.0	0.0	0.0	0.0	0.0	0.0	0.0	0.0	0.0	0.0	0.0	0.0	0.0	0.0	0.0	0.0	0.0	0.0	0.0	0.0	0.0	0.0	0.0	0.0	0.0	0.0	0.0	0.0	0.0	0.0
18b606586f58d46664c1d8d29fd89df4	d__Bacteria	0.9999999999999978	d__Bacteria	0.9991180981535528	0.0	0.0	0.0	0.0	0.0	0.0	0.0	0.0	0.0	0.0	0.0	0.0	0.0	0.0	0.0	0.0	0.0	0.0	0.0	0.0	0.0	0.0	0.0	0.0	0.0	0.0	0.0	0.0	0.0	0.0	0.0	0.0	0.0	0.0	0.0	0.0	0.0	0.0	0.0	0.0	0.0	0.0	0.0	0.0	0.0
18c1523db60831de6bcb70ebd9d1f906	d__Bacteria;p__Pseudomonadota;c__Gammaproteobacteria;o__Cellvibrionales;f__Halieaceae	0.9074603778454213	d__Bacteria; p__Proteobacteria; c__Gammaproteobacteria; o__Pseudomonadales_650612; f__Halieaceae; g__; s__	0.907690128869602	0.0	0.0	0.0	0.0	0.0	0.0	0.0	0.0	0.0	0.0	0.0	0.0	0.0	0.0	0.0	0.0	0.0	0.0	0.0	0.0	0.0	0.0	0.0	0.0	0.0	0.0	0.0	0.0	0.0	0.0	0.0	0.0	0.0	0.0	0.0	0.0	0.0	0.0	0.0	0.0	0.0	0.0	0.0	0.0	0.0
18ce3e4437595f3f8b822c4ff771abec	d__Bacteria;p__Pseudomonadota;c__Alphaproteobacteria;o__Rickettsiales;f__Anaplasmataceae;g__Wolbachia	0.9999999965130401	d__Bacteria; p__Proteobacteria; c__Alphaproteobacteria; o__Rickettsiales; f__Anaplasmataceae; g__Wolbachia; s__Wolbachia pipientis_A_550493	0.9784688922241804	0.0	0.0	0.0	0.0	0.0	0.0	0.0	0.0	0.0	0.0	0.0	0.0	0.0	0.0	0.0	0.0	0.0	0.0	0.0	0.0	0.0	0.0	0.0	0.0	0.0	0.0	0.0	0.0	0.0	0.0	0.0	0.0	0.0	0.0	0.0	0.0	0.0	0.0	0.0	0.0	0.0	0.0	0.0	0.0	0.0
1904ce0f0ada05e8a7425507befbd804	d__Bacteria	1.000000000000004	d__Bacteria	0.8226848401933666	0.0	0.0	0.0	0.0	0.0	0.0	0.0	0.0	0.0	0.0	0.0	0.0	0.0	0.0	0.0	0.0	0.0	0.0	0.0	0.0	0.0	0.0	0.0	0.0	0.0	0.0	0.0	0.0	0.0	0.0	0.0	0.0	0.0	0.0	0.0	0.0	0.0	0.0	0.0	0.0	0.0	0.0	0.0	0.0	0.0
19057b399b7a8ffb46f1ef062e6a6af8	d__Bacteria	0.9999999999999851	d__Bacteria; p__Acidobacteriota; c__Thermoanaerobaculia; o__Thermoanaerobaculales; f__; g__; s__	0.9643413485450611	0.0	0.0	0.0	0.0	0.0	0.0	0.0	0.0	0.0	0.0	0.0	0.0	0.0	0.0	0.0	0.0	0.0	0.0	0.0	0.0	0.0	0.0	0.0	0.0	0.0	0.0	0.0	0.0	0.0	0.0	0.0	0.0	0.0	0.0	0.0	0.0	0.0	0.0	0.0	0.0	0.0	0.0	0.0	0.0	0.0
191fff06dad07354a4fb4e0e3be699fd	d__Bacteria;p__Pseudomonadota;c__Gammaproteobacteria;o__Cellvibrionales;f__Halieaceae;g__Congregibacter;s__Congregibacter_litoralis;	0.9778404251518353	d__Bacteria; p__Proteobacteria; c__Gammaproteobacteria; o__Pseudomonadales_650612; f__Halieaceae	0.999425031968525	0.0	0.0	0.0	0.0	0.0	0.0	0.0	0.0	0.0	0.0	0.0	0.0	0.0	0.0	0.0	0.0	0.0	0.0	0.0	0.0	0.0	0.0	0.0	0.0	0.0	0.0	0.0	0.0	0.0	0.0	0.0	0.0	0.0	0.0	0.0	0.0	0.0	0.0	0.0	0.0	0.0	0.0	0.0	0.0	0.0
1921fb4cfd4e975bd80f381c69cbc50f	d__Bacteria;p__Fusobacteriota;c__Fusobacteriia;o__Fusobacteriales;f__Fusobacteriaceae;g__Fusobacterium;s__Fusobacterium_hwasookii;	0.7622353561523114	d__Bacteria; p__Fusobacteriota; c__Fusobacteriia; o__Fusobacteriales_993521; f__Fusobacteriaceae_993521; g__Fusobacterium_C; s__	0.9297936210581355	0.0	0.0	0.0	0.0	0.0	0.0	0.0	0.0	0.0	0.0	0.0	0.0	0.0	0.0	0.0	0.0	0.0	0.0	0.0	0.0	0.0	0.0	0.0	0.0	0.0	0.0	0.0	0.0	0.0	0.0	0.0	0.0	0.0	0.0	0.0	0.0	0.0	0.0	0.0	0.0	0.0	0.0	0.0	0.0	0.0
1924315c999ec1c5b77e3316ab353cd3	d__Bacteria;p__Pseudomonadota	0.9467101973758603	d__Bacteria; p__Proteobacteria; c__Gammaproteobacteria	0.8257436888709189	0.0	0.0	0.0	0.0	0.0	0.0	0.0	0.0	0.0	0.0	0.0	0.0	0.0	0.0	0.0	0.0	0.0	0.0	0.0	0.0	0.0	0.0	0.0	0.0	0.0	0.0	0.0	0.0	0.0	0.0	0.0	0.0	0.0	0.0	0.0	0.0	0.0	0.0	0.0	0.0	0.0	0.0	0.0	0.0	0.0
193ddf21ed3d8499e83461a9ec517ce0	d__Bacteria;p__Pseudomonadota;c__Gammaproteobacteria	0.9988747574681598	d__Bacteria; p__Proteobacteria; c__Gammaproteobacteria; o__DSM-16500; f__DSM-16500; g__UBA4722; s__UBA4722 sp002404295	0.9832415534375704	0.0	0.0	0.0	0.0	0.0	0.0	0.0	0.0	0.0	0.0	0.0	0.0	0.0	0.0	0.0	0.0	0.0	0.0	0.0	0.0	0.0	0.0	0.0	0.0	0.0	0.0	0.0	0.0	0.0	0.0	0.0	0.0	0.0	0.0	0.0	0.0	0.0	0.0	0.0	0.0	0.0	0.0	0.0	0.0	0.0
1952fd1da84f005e63b5bd07a34bb1f0	d__Bacteria;p__Actinomycetota;c__Actinomycetes;o__Corynebacteriales;f__Mycobacteriaceae	0.9965465976352381	d__Bacteria; p__Actinobacteriota; c__Actinomycetia; o__Mycobacteriales; f__Mycobacteriaceae; g__Mycobacterium	0.9989370501053874	0.0	0.0	0.0	0.0	0.0	0.0	0.0	0.0	0.0	0.0	0.0	0.0	0.0	0.0	0.0	0.0	0.0	0.0	0.0	0.0	0.0	0.0	0.0	0.0	0.0	0.0	0.0	0.0	0.0	0.0	0.0	0.0	0.0	0.0	0.0	0.0	0.0	0.0	0.0	0.0	0.0	0.0	0.0	0.0	0.0
19556c96a282ab51b15146eb9f1ce8aa	d__Bacteria;p__Pseudomonadota;c__Alphaproteobacteria;o__Rhodobacterales;f__Rhodobacteraceae	0.9863780616947333	d__Bacteria; p__Proteobacteria; c__Alphaproteobacteria; o__Rhodobacterales; f__Rhodobacteraceae	0.9929529690738295	0.0	0.0	0.0	0.0	0.0	0.0	0.0	0.0	0.0	0.0	0.0	0.0	0.0	0.0	0.0	0.0	0.0	0.0	0.0	0.0	0.0	0.0	0.0	0.0	0.0	0.0	0.0	0.0	0.0	0.0	0.0	0.0	0.0	0.0	0.0	0.0	0.0	0.0	0.0	0.0	0.0	0.0	0.0	0.0	0.0
195d63cf707c5175acb7c5aca67e0e34	d__Bacteria;p__Acidobacteriota;c__Vicinamibacteria;o__Vicinamibacterales;f__Vicinamibacteraceae;g__Luteitalea;s__Luteitalea_pratensis;	0.8791337538723555	d__Bacteria; p__Acidobacteriota; c__Vicinamibacteria; o__Vicinamibacterales; f__UBA2999; g__Gp6-AA45; s__Gp6-AA45 sp003222395	0.9788755045934434	0.0	0.0	0.0	0.0	0.0	0.0	0.0	0.0	0.0	0.0	0.0	0.0	0.0	0.0	0.0	0.0	0.0	0.0	0.0	0.0	0.0	0.0	0.0	0.0	0.0	0.0	0.0	0.0	0.0	0.0	0.0	0.0	0.0	0.0	0.0	0.0	3.0	0.0	0.0	0.0	0.0	0.0	0.0	0.0	0.0
19920f086edb5195d1554a1202ccb66b	d__Bacteria	1.0000000000000009	d__Bacteria	0.8443939966545527	0.0	0.0	0.0	0.0	0.0	0.0	0.0	0.0	0.0	0.0	0.0	0.0	0.0	0.0	0.0	0.0	0.0	0.0	0.0	0.0	0.0	0.0	0.0	0.0	0.0	0.0	0.0	0.0	0.0	0.0	0.0	0.0	0.0	0.0	0.0	0.0	0.0	0.0	0.0	0.0	0.0	0.0	0.0	0.0	0.0
199580f0f30ee767a0f7e4b9b8f24150	d__Bacteria;p__Cyanobacteria;c__Cyanobacteriia;o__Chloroplast;f__Chloroplast;g__Chloroplast;s__Chloroplast_Chloroplast;	0.9999999901840511	d__Bacteria; p__Bacteroidota; c__Bacteroidia; o__Bacteroidales; f__Marinilabiliaceae; g__JC017; s__JC017 sp004296775	0.9999981296121104	0.0	0.0	0.0	0.0	0.0	0.0	0.0	0.0	0.0	0.0	0.0	0.0	0.0	0.0	0.0	0.0	0.0	0.0	0.0	0.0	0.0	0.0	0.0	0.0	0.0	0.0	0.0	0.0	0.0	0.0	0.0	0.0	0.0	0.0	0.0	0.0	0.0	0.0	0.0	0.0	0.0	0.0	0.0	0.0	0.0
199c5c41ea432bfc0baca2c257130504	d__Bacteria;p__Pseudomonadota;c__Alphaproteobacteria;o__Hyphomicrobiales;f__Methylobacteriaceae;g__Methylobacterium	0.9971043215429036	d__Bacteria; p__Proteobacteria; c__Alphaproteobacteria; o__Rhizobiales_A_504705; f__Beijerinckiaceae; g__Methylobacterium; s__Methylobacterium fujisawaense	0.9065740626092907	0.0	0.0	0.0	0.0	0.0	0.0	0.0	0.0	0.0	0.0	0.0	0.0	0.0	0.0	0.0	0.0	0.0	0.0	0.0	0.0	0.0	0.0	0.0	0.0	0.0	0.0	0.0	0.0	0.0	0.0	0.0	0.0	0.0	0.0	0.0	0.0	0.0	0.0	0.0	0.0	0.0	0.0	0.0	0.0	0.0
19a68aaf7a4d08326a977101d05c8b69	d__Bacteria;p__Pseudomonadota;c__Gammaproteobacteria;o__Orbales;f__Orbaceae;g__Schmidhempelia	0.8587497040720821	d__Bacteria; p__Proteobacteria; c__Gammaproteobacteria; o__Enterobacterales_A_737866; f__Enterobacteriaceae_A; g__Schmidhempelia; s__Schmidhempelia bombi	0.9160873984425502	0.0	0.0	0.0	0.0	0.0	0.0	0.0	0.0	0.0	0.0	0.0	0.0	0.0	0.0	0.0	0.0	0.0	0.0	0.0	0.0	0.0	0.0	0.0	0.0	0.0	0.0	0.0	0.0	0.0	0.0	0.0	0.0	0.0	0.0	0.0	0.0	0.0	0.0	0.0	0.0	0.0	0.0	0.0	0.0	0.0
19a802b21f6846a707747ac69682f0ca	d__Bacteria;p__Pseudomonadota;c__Gammaproteobacteria;o__Xanthomonadales;f__Xanthomonadaceae;g__Stenotrophomonas	0.8411973355957613	d__Bacteria; p__Proteobacteria; c__Gammaproteobacteria; o__Xanthomonadales_616009; f__Xanthomonadaceae_616009; g__Stenotrophomonas_A_615274	0.9572456386330098	0.0	0.0	0.0	0.0	0.0	0.0	0.0	0.0	0.0	0.0	0.0	0.0	0.0	0.0	0.0	0.0	0.0	0.0	0.0	0.0	0.0	0.0	0.0	0.0	0.0	0.0	0.0	0.0	0.0	0.0	0.0	0.0	0.0	0.0	0.0	0.0	0.0	0.0	0.0	0.0	0.0	0.0	0.0	0.0	0.0
19afe15f5bd546374102f1a647a5edaf	d__Bacteria;p__Bacillota;c__Bacilli;o__Lactobacillales;f__Lactobacillaceae;g__Fructobacillus	0.9942437990744826	d__Bacteria; p__Firmicutes_D; c__Bacilli; o__Lactobacillales; f__Lactobacillaceae; g__Fructobacillus	0.9999918527144978	0.0	0.0	0.0	0.0	0.0	0.0	0.0	0.0	0.0	0.0	0.0	0.0	0.0	0.0	0.0	0.0	0.0	0.0	0.0	0.0	0.0	0.0	0.0	0.0	0.0	0.0	0.0	0.0	0.0	0.0	0.0	0.0	0.0	0.0	0.0	0.0	0.0	0.0	0.0	0.0	0.0	0.0	0.0	0.0	0.0
19b087b3f865374f456dd81bd655a4c5	d__Bacteria	1.000000000000004	d__Bacteria	0.8751105212623735	0.0	0.0	0.0	0.0	0.0	0.0	0.0	0.0	0.0	0.0	0.0	0.0	0.0	0.0	0.0	0.0	0.0	0.0	0.0	0.0	0.0	0.0	0.0	0.0	0.0	0.0	0.0	0.0	0.0	0.0	0.0	0.0	0.0	0.0	0.0	0.0	0.0	0.0	0.0	0.0	0.0	0.0	0.0	0.0	0.0
19c4a418dd92e12cf064194a60ee5921	d__Bacteria;p__Chloroflexota;c__Anaerolineae	0.9245652769325514	d__Bacteria; p__Chloroflexota; c__Anaerolineae; o__Anaerolineales	0.9554069055195342	0.0	0.0	0.0	0.0	0.0	0.0	0.0	0.0	0.0	0.0	0.0	0.0	0.0	0.0	0.0	0.0	0.0	0.0	0.0	0.0	0.0	0.0	0.0	0.0	0.0	0.0	0.0	0.0	0.0	0.0	0.0	0.0	0.0	0.0	0.0	0.0	0.0	0.0	0.0	0.0	0.0	0.0	0.0	0.0	0.0
19dacafebae56542c441854c3200a004	d__Bacteria;p__Bacillota;c__Clostridia;o__Eubacteriales	0.8462974524683375	d__Bacteria; p__Firmicutes_A; c__Clostridia_258483; o__Oscillospirales; f__Ruminococcaceae; g__Ruminiclostridium_E; s__Ruminiclostridium_E siraeum	0.9996171763736802	0.0	0.0	0.0	0.0	0.0	0.0	0.0	0.0	0.0	0.0	0.0	0.0	0.0	0.0	0.0	0.0	0.0	0.0	0.0	0.0	0.0	0.0	0.0	0.0	0.0	0.0	0.0	0.0	0.0	0.0	0.0	0.0	0.0	0.0	0.0	0.0	0.0	0.0	0.0	0.0	0.0	0.0	0.0	0.0	0.0
19e7d43ca0fc78edf590a1914ca8c415	d__Bacteria;p__Bacteroidota;c__Chitinophagia;o__Chitinophagales;f__Chitinophagaceae;g__Niastella	0.8412326991327521	d__Bacteria; p__Bacteroidota; c__Bacteroidia; o__Chitinophagales; f__Chitinophagaceae_966727; g__Niastella; s__Niastella caeni	0.845114454526244	0.0	0.0	0.0	0.0	0.0	0.0	0.0	0.0	0.0	0.0	0.0	0.0	0.0	0.0	0.0	0.0	0.0	0.0	0.0	0.0	0.0	0.0	0.0	0.0	0.0	0.0	0.0	0.0	0.0	0.0	0.0	0.0	0.0	0.0	0.0	0.0	0.0	0.0	0.0	0.0	0.0	0.0	0.0	0.0	0.0
19eb8e33dfd440b9e1ed71f4cd9c0793	d__Bacteria;p__Pseudomonadota;c__Alphaproteobacteria;o__Hyphomicrobiales	0.7320076473211877	d__Bacteria; p__Proteobacteria; c__Alphaproteobacteria	0.9998473473885114	0.0	0.0	0.0	0.0	0.0	0.0	0.0	0.0	0.0	0.0	0.0	0.0	0.0	0.0	0.0	0.0	0.0	0.0	0.0	0.0	0.0	0.0	0.0	0.0	0.0	0.0	0.0	0.0	0.0	0.0	0.0	0.0	0.0	0.0	0.0	0.0	0.0	0.0	0.0	0.0	0.0	0.0	0.0	0.0	0.0
19eced8c7ce193387662f0b53762a54c	d__Bacteria;p__Pseudomonadota;c__Alphaproteobacteria;o__Sphingomonadales;f__Sphingomonadaceae;g__Sphingomonas	0.9971079130387276	d__Bacteria; p__Proteobacteria; c__Alphaproteobacteria; o__Sphingomonadales; f__Sphingomonadaceae; g__Sphingomonas_L_486704	0.9946464855837114	0.0	0.0	0.0	0.0	0.0	0.0	0.0	0.0	0.0	0.0	0.0	0.0	0.0	0.0	0.0	0.0	0.0	0.0	0.0	0.0	0.0	0.0	0.0	0.0	0.0	0.0	0.0	0.0	0.0	0.0	0.0	0.0	0.0	0.0	0.0	0.0	0.0	0.0	0.0	0.0	0.0	0.0	0.0	0.0	0.0
19efa79b9d5d908db9a492c4893ecf6b	d__Bacteria;p__Pseudomonadota;c__Gammaproteobacteria	0.9983797690841972	d__Bacteria; p__Proteobacteria; c__Gammaproteobacteria	0.9992560626594835	0.0	0.0	0.0	0.0	0.0	0.0	0.0	0.0	0.0	0.0	0.0	0.0	0.0	0.0	0.0	0.0	0.0	0.0	0.0	0.0	0.0	0.0	0.0	0.0	0.0	0.0	0.0	0.0	0.0	0.0	0.0	0.0	0.0	0.0	0.0	0.0	0.0	0.0	0.0	0.0	0.0	0.0	0.0	0.0	0.0
19f8e026a3f0d8c11b540b6cddf9e65b	d__Bacteria;p__Pseudomonadota;c__Alphaproteobacteria;o__Rhodobacterales;f__Roseobacteraceae;g__Sulfitobacter	0.8613264184488005	d__Bacteria; p__Proteobacteria; c__Alphaproteobacteria; o__Rhodobacterales; f__Rhodobacteraceae; g__Sulfitobacter_E_490551	0.8538026001854709	0.0	0.0	0.0	0.0	0.0	0.0	0.0	0.0	0.0	0.0	0.0	0.0	0.0	0.0	0.0	0.0	0.0	0.0	0.0	0.0	0.0	0.0	0.0	0.0	0.0	0.0	0.0	0.0	0.0	0.0	0.0	0.0	0.0	0.0	0.0	0.0	0.0	0.0	0.0	0.0	0.0	0.0	0.0	0.0	0.0
1a03ff0eb2929b398fdf6b5b3502d556	d__Bacteria	0.9999999999999862	d__Bacteria	0.8322806887690684	0.0	0.0	0.0	0.0	0.0	0.0	0.0	0.0	0.0	0.0	0.0	0.0	0.0	0.0	0.0	0.0	0.0	0.0	0.0	0.0	0.0	0.0	0.0	0.0	0.0	0.0	0.0	0.0	0.0	0.0	0.0	0.0	0.0	0.0	0.0	0.0	0.0	0.0	0.0	0.0	0.0	0.0	0.0	0.0	0.0
1a16dba260b90c743bc264eb58055763	d__Bacteria;p__Actinomycetota;c__Actinomycetes;o__Propionibacteriales;f__Propionibacteriaceae;g__Cutibacterium;s__Cutibacterium_acnes;	0.9683651460878797	d__Bacteria; p__Actinobacteriota; c__Actinomycetia; o__Propionibacteriales; f__Propionibacteriaceae; g__Cutibacterium; s__Cutibacterium acnes	0.9801431844702452	0.0	0.0	0.0	0.0	0.0	0.0	0.0	0.0	0.0	0.0	0.0	0.0	0.0	0.0	0.0	0.0	0.0	0.0	0.0	0.0	0.0	0.0	0.0	0.0	0.0	0.0	0.0	0.0	0.0	0.0	0.0	0.0	0.0	0.0	0.0	0.0	0.0	0.0	0.0	0.0	0.0	0.0	0.0	0.0	0.0
1a196db6e5bdd828fec6dd3e5dcbef1c	d__Bacteria;p__Bacillota;c__Bacilli;o__Lactobacillales;f__Lactobacillaceae;g__Lactobacillus	0.9961688519139842	d__Bacteria; p__Firmicutes_D; c__Bacilli; o__Lactobacillales; f__Lactobacillaceae; g__Lactobacillus; s__Lactobacillus bombicola	0.9711311437824569	371.0	167.0	0.0	2624.0	0.0	0.0	0.0	0.0	0.0	0.0	0.0	0.0	0.0	0.0	0.0	0.0	0.0	0.0	0.0	0.0	1028.0	345.0	13.0	20.0	0.0	119.0	0.0	0.0	347.0	0.0	2400.0	32.0	6.0	0.0	0.0	0.0	35.0	38.0	1695.0	0.0	0.0	0.0	5656.0	13.0	181.0
1a1e2231a38a93eeac66829cead5ddfa	d__Bacteria;p__Pseudomonadota;c__Betaproteobacteria;o__Burkholderiales;f__Oxalobacteraceae;g__Massilia;s__Massilia_aurea;	0.7832778478785604	d__Bacteria; p__Proteobacteria; c__Gammaproteobacteria; o__Burkholderiales_592524; f__Burkholderiaceae_A_574758; g__Massilia; s__Massilia aurea	0.9309813318403943	0.0	0.0	0.0	0.0	0.0	0.0	0.0	0.0	0.0	0.0	0.0	0.0	0.0	0.0	0.0	0.0	0.0	0.0	0.0	0.0	0.0	0.0	0.0	0.0	0.0	0.0	0.0	0.0	0.0	0.0	0.0	0.0	0.0	0.0	0.0	0.0	0.0	0.0	0.0	0.0	0.0	0.0	0.0	0.0	0.0
1a46e565d6c1279373f0029294bdc3e0	d__Bacteria;p__Pseudomonadota;c__Betaproteobacteria;o__Burkholderiales;f__Comamonadaceae;g__Variovorax	0.8022521869586778	d__Bacteria; p__Proteobacteria; c__Gammaproteobacteria; o__Burkholderiales_592522; f__Burkholderiaceae_A_592522; g__Variovorax	0.8516713480838622	0.0	0.0	0.0	0.0	0.0	0.0	0.0	0.0	0.0	0.0	0.0	0.0	0.0	0.0	0.0	0.0	0.0	0.0	0.0	0.0	0.0	0.0	0.0	0.0	0.0	0.0	0.0	0.0	0.0	0.0	0.0	0.0	0.0	0.0	0.0	0.0	0.0	0.0	0.0	0.0	0.0	0.0	0.0	0.0	0.0
1a4a5c451a3a4e3a718633ee6a12d83f	d__Bacteria;p__Pseudomonadota;c__Gammaproteobacteria;o__Alteromonadales;f__Moritellaceae;g__Moritella	0.9987851853145187	d__Bacteria; p__Proteobacteria; c__Gammaproteobacteria; o__Enterobacterales_A_737866; f__Moritellaceae; g__Moritella	0.9969574187642283	0.0	0.0	0.0	0.0	0.0	0.0	0.0	0.0	0.0	0.0	0.0	0.0	0.0	0.0	0.0	0.0	0.0	0.0	0.0	0.0	0.0	0.0	0.0	0.0	0.0	0.0	0.0	0.0	0.0	0.0	0.0	0.0	0.0	0.0	0.0	0.0	0.0	0.0	0.0	0.0	0.0	0.0	0.0	0.0	0.0
1a4ce86f2e09d846d99b9f71adfc0bee	d__Bacteria;p__Pseudomonadota;c__Gammaproteobacteria;o__Enterobacterales;f__Enterobacteriaceae	0.9354283596203952	d__Bacteria; p__Proteobacteria; c__Gammaproteobacteria; o__Enterobacterales_A_737866; f__Enterobacteriaceae_A	0.9996410937720308	0.0	0.0	0.0	0.0	0.0	0.0	0.0	0.0	0.0	0.0	0.0	0.0	0.0	0.0	0.0	0.0	0.0	0.0	0.0	0.0	0.0	0.0	0.0	0.0	0.0	0.0	0.0	0.0	0.0	0.0	0.0	0.0	0.0	0.0	0.0	0.0	0.0	0.0	0.0	0.0	0.0	0.0	0.0	0.0	0.0
1a528e75e715760ef79a2911df895508	d__Bacteria;p__Bacteroidota;c__Bacteroidia;o__Marinilabiliales;f__Prolixibacteraceae	0.7452018636778382	d__Bacteria; p__Bacteroidota; c__Bacteroidia; o__Bacteroidales; f__GCA-2748055; g__GCA-2748055; s__	0.9999975824943538	0.0	0.0	0.0	0.0	0.0	0.0	0.0	0.0	0.0	0.0	0.0	0.0	0.0	0.0	0.0	0.0	0.0	0.0	0.0	0.0	0.0	0.0	0.0	0.0	0.0	0.0	0.0	0.0	0.0	0.0	0.0	0.0	0.0	0.0	0.0	0.0	0.0	0.0	0.0	0.0	0.0	0.0	0.0	0.0	0.0
1a681910ab1cf7ea7766afdf8056bf29	d__Bacteria;p__Pseudomonadota;c__Gammaproteobacteria;o__Enterobacterales;f__Enterobacteriaceae;g__Lelliottia	0.7482337981310766	d__Bacteria; p__Proteobacteria; c__Gammaproteobacteria; o__Enterobacterales_A_737866; f__Enterobacteriaceae_A; g__Lelliottia; s__Lelliottia jeotgali	0.8387992755691976	0.0	0.0	0.0	0.0	0.0	0.0	0.0	0.0	0.0	0.0	0.0	0.0	0.0	0.0	0.0	0.0	0.0	0.0	0.0	0.0	0.0	0.0	0.0	0.0	0.0	0.0	0.0	0.0	0.0	0.0	0.0	0.0	0.0	0.0	0.0	0.0	0.0	0.0	0.0	0.0	0.0	0.0	0.0	0.0	0.0
1a9e3ee227069d70cb1d9cce3ec3aff2	d__Bacteria	1.0000000000000133	d__Bacteria	0.8980095547306167	0.0	0.0	0.0	0.0	0.0	0.0	0.0	0.0	0.0	0.0	0.0	0.0	0.0	0.0	0.0	0.0	0.0	0.0	0.0	0.0	0.0	0.0	0.0	0.0	0.0	0.0	0.0	0.0	0.0	0.0	0.0	0.0	0.0	0.0	0.0	0.0	0.0	0.0	0.0	0.0	0.0	0.0	0.0	0.0	0.0
1aadd5d2ebe130ee1eda0c23c3818b0e	d__Bacteria;p__Pseudomonadota;c__Alphaproteobacteria	0.8384226157497805	d__Bacteria	0.9999985627724007	0.0	0.0	0.0	0.0	0.0	0.0	0.0	0.0	0.0	0.0	0.0	0.0	0.0	0.0	0.0	0.0	0.0	0.0	0.0	0.0	0.0	0.0	0.0	0.0	0.0	0.0	0.0	0.0	0.0	0.0	0.0	0.0	0.0	0.0	0.0	0.0	0.0	0.0	0.0	0.0	0.0	0.0	0.0	0.0	0.0
1acd8e44dc2828fef58c8d72dc4cc67f	d__Bacteria;p__Verrucomicrobiota;c__Verrucomicrobiae;o__Verrucomicrobiales;f__Akkermansiaceae;g__Akkermansia;s__Akkermansia_muciniphila;	0.9999928236039185	d__Bacteria; p__Verrucomicrobiota; c__Verrucomicrobiae; o__Verrucomicrobiales; f__Akkermansiaceae; g__Akkermansia; s__Akkermansia muciniphila_D_776786	0.9580625493669627	0.0	0.0	0.0	0.0	0.0	0.0	0.0	0.0	0.0	0.0	0.0	0.0	0.0	0.0	0.0	0.0	0.0	0.0	0.0	0.0	0.0	0.0	0.0	0.0	0.0	0.0	0.0	0.0	0.0	0.0	0.0	0.0	0.0	0.0	0.0	0.0	0.0	0.0	0.0	0.0	0.0	0.0	0.0	0.0	0.0
1ad9bf60542d54450bafc69c6d5df91d	d__Bacteria;p__Pseudomonadota;c__Gammaproteobacteria;o__Chromatiales	0.7123976067612519	d__Bacteria; p__Proteobacteria; c__Gammaproteobacteria; o__DSM-100275; f__DSM-100275; g__Inmirania; s__	0.9967132424353585	0.0	0.0	0.0	0.0	0.0	0.0	0.0	0.0	0.0	0.0	0.0	0.0	0.0	0.0	0.0	0.0	0.0	0.0	0.0	0.0	0.0	0.0	0.0	0.0	0.0	0.0	0.0	0.0	0.0	0.0	0.0	0.0	0.0	0.0	0.0	0.0	0.0	0.0	0.0	0.0	0.0	0.0	0.0	0.0	0.0
1adc7e646c336158580ac8be473c9124	d__Bacteria;p__Pseudomonadota;c__Alphaproteobacteria;o__Sphingomonadales;f__Sphingomonadaceae;g__Sphingomonas	0.9964002908295098	d__Bacteria; p__Proteobacteria; c__Alphaproteobacteria; o__Sphingomonadales; f__Sphingomonadaceae	0.9999949515525972	0.0	0.0	0.0	0.0	0.0	0.0	0.0	0.0	0.0	0.0	0.0	0.0	0.0	0.0	0.0	0.0	0.0	0.0	0.0	0.0	0.0	0.0	0.0	0.0	0.0	0.0	0.0	0.0	0.0	0.0	0.0	0.0	0.0	0.0	0.0	0.0	0.0	0.0	0.0	0.0	0.0	0.0	0.0	0.0	0.0
1aef631bf0b73b842f730935104e0459	d__Bacteria	1.0000000000000122	d__Bacteria	0.8822947286686307	0.0	0.0	0.0	0.0	0.0	0.0	0.0	0.0	0.0	0.0	0.0	0.0	0.0	0.0	0.0	0.0	0.0	0.0	0.0	0.0	0.0	0.0	0.0	0.0	0.0	0.0	0.0	0.0	0.0	0.0	0.0	0.0	0.0	0.0	0.0	0.0	0.0	0.0	0.0	0.0	0.0	0.0	0.0	0.0	0.0
1b11ea5e29a7eb58592b0771316ea2f5	d__Bacteria;p__Bacteroidota;c__Flavobacteriia;o__Flavobacteriales	0.9967462346236465	d__Bacteria; p__Bacteroidota; c__Bacteroidia; o__Flavobacteriales_877923; f__TMED113; g__GCA-2718035; s__GCA-2718035 sp902533035	0.9997967116014556	0.0	0.0	0.0	0.0	0.0	0.0	0.0	0.0	0.0	0.0	0.0	0.0	0.0	0.0	0.0	0.0	0.0	0.0	0.0	0.0	0.0	0.0	0.0	0.0	0.0	0.0	0.0	0.0	0.0	0.0	0.0	0.0	0.0	0.0	0.0	0.0	0.0	0.0	0.0	0.0	0.0	0.0	0.0	0.0	0.0
1b1a5ede8c7c1ff2b7884b9a56d3aa6c	d__Bacteria	1.0000000000000082	d__Bacteria	0.7896528932236985	0.0	0.0	0.0	0.0	0.0	0.0	0.0	0.0	0.0	0.0	0.0	0.0	0.0	0.0	0.0	0.0	0.0	0.0	0.0	0.0	0.0	0.0	0.0	0.0	0.0	0.0	0.0	0.0	0.0	0.0	0.0	0.0	0.0	0.0	0.0	0.0	0.0	0.0	0.0	0.0	0.0	0.0	0.0	0.0	0.0
1b1d3e140720d6ba57fcef2e0d71cdaa	d__Bacteria;p__Pseudomonadota;c__Alphaproteobacteria;o__Hyphomicrobiales;f__Lichenibacteriaceae;g__Lichenibacterium;s__Lichenibacterium_sbxid5634;	0.7594432498497223	d__Bacteria; p__Proteobacteria; c__Alphaproteobacteria; o__Rhizobiales_A_504705; f__Beijerinckiaceae; g__Lichenihabitans; s__Lichenihabitans minor	0.7921008142289799	0.0	0.0	0.0	0.0	0.0	0.0	0.0	0.0	0.0	0.0	0.0	0.0	0.0	0.0	0.0	0.0	0.0	0.0	0.0	0.0	0.0	0.0	0.0	0.0	0.0	0.0	0.0	0.0	0.0	0.0	0.0	0.0	0.0	0.0	0.0	0.0	0.0	0.0	0.0	0.0	0.0	0.0	0.0	0.0	0.0
1b4dbf49a3b84f86fab829e817c44a0c	d__Bacteria;p__Actinomycetota;c__Actinomycetes	0.9999550334684683	d__Bacteria; p__Actinobacteriota; c__Actinomycetia; o__Sporichthyales; f__Sporichthyaceae; g__Longivirga; s__	0.8918781308670143	0.0	0.0	0.0	0.0	0.0	0.0	0.0	0.0	0.0	0.0	0.0	0.0	0.0	0.0	0.0	0.0	0.0	0.0	0.0	0.0	0.0	0.0	0.0	0.0	0.0	0.0	0.0	0.0	0.0	0.0	0.0	0.0	0.0	0.0	0.0	0.0	0.0	0.0	0.0	0.0	0.0	0.0	0.0	0.0	0.0
1b4fe0944d6c454c5a35d820505c92b3	d__Bacteria;p__Pseudomonadota;c__Gammaproteobacteria;o__Enterobacterales;f__Enterobacteriaceae	0.9093891708112896	d__Bacteria; p__Proteobacteria; c__Gammaproteobacteria; o__Enterobacterales_A_737866; f__Enterobacteriaceae_A	0.9992402314107061	0.0	0.0	0.0	0.0	0.0	0.0	0.0	0.0	0.0	0.0	0.0	0.0	0.0	0.0	0.0	0.0	0.0	0.0	0.0	0.0	0.0	0.0	0.0	0.0	0.0	0.0	0.0	0.0	0.0	0.0	0.0	0.0	0.0	0.0	0.0	0.0	0.0	0.0	0.0	0.0	0.0	0.0	0.0	0.0	0.0
1b6f18f68af341a7a47e4bbe4631076a	d__Bacteria	0.9999999999999936	d__Bacteria	0.9998344773137611	0.0	0.0	0.0	0.0	0.0	0.0	0.0	0.0	0.0	0.0	0.0	0.0	0.0	0.0	0.0	0.0	0.0	0.0	0.0	0.0	0.0	0.0	0.0	0.0	0.0	0.0	0.0	0.0	0.0	0.0	0.0	0.0	0.0	0.0	0.0	0.0	0.0	0.0	0.0	0.0	0.0	0.0	0.0	0.0	0.0
1b7fd6ad15817ec046ed43021435dca1	d__Bacteria;p__Pseudomonadota;c__Gammaproteobacteria	0.997661264015991	d__Bacteria; p__Proteobacteria; c__Gammaproteobacteria; o__Woeseiales; f__Woeseiaceae; g__; s__	0.7505414422072555	0.0	0.0	0.0	0.0	0.0	0.0	0.0	0.0	0.0	0.0	0.0	0.0	0.0	0.0	0.0	0.0	0.0	0.0	0.0	0.0	0.0	0.0	0.0	0.0	0.0	0.0	0.0	0.0	0.0	0.0	0.0	0.0	0.0	0.0	0.0	0.0	0.0	0.0	0.0	0.0	0.0	0.0	0.0	0.0	0.0
1b84a843ea808b0ce398020ff716ef65	d__Bacteria;p__Pseudomonadota;c__Alphaproteobacteria	0.989028326523573	d__Bacteria; p__Proteobacteria; c__Alphaproteobacteria	0.9859897444914254	0.0	0.0	0.0	0.0	0.0	0.0	0.0	0.0	0.0	0.0	0.0	0.0	0.0	0.0	0.0	0.0	0.0	0.0	0.0	0.0	0.0	0.0	0.0	0.0	0.0	0.0	0.0	0.0	0.0	0.0	0.0	0.0	0.0	0.0	0.0	0.0	0.0	0.0	0.0	0.0	0.0	0.0	0.0	0.0	0.0
1b96b336f55ac3a47d6a904dc496341b	d__Bacteria;p__Pseudomonadota;c__Gammaproteobacteria;o__Enterobacterales	0.985189037590615	d__Bacteria; p__Proteobacteria; c__Gammaproteobacteria; o__Enterobacterales_A_737866; f__Enterobacteriaceae_A	0.9996942791570951	0.0	0.0	0.0	0.0	0.0	0.0	0.0	0.0	0.0	0.0	0.0	0.0	0.0	0.0	0.0	0.0	0.0	0.0	0.0	0.0	0.0	0.0	0.0	0.0	0.0	0.0	0.0	0.0	0.0	0.0	0.0	0.0	0.0	0.0	0.0	0.0	0.0	0.0	0.0	0.0	0.0	0.0	0.0	0.0	0.0
1b995b6bf6533f407e723fb0ea66df4f	d__Bacteria;p__Pseudomonadota;c__Gammaproteobacteria;o__Enterobacterales	0.9925424282588892	d__Bacteria; p__Proteobacteria; c__Gammaproteobacteria; o__Enterobacterales_A_737866; f__Enterobacteriaceae_A	0.9870028073850898	0.0	0.0	0.0	0.0	0.0	0.0	0.0	0.0	0.0	0.0	0.0	0.0	0.0	0.0	0.0	0.0	0.0	0.0	0.0	0.0	0.0	0.0	0.0	0.0	0.0	0.0	0.0	0.0	0.0	0.0	0.0	0.0	0.0	0.0	0.0	0.0	252.0	0.0	0.0	0.0	0.0	0.0	0.0	0.0	0.0
1b9dbc25374c4609b5ee8f814268908a	d__Bacteria;p__Desulfobacterota;c__Deltaproteobacteria;o__Desulfobacterales;f__Desulfobacteraceae;g__Desulfosarcina	0.9999142701508144	d__Bacteria; p__Desulfobacterota_I; c__Desulfobacteria; o__Desulfobacterales; f__Desulfosarcinaceae; g__Desulfosarcina; s__Desulfosarcina alkanivorans	0.7360605505900742	0.0	0.0	0.0	0.0	0.0	0.0	0.0	0.0	0.0	0.0	0.0	0.0	0.0	0.0	0.0	0.0	0.0	0.0	0.0	0.0	0.0	0.0	0.0	0.0	0.0	0.0	0.0	0.0	0.0	0.0	0.0	0.0	0.0	0.0	0.0	0.0	0.0	0.0	0.0	0.0	0.0	0.0	0.0	0.0	0.0
1bae4b76d704ce92432b6a618c7bbd73	d__Bacteria;p__Pseudomonadota;c__Gammaproteobacteria;o__Oceanospirillales;f__Halomonadaceae;g__Chromohalobacter	0.9992255106331153	d__Bacteria; p__Proteobacteria; c__Gammaproteobacteria; o__Pseudomonadales_641030; f__Halomonadaceae_641030; g__Chromohalobacter; s__Chromohalobacter salexigens	0.9056991321550169	0.0	0.0	0.0	0.0	0.0	0.0	0.0	0.0	0.0	0.0	0.0	0.0	0.0	0.0	0.0	0.0	0.0	0.0	0.0	0.0	0.0	0.0	0.0	0.0	0.0	0.0	0.0	0.0	0.0	0.0	0.0	0.0	0.0	0.0	0.0	0.0	0.0	0.0	0.0	0.0	0.0	0.0	0.0	0.0	0.0
1bc4e8d9e11345ae60220d3ac1446e14	d__Bacteria;p__Acidobacteriota;c__Acidobacteriia;o__Acidobacteriales;f__Acidobacteriaceae;g__Granulicella	0.8087448738214471	d__Bacteria; p__Acidobacteriota; c__Acidobacteriae; o__Acidobacteriales; f__Acidobacteriaceae	0.9999998712997242	0.0	0.0	0.0	0.0	0.0	0.0	0.0	0.0	0.0	0.0	0.0	0.0	0.0	0.0	0.0	0.0	0.0	0.0	0.0	0.0	0.0	0.0	0.0	0.0	0.0	0.0	0.0	0.0	0.0	0.0	0.0	0.0	0.0	0.0	0.0	0.0	0.0	0.0	0.0	0.0	0.0	0.0	0.0	0.0	0.0
1bdad8ed3be863d9588ba63e0917fd76	d__Bacteria;p__Desulfobacterota;c__Deltaproteobacteria;o__Desulfobacterales;f__Desulfobulbaceae	0.7745620558703705	d__Bacteria; p__Desulfobacterota_I; c__Desulfobulbia; o__Desulfobulbales; f__Desulfurivibrionaceae; g__; s__	0.999782968369484	0.0	0.0	0.0	0.0	0.0	0.0	0.0	0.0	0.0	0.0	0.0	0.0	0.0	0.0	0.0	0.0	0.0	0.0	0.0	0.0	0.0	0.0	0.0	0.0	0.0	0.0	0.0	0.0	0.0	0.0	0.0	0.0	0.0	0.0	0.0	0.0	0.0	0.0	0.0	0.0	0.0	0.0	0.0	0.0	0.0
1bde6878074c11790aeb9ccb9caa53f6	d__Bacteria;p__Bacteroidota;c__Bacteroidia;o__Bacteroidales;f__Prevotellaceae;g__Prevotella;s__Prevotella_pallens;	0.9999275213497169	d__Bacteria; p__Bacteroidota; c__Bacteroidia; o__Bacteroidales; f__Bacteroidaceae; g__Prevotella; s__Prevotella pallens	0.9999961730402063	0.0	0.0	0.0	0.0	0.0	0.0	0.0	0.0	0.0	0.0	0.0	0.0	0.0	0.0	0.0	0.0	0.0	0.0	0.0	0.0	0.0	0.0	0.0	0.0	0.0	0.0	0.0	0.0	0.0	0.0	0.0	0.0	0.0	0.0	0.0	0.0	0.0	0.0	0.0	0.0	0.0	0.0	0.0	0.0	0.0
1bf26b6c697291d9797d768051243f98	d__Bacteria;p__Pseudomonadota;c__Gammaproteobacteria;o__Enterobacterales;f__Erwiniaceae;g__Erwinia	0.7678557968276334	d__Bacteria; p__Proteobacteria; c__Gammaproteobacteria; o__Enterobacterales_A_737866; f__Enterobacteriaceae_A; g__Erwinia_B_680885	0.9238247462209029	0.0	0.0	0.0	0.0	0.0	0.0	0.0	0.0	0.0	0.0	0.0	0.0	0.0	0.0	0.0	0.0	0.0	0.0	0.0	0.0	0.0	0.0	0.0	0.0	0.0	0.0	0.0	0.0	0.0	0.0	0.0	0.0	0.0	0.0	0.0	0.0	0.0	0.0	0.0	0.0	0.0	0.0	0.0	0.0	0.0
1c02b452d9ef9f5eb1a4aa04a76fbb09	d__Bacteria;p__Pseudomonadota;c__Gammaproteobacteria;o__Pseudomonadales;f__Pseudomonadaceae;g__Pseudomonas	0.9973325241866896	d__Bacteria; p__Proteobacteria; c__Gammaproteobacteria; o__Pseudomonadales_650611; f__Pseudomonadaceae; g__Pseudomonas_E_647464	0.9195578049438459	0.0	0.0	0.0	0.0	0.0	0.0	0.0	0.0	0.0	0.0	0.0	0.0	0.0	0.0	0.0	0.0	0.0	0.0	0.0	0.0	0.0	0.0	0.0	0.0	0.0	0.0	0.0	0.0	0.0	0.0	0.0	0.0	0.0	0.0	0.0	0.0	0.0	0.0	0.0	0.0	0.0	0.0	0.0	0.0	0.0
1c0ca70a5629b1a8f81d53f8ec74ea58	d__Bacteria;p__Pseudomonadota;c__Gammaproteobacteria;o__Enterobacterales;f__Erwiniaceae	0.9041005133490807	d__Bacteria; p__Proteobacteria; c__Gammaproteobacteria; o__Enterobacterales_A_737866; f__Enterobacteriaceae_A; g__Pantoea_A_680372; s__Pantoea_A_680372 eucrina	0.8864423429718109	0.0	0.0	0.0	0.0	0.0	0.0	0.0	0.0	0.0	0.0	0.0	0.0	0.0	0.0	0.0	0.0	0.0	0.0	0.0	0.0	0.0	0.0	0.0	0.0	0.0	0.0	0.0	0.0	0.0	0.0	0.0	0.0	0.0	0.0	0.0	0.0	0.0	0.0	0.0	0.0	0.0	0.0	0.0	0.0	0.0
1c0daf378005442f7b897b1c8b96d48d	d__Bacteria	1.0000000000000069	d__Bacteria; p__Patescibacteria; c__Paceibacteria; o__Paceibacterales; f__Staskawiczbacteraceae; g__GWA2-37-10; s__	0.9999535199945108	0.0	0.0	0.0	0.0	0.0	0.0	0.0	0.0	0.0	0.0	0.0	0.0	0.0	0.0	0.0	0.0	0.0	0.0	0.0	0.0	0.0	0.0	0.0	0.0	0.0	0.0	0.0	0.0	0.0	0.0	0.0	0.0	0.0	0.0	0.0	0.0	0.0	0.0	0.0	0.0	0.0	0.0	0.0	0.0	0.0
1c0f3a39d564b693d517303c25227184	d__Bacteria;p__Actinomycetota;c__Actinomycetes;o__Micrococcales;f__Microbacteriaceae;g__Curtobacterium	0.973447418052893	d__Bacteria; p__Actinobacteriota; c__Actinomycetia; o__Actinomycetales; f__Microbacteriaceae; g__Curtobacterium	0.9943853311409634	0.0	0.0	0.0	0.0	0.0	0.0	0.0	0.0	0.0	0.0	0.0	0.0	0.0	0.0	0.0	0.0	0.0	0.0	0.0	0.0	0.0	0.0	0.0	0.0	0.0	0.0	0.0	0.0	0.0	0.0	0.0	0.0	0.0	0.0	0.0	0.0	0.0	0.0	0.0	0.0	0.0	0.0	0.0	0.0	0.0
1c32fcae72c37bbf0198f561afd7e003	d__Bacteria;p__Bacillota;c__Clostridia;o__Eubacteriales;f__Lachnospiraceae	0.8536639572260134	d__Bacteria; p__Firmicutes_A; c__Clostridia_258483; o__Lachnospirales; f__Lachnospiraceae	0.957918293106649	0.0	0.0	0.0	0.0	0.0	0.0	0.0	0.0	0.0	0.0	0.0	0.0	0.0	0.0	0.0	0.0	0.0	0.0	0.0	0.0	0.0	0.0	0.0	0.0	0.0	0.0	0.0	0.0	0.0	0.0	0.0	0.0	0.0	0.0	0.0	0.0	0.0	0.0	0.0	0.0	0.0	0.0	0.0	0.0	0.0
1c3bb55a0f5456f036b85b84d5bf1061	d__Bacteria	1.0000000000000038	d__Bacteria; p__Proteobacteria; c__Gammaproteobacteria; o__Burkholderiales_597441; f__Neisseriaceae_563222	0.9870217456759021	0.0	0.0	0.0	0.0	0.0	0.0	0.0	0.0	0.0	0.0	0.0	0.0	0.0	0.0	0.0	0.0	0.0	0.0	0.0	0.0	0.0	0.0	0.0	0.0	0.0	0.0	0.0	0.0	0.0	0.0	0.0	0.0	0.0	0.0	0.0	0.0	0.0	0.0	0.0	0.0	0.0	0.0	10.0	0.0	0.0
1c3f748db90dd289c982f173214d4078	d__Bacteria;p__Pseudomonadota;c__Alphaproteobacteria;o__Hyphomicrobiales;f__Lichenibacteriaceae;g__Lichenibacterium	0.9800111654985063	d__Bacteria; p__Proteobacteria; c__Alphaproteobacteria; o__Rhizobiales_A_504705; f__Beijerinckiaceae; g__Lichenihabitans; s__Lichenihabitans minor	0.9493444325796752	0.0	0.0	0.0	0.0	0.0	0.0	0.0	0.0	0.0	0.0	0.0	0.0	0.0	0.0	0.0	0.0	0.0	0.0	0.0	0.0	0.0	0.0	0.0	0.0	0.0	0.0	0.0	0.0	0.0	0.0	0.0	0.0	0.0	0.0	0.0	0.0	0.0	0.0	0.0	0.0	0.0	0.0	0.0	0.0	0.0
1c6a7809f3ddafab250d2529591c3bb4	d__Bacteria	0.9999999999999946	d__Bacteria	0.905070088495235	0.0	0.0	0.0	0.0	0.0	0.0	0.0	0.0	0.0	0.0	0.0	0.0	0.0	0.0	0.0	0.0	0.0	0.0	0.0	0.0	0.0	0.0	0.0	0.0	0.0	0.0	0.0	0.0	0.0	0.0	0.0	0.0	0.0	0.0	0.0	0.0	0.0	0.0	0.0	0.0	0.0	0.0	0.0	0.0	0.0
1c70209c93fc8e0f8e27e48af61c8da2	d__Bacteria;p__Bacteroidota;c__Flavobacteriia;o__Flavobacteriales;f__Flavobacteriaceae;g__Lutibacter	0.9978980907152175	d__Bacteria; p__Bacteroidota; c__Bacteroidia; o__Flavobacteriales_877923; f__Flavobacteriaceae; g__Lutibacter	0.9988247211926292	0.0	0.0	0.0	0.0	0.0	0.0	0.0	0.0	0.0	0.0	0.0	0.0	0.0	0.0	0.0	0.0	0.0	0.0	0.0	0.0	0.0	0.0	0.0	0.0	0.0	0.0	0.0	0.0	0.0	0.0	0.0	0.0	0.0	0.0	0.0	0.0	0.0	0.0	0.0	0.0	0.0	0.0	0.0	0.0	0.0
1c93bf83b7d5770b9fca0585f5ab2209	d__Bacteria;p__Pseudomonadota;c__Gammaproteobacteria;o__Orbales;f__Orbaceae;g__Gilliamella	0.9993134317684488	d__Bacteria; p__Proteobacteria; c__Gammaproteobacteria; o__Enterobacterales_A_737866; f__Enterobacteriaceae_A; g__Gilliamella	0.9994943711740273	0.0	0.0	0.0	0.0	0.0	0.0	0.0	0.0	0.0	0.0	0.0	0.0	0.0	0.0	0.0	0.0	0.0	0.0	0.0	0.0	0.0	0.0	0.0	0.0	0.0	0.0	0.0	0.0	0.0	0.0	0.0	0.0	0.0	0.0	0.0	0.0	0.0	0.0	0.0	0.0	0.0	0.0	0.0	0.0	0.0
1ca580fad28321738f8209d1def49250	d__Bacteria;p__Bacillota;c__Bacilli;o__Lactobacillales;f__Lactobacillaceae;g__Lactobacillus	0.9940163018852423	d__Bacteria; p__Firmicutes_D; c__Bacilli; o__Lactobacillales; f__Lactobacillaceae; g__Lactobacillus; s__Lactobacillus bombicola	0.9793748001250204	0.0	0.0	0.0	0.0	0.0	0.0	0.0	0.0	0.0	0.0	0.0	0.0	0.0	0.0	0.0	0.0	0.0	0.0	0.0	0.0	0.0	0.0	0.0	0.0	0.0	0.0	0.0	0.0	0.0	0.0	0.0	0.0	0.0	0.0	0.0	0.0	0.0	0.0	0.0	0.0	0.0	0.0	0.0	0.0	0.0
1ca5e8a82efb35d35eb94ed769ca3086	d__Bacteria;p__Pseudomonadota;c__Gammaproteobacteria	0.9944841929256714	d__Bacteria; p__Proteobacteria; c__Gammaproteobacteria; o__GCA-001735895; f__GCA-001735895; g__GCA-001735895; s__GCA-001735895 sp001735895	0.9978293370089989	0.0	0.0	0.0	0.0	0.0	0.0	0.0	0.0	0.0	0.0	0.0	0.0	0.0	0.0	0.0	0.0	0.0	0.0	0.0	0.0	0.0	0.0	0.0	0.0	0.0	0.0	0.0	0.0	0.0	0.0	0.0	0.0	0.0	0.0	0.0	0.0	0.0	0.0	0.0	0.0	0.0	0.0	0.0	0.0	0.0
1ca7bf0b5386403defa812d9c18f2278	d__Bacteria;p__Bacillota;c__Bacilli;o__Lactobacillales;f__Lactobacillaceae;g__Apilactobacillus	0.987337336338077	d__Bacteria; p__Firmicutes_D; c__Bacilli; o__Lactobacillales; f__Lactobacillaceae; g__Apilactobacillus; s__Lactobacillus bombintestini	0.760694025701498	0.0	0.0	0.0	0.0	0.0	0.0	0.0	0.0	0.0	0.0	0.0	0.0	0.0	0.0	0.0	0.0	0.0	0.0	0.0	0.0	0.0	0.0	0.0	0.0	0.0	0.0	0.0	0.0	0.0	0.0	0.0	0.0	0.0	0.0	0.0	0.0	0.0	0.0	0.0	0.0	0.0	0.0	0.0	0.0	0.0
1ca9bd632b9685a78e1c8c99c7756c40	d__Bacteria	0.9999999999999872	d__Bacteria	0.999997746466844	0.0	0.0	0.0	0.0	0.0	0.0	0.0	0.0	0.0	0.0	0.0	0.0	0.0	0.0	0.0	0.0	0.0	0.0	0.0	0.0	0.0	0.0	0.0	0.0	0.0	0.0	0.0	0.0	0.0	0.0	0.0	0.0	0.0	0.0	0.0	0.0	0.0	0.0	0.0	0.0	0.0	0.0	0.0	0.0	0.0
1ccd8385cd327bcbe35b8933859df4d7	d__Bacteria;p__Pseudomonadota;c__Alphaproteobacteria;o__Sphingomonadales;f__Sphingomonadaceae;g__Sphingomonas	0.7774287939286463	d__Bacteria; p__Proteobacteria; c__Alphaproteobacteria; o__Sphingomonadales; f__Sphingomonadaceae; g__Sphingomonas_L_486704	0.9914886375147878	0.0	0.0	0.0	0.0	0.0	0.0	0.0	0.0	0.0	0.0	0.0	0.0	0.0	0.0	0.0	0.0	0.0	0.0	0.0	0.0	0.0	0.0	0.0	0.0	0.0	0.0	0.0	0.0	0.0	0.0	0.0	0.0	0.0	0.0	0.0	0.0	0.0	0.0	0.0	0.0	0.0	0.0	0.0	0.0	0.0
1d177b37b851f6e2d7a6fa5057e19338	d__Bacteria;p__Bacteroidota;c__Bacteroidia;o__Bacteroidales;f__Bacteroidaceae;g__Bacteroides	0.9999132717920185	d__Bacteria; p__Bacteroidota; c__Bacteroidia; o__Bacteroidales; f__Bacteroidaceae; g__Bacteroides_H	0.9853386285031107	0.0	0.0	0.0	0.0	0.0	0.0	0.0	0.0	0.0	0.0	0.0	0.0	0.0	0.0	0.0	0.0	0.0	0.0	0.0	0.0	0.0	0.0	0.0	0.0	0.0	0.0	0.0	0.0	0.0	0.0	0.0	0.0	0.0	0.0	0.0	0.0	0.0	0.0	0.0	0.0	0.0	0.0	0.0	0.0	0.0
1d1a710f547d7adfb39b8b5961f19c1f	d__Bacteria;p__Bacillota;c__Bacilli;o__Lactobacillales;f__Lactobacillaceae;g__Apilactobacillus	0.9683958414669259	d__Bacteria; p__Firmicutes_D; c__Bacilli; o__Lactobacillales; f__Lactobacillaceae; g__Apilactobacillus	0.9990623066039592	0.0	0.0	0.0	0.0	0.0	0.0	0.0	0.0	0.0	0.0	0.0	0.0	0.0	0.0	0.0	0.0	0.0	0.0	0.0	0.0	0.0	0.0	0.0	0.0	0.0	0.0	0.0	0.0	0.0	0.0	0.0	0.0	0.0	0.0	0.0	0.0	0.0	0.0	0.0	0.0	0.0	0.0	0.0	0.0	0.0
1d2062dbec1366a992c03e210d8fc4a7	d__Bacteria;p__Actinomycetota;c__Actinomycetes;o__Micrococcales;f__Micrococcaceae;g__Arthrobacter	0.7420921161912052	d__Bacteria; p__Actinobacteriota; c__Actinomycetia; o__Actinomycetales; f__Micrococcaceae; g__Specibacter	0.8318241466533481	0.0	0.0	0.0	0.0	0.0	0.0	0.0	0.0	0.0	0.0	0.0	0.0	0.0	0.0	0.0	0.0	0.0	0.0	0.0	0.0	0.0	0.0	0.0	0.0	0.0	0.0	0.0	0.0	0.0	0.0	0.0	0.0	0.0	0.0	0.0	0.0	0.0	0.0	0.0	0.0	0.0	0.0	0.0	0.0	0.0
1d42879efebcca83da33209d8d7b7399	d__Bacteria;p__Bacteroidota;c__Cytophagia;o__Cytophagales	0.9696974820822793	d__Bacteria; p__Bacteroidota; c__Bacteroidia; o__Cytophagales; f__; g__; s__	0.9919256835871648	0.0	0.0	0.0	0.0	0.0	0.0	0.0	0.0	0.0	0.0	0.0	0.0	0.0	0.0	0.0	0.0	0.0	0.0	0.0	0.0	0.0	0.0	0.0	0.0	0.0	0.0	0.0	0.0	0.0	0.0	0.0	0.0	0.0	0.0	0.0	0.0	0.0	0.0	0.0	0.0	0.0	0.0	0.0	0.0	0.0
1d49d9f04a6139ba09cf35f3627caa20	d__Bacteria;p__Pseudomonadota;c__Alphaproteobacteria;o__Hyphomicrobiales;f__Rhizobiaceae	0.8135518346229882	d__Bacteria; p__Proteobacteria; c__Alphaproteobacteria	0.9997236088040118	0.0	0.0	0.0	0.0	0.0	0.0	0.0	0.0	0.0	0.0	0.0	0.0	0.0	0.0	0.0	0.0	0.0	0.0	0.0	0.0	0.0	0.0	0.0	0.0	0.0	0.0	0.0	0.0	0.0	0.0	0.0	0.0	0.0	0.0	0.0	0.0	0.0	0.0	0.0	0.0	0.0	0.0	0.0	0.0	0.0
1d5a86e1b01d63804f4b398b8a51e0d1	d__Bacteria;p__Pseudomonadota;c__Alphaproteobacteria;o__Hyphomicrobiales;f__Methylobacteriaceae;g__Methylobacterium;s__Methylobacterium_phyllostachyos;	0.7513077827520496	d__Bacteria; p__Proteobacteria; c__Alphaproteobacteria; o__Rhizobiales_A_504705; f__Beijerinckiaceae; g__Methylobacterium; s__Methylobacterium phyllostachyos	0.903947300369078	0.0	0.0	0.0	0.0	0.0	0.0	0.0	0.0	0.0	0.0	0.0	0.0	0.0	0.0	0.0	0.0	0.0	0.0	0.0	0.0	0.0	0.0	0.0	0.0	0.0	0.0	0.0	0.0	0.0	0.0	0.0	0.0	0.0	0.0	0.0	0.0	0.0	0.0	0.0	0.0	0.0	0.0	0.0	0.0	0.0
1d787419204ecdd37c7028e98d5081d0	d__Bacteria;p__Pseudomonadota;c__Gammaproteobacteria	0.9915155977426188	d__Bacteria; p__Proteobacteria; c__Gammaproteobacteria; o__Xanthomonadales_616050; f__SZUA-36; g__SZUA-36; s__SZUA-36 sp003233115	0.855017206889009	0.0	0.0	0.0	0.0	0.0	0.0	0.0	0.0	0.0	0.0	0.0	0.0	0.0	0.0	0.0	0.0	0.0	0.0	0.0	0.0	0.0	0.0	0.0	0.0	0.0	0.0	0.0	0.0	0.0	0.0	0.0	0.0	0.0	0.0	0.0	0.0	0.0	0.0	0.0	0.0	0.0	0.0	0.0	0.0	0.0
1d89f722e0829ae8b5b79e1f5372d100	d__Bacteria	0.9999999999999887	d__Bacteria	0.8458744879674551	0.0	0.0	0.0	0.0	0.0	0.0	0.0	0.0	0.0	0.0	0.0	0.0	0.0	0.0	0.0	0.0	0.0	0.0	0.0	0.0	0.0	0.0	0.0	0.0	0.0	0.0	0.0	0.0	0.0	0.0	0.0	0.0	0.0	0.0	0.0	0.0	0.0	0.0	0.0	0.0	0.0	0.0	0.0	0.0	0.0
1d9b3668142fdf50db5fbfdcd74add88	d__Bacteria;p__Actinomycetota;c__Actinomycetes;o__Actinomycetales;f__Actinomycetaceae;g__Mobiluncus	0.99954930017802	d__Bacteria; p__Actinobacteriota; c__Actinomycetia; o__Actinomycetales; f__Actinomycetaceae; g__Mobiluncus; s__Mobiluncus curtisii	0.9023566237607923	0.0	0.0	0.0	0.0	0.0	0.0	0.0	0.0	0.0	0.0	0.0	0.0	0.0	0.0	0.0	0.0	0.0	0.0	0.0	0.0	0.0	0.0	0.0	0.0	0.0	0.0	0.0	0.0	0.0	0.0	0.0	0.0	0.0	0.0	0.0	0.0	0.0	0.0	0.0	0.0	0.0	0.0	0.0	0.0	0.0
1d9ca9e4c7cc3555c7de9baeb6adce60	d__Bacteria;p__Pseudomonadota;c__Gammaproteobacteria;o__Pseudomonadales;f__Pseudomonadaceae	0.9959471218526599	d__Bacteria; p__Proteobacteria; c__Gammaproteobacteria; o__Pseudomonadales_650611; f__Pseudomonadaceae	0.9970740371628266	0.0	0.0	0.0	0.0	0.0	0.0	0.0	0.0	0.0	0.0	0.0	0.0	0.0	0.0	0.0	0.0	0.0	0.0	0.0	0.0	0.0	0.0	0.0	0.0	0.0	0.0	0.0	0.0	0.0	0.0	0.0	0.0	0.0	0.0	0.0	0.0	0.0	0.0	0.0	0.0	0.0	0.0	0.0	0.0	0.0
1da685fbac36952c05f13f46ab609cdd	d__Bacteria	0.9999999999999831	d__Bacteria; p__Aureabacteria; c__SURF-26; o__SURF-26; f__SURF-26; g__SURF-26; s__SURF-26 sp003599815	0.7965282689212367	0.0	0.0	0.0	0.0	0.0	0.0	0.0	0.0	0.0	0.0	0.0	0.0	0.0	0.0	0.0	0.0	0.0	0.0	0.0	0.0	0.0	0.0	0.0	0.0	0.0	0.0	0.0	0.0	0.0	0.0	0.0	0.0	0.0	0.0	0.0	0.0	0.0	0.0	0.0	0.0	0.0	0.0	0.0	0.0	0.0
1db69bcc06d515b685a85ecf0d938225	d__Bacteria;p__Pseudomonadota;c__Gammaproteobacteria;o__Orbales;f__Orbaceae;g__Gilliamella	0.999354497753749	d__Bacteria; p__Proteobacteria; c__Gammaproteobacteria; o__Enterobacterales_A_737866; f__Enterobacteriaceae_A; g__Gilliamella; s__Gilliamella bombi	0.8236992442998571	0.0	0.0	0.0	0.0	0.0	0.0	1520.0	0.0	442.0	0.0	0.0	0.0	0.0	0.0	0.0	0.0	0.0	118.0	0.0	0.0	0.0	209.0	0.0	0.0	0.0	0.0	199.0	427.0	0.0	289.0	79.0	0.0	322.0	0.0	0.0	380.0	844.0	0.0	817.0	642.0	0.0	0.0	0.0	289.0	0.0
1dbf4222f0ca26800ddec92bc5515b3f	d__Bacteria	1.0000000000000107	d__Bacteria	0.846048845216321	0.0	0.0	0.0	0.0	0.0	0.0	0.0	0.0	0.0	0.0	0.0	0.0	0.0	0.0	0.0	0.0	0.0	0.0	0.0	0.0	0.0	0.0	0.0	0.0	0.0	0.0	0.0	0.0	0.0	0.0	0.0	0.0	0.0	0.0	0.0	0.0	0.0	0.0	0.0	0.0	0.0	0.0	0.0	0.0	0.0
1dc17f1338ca80699e4614bb2af8b510	d__Bacteria;p__Pseudomonadota;c__Betaproteobacteria;o__Burkholderiales;f__Comamonadaceae;g__Acidovorax	0.8204391970379783	d__Bacteria; p__Proteobacteria; c__Gammaproteobacteria; o__Burkholderiales_592522; f__Burkholderiaceae_A_592522; g__Acidovorax_A	0.8164780867282704	0.0	0.0	0.0	0.0	0.0	0.0	0.0	0.0	0.0	0.0	0.0	0.0	0.0	0.0	0.0	0.0	0.0	0.0	0.0	0.0	0.0	0.0	0.0	0.0	0.0	0.0	0.0	0.0	0.0	0.0	0.0	0.0	0.0	0.0	0.0	0.0	0.0	0.0	0.0	0.0	0.0	0.0	0.0	0.0	0.0
1dc7aae17aaa0a7dac55db382d94a8be	d__Bacteria;p__Bacteroidota;c__Sphingobacteriia;o__Sphingobacteriales;f__Sphingobacteriaceae;g__Mucilaginibacter	0.9989991634574814	d__Bacteria; p__Bacteroidota; c__Bacteroidia; o__Sphingobacteriales; f__Sphingobacteriaceae; g__Mucilaginibacter_A	0.9998391206305437	0.0	0.0	0.0	0.0	0.0	0.0	0.0	0.0	0.0	0.0	0.0	0.0	0.0	0.0	0.0	0.0	0.0	0.0	0.0	0.0	0.0	0.0	0.0	0.0	0.0	0.0	0.0	0.0	0.0	0.0	0.0	0.0	0.0	0.0	0.0	0.0	0.0	0.0	0.0	0.0	0.0	0.0	0.0	0.0	0.0
1de9de6543475cca48f02ef31a934c1e	d__Bacteria;p__Verrucomicrobiota;c__Verrucomicrobiae;o__Verrucomicrobiales;f__Verrucomicrobiaceae;g__Oceaniferula;s__Oceaniferula_marina;	0.9835383578625818	d__Bacteria; p__Verrucomicrobiota; c__Verrucomicrobiae; o__Verrucomicrobiales; f__Akkermansiaceae; g__UBA985; s__UBA985 sp009937455	0.9981556418785089	0.0	0.0	0.0	0.0	0.0	0.0	0.0	0.0	0.0	0.0	0.0	0.0	0.0	0.0	0.0	0.0	0.0	0.0	0.0	0.0	0.0	0.0	0.0	0.0	0.0	0.0	0.0	0.0	0.0	0.0	0.0	0.0	0.0	0.0	0.0	0.0	0.0	0.0	0.0	0.0	0.0	0.0	0.0	0.0	0.0
1dee1de888a9b95694ffff4cbd634878	d__Bacteria;p__Pseudomonadota;c__Alphaproteobacteria;o__Sphingomonadales;f__Sphingomonadaceae;g__Sphingobium	0.9864210198839221	d__Bacteria; p__Proteobacteria; c__Alphaproteobacteria; o__Sphingomonadales; f__Sphingomonadaceae; g__Sphingobium_A_485959	0.9999428766167673	0.0	0.0	0.0	0.0	0.0	0.0	0.0	0.0	0.0	0.0	0.0	0.0	0.0	0.0	0.0	0.0	0.0	0.0	0.0	0.0	0.0	0.0	0.0	0.0	0.0	0.0	0.0	0.0	0.0	0.0	0.0	0.0	0.0	0.0	0.0	0.0	0.0	0.0	0.0	0.0	0.0	0.0	0.0	0.0	0.0
1e0bd076a5d3c3e8011a843d89176fb0	d__Bacteria;p__Pseudomonadota;c__Alphaproteobacteria;o__Hyphomicrobiales;f__Methylobacteriaceae;g__Methylobacterium	0.998617763832287	d__Bacteria; p__Proteobacteria; c__Alphaproteobacteria; o__Rhizobiales_A_504705; f__Beijerinckiaceae; g__Methylobacterium	0.9999927599644378	0.0	0.0	0.0	0.0	0.0	0.0	0.0	0.0	0.0	0.0	0.0	0.0	0.0	0.0	0.0	0.0	0.0	0.0	0.0	0.0	0.0	0.0	0.0	0.0	0.0	0.0	0.0	0.0	0.0	0.0	0.0	0.0	0.0	0.0	0.0	0.0	0.0	0.0	0.0	0.0	0.0	0.0	0.0	0.0	0.0
1e0f0f0e7158bfee5a701e8806380a95	d__Bacteria;p__Pseudomonadota;c__Gammaproteobacteria;o__Pseudomonadales;f__Pseudomonadaceae;g__Pseudomonas	0.9926681430241738	d__Bacteria; p__Proteobacteria; c__Gammaproteobacteria; o__Pseudomonadales_650611; f__Pseudomonadaceae; g__Pseudomonas_E_647464	0.8358160815336939	0.0	0.0	0.0	0.0	0.0	0.0	0.0	0.0	0.0	0.0	0.0	0.0	0.0	0.0	0.0	0.0	0.0	0.0	0.0	0.0	0.0	0.0	0.0	0.0	0.0	0.0	0.0	0.0	0.0	0.0	0.0	0.0	0.0	0.0	0.0	0.0	0.0	0.0	0.0	0.0	0.0	0.0	0.0	0.0	0.0
1e23b2d4644130ef4ab8bea8358903d7	d__Bacteria;p__Verrucomicrobiota	0.774431953742168	d__Bacteria; p__Verrucomicrobiota; c__Verrucomicrobiae; o__Verrucomicrobiales; f__DEV007; g__JAACDM01; s__	0.9952794179650841	0.0	0.0	0.0	0.0	0.0	0.0	0.0	0.0	0.0	0.0	0.0	0.0	0.0	0.0	0.0	0.0	0.0	0.0	0.0	0.0	0.0	0.0	0.0	0.0	0.0	0.0	0.0	0.0	0.0	0.0	0.0	0.0	0.0	0.0	0.0	0.0	0.0	0.0	0.0	0.0	0.0	0.0	0.0	0.0	0.0
1e49eb669d65723cbedf65f9ff0ba58a	d__Bacteria;p__Pseudomonadota;c__Gammaproteobacteria;o__Enterobacterales	0.8797226872270524	d__Bacteria; p__Proteobacteria; c__Gammaproteobacteria; o__Enterobacterales_A_737866; f__Vibrionaceae; g__Paraphotobacterium; s__	0.923287835324478	0.0	0.0	0.0	0.0	0.0	0.0	0.0	0.0	0.0	0.0	0.0	0.0	0.0	0.0	0.0	0.0	0.0	0.0	0.0	0.0	0.0	0.0	0.0	0.0	0.0	0.0	0.0	0.0	0.0	0.0	0.0	0.0	0.0	0.0	0.0	0.0	0.0	0.0	0.0	0.0	0.0	0.0	0.0	0.0	0.0
1e605bc3523b89f6e85aae44ba1a35a6	d__Bacteria;p__Pseudomonadota;c__Gammaproteobacteria;o__Chromatiales	0.7988919544823724	d__Bacteria; p__Proteobacteria; c__Gammaproteobacteria	0.9998984954496726	0.0	0.0	0.0	0.0	0.0	0.0	0.0	0.0	0.0	0.0	0.0	0.0	0.0	0.0	0.0	0.0	0.0	0.0	0.0	0.0	0.0	0.0	0.0	0.0	0.0	0.0	0.0	0.0	0.0	0.0	0.0	0.0	0.0	0.0	0.0	0.0	0.0	0.0	0.0	0.0	0.0	0.0	0.0	0.0	0.0
1e7412fbe560680d940ce5f3c556b2bc	d__Bacteria;p__Pseudomonadota;c__Betaproteobacteria;o__Burkholderiales;f__Oxalobacteraceae;g__Massilia	0.7007834059990143	d__Bacteria; p__Proteobacteria; c__Gammaproteobacteria; o__Burkholderiales_592524; f__Burkholderiaceae_A_574758; g__Massilia	0.8968103609572401	0.0	0.0	0.0	0.0	0.0	0.0	0.0	0.0	0.0	0.0	0.0	0.0	0.0	0.0	0.0	0.0	0.0	0.0	0.0	0.0	0.0	0.0	0.0	0.0	0.0	0.0	0.0	0.0	0.0	0.0	0.0	0.0	0.0	0.0	0.0	0.0	0.0	0.0	0.0	0.0	0.0	0.0	0.0	0.0	0.0
1e75a5664bf48332f69bc6229800528b	d__Bacteria;p__Pseudomonadota;c__Gammaproteobacteria;o__Enterobacterales	0.9984703203268251	d__Bacteria; p__Proteobacteria; c__Gammaproteobacteria; o__Enterobacterales_A_737866; f__Enterobacteriaceae_A	0.9994311647233249	0.0	0.0	0.0	0.0	0.0	0.0	0.0	0.0	0.0	0.0	0.0	0.0	0.0	0.0	0.0	0.0	0.0	0.0	0.0	0.0	0.0	0.0	0.0	0.0	0.0	0.0	0.0	0.0	0.0	0.0	0.0	0.0	0.0	0.0	0.0	0.0	0.0	0.0	0.0	0.0	0.0	0.0	0.0	0.0	0.0
1e7e1c69a6d87c7f0074021f67943d4f	d__Bacteria;p__Pseudomonadota;c__Gammaproteobacteria;o__Moraxellales;f__Moraxellaceae;g__Acinetobacter	0.9646500750305944	d__Bacteria; p__Proteobacteria; c__Gammaproteobacteria; o__Pseudomonadales_660879; f__Moraxellaceae; g__Acinetobacter	0.9999894087846168	0.0	0.0	0.0	0.0	0.0	0.0	0.0	0.0	0.0	0.0	0.0	0.0	0.0	0.0	0.0	0.0	0.0	0.0	0.0	0.0	0.0	0.0	0.0	0.0	0.0	0.0	0.0	0.0	0.0	0.0	0.0	0.0	0.0	0.0	0.0	0.0	6.0	0.0	0.0	0.0	0.0	0.0	0.0	0.0	0.0
1e9d127013a4750593274325f952e6a2	d__Bacteria	0.9999999999999902	d__Bacteria	0.9999997209540332	0.0	0.0	0.0	0.0	0.0	0.0	0.0	0.0	0.0	0.0	0.0	0.0	0.0	0.0	0.0	0.0	0.0	0.0	0.0	0.0	0.0	0.0	0.0	0.0	0.0	0.0	0.0	0.0	0.0	0.0	0.0	0.0	0.0	0.0	0.0	0.0	0.0	0.0	0.0	0.0	0.0	0.0	0.0	0.0	0.0
1eae66804579a135d7d9ad1e3a2aed98	d__Bacteria;p__Pseudomonadota;c__Gammaproteobacteria;o__Enterobacterales;f__Enterobacteriaceae	0.9090859051309058	d__Bacteria; p__Proteobacteria; c__Gammaproteobacteria; o__Enterobacterales_A_737866; f__Enterobacteriaceae_A	0.9999109909592918	0.0	0.0	0.0	0.0	0.0	0.0	0.0	0.0	0.0	0.0	0.0	0.0	0.0	0.0	0.0	0.0	0.0	0.0	0.0	0.0	0.0	0.0	0.0	0.0	0.0	0.0	0.0	0.0	0.0	0.0	0.0	0.0	0.0	0.0	0.0	0.0	0.0	0.0	0.0	0.0	0.0	0.0	0.0	0.0	0.0
1eb024b5277f3bcb90fee6f163f984ef	d__Bacteria;p__Pseudomonadota;c__Alphaproteobacteria;o__Rhodobacterales	0.9999987944318965	d__Bacteria; p__Proteobacteria; c__Alphaproteobacteria; o__Rhodobacterales; f__Rhodobacteraceae	0.9999215653230002	0.0	0.0	0.0	0.0	0.0	0.0	0.0	0.0	0.0	0.0	0.0	0.0	0.0	0.0	0.0	0.0	0.0	0.0	0.0	0.0	0.0	0.0	0.0	0.0	0.0	0.0	0.0	0.0	0.0	0.0	0.0	0.0	0.0	0.0	0.0	0.0	0.0	0.0	0.0	0.0	0.0	0.0	0.0	0.0	0.0
1eb0f7639dded73d900b810c71e204e2	d__Bacteria;p__Bacillota;c__Bacilli;o__Lactobacillales;f__Streptococcaceae;g__Streptococcus	0.9999992079149101	d__Bacteria; p__Firmicutes_D; c__Bacilli; o__Lactobacillales; f__Streptococcaceae; g__Streptococcus	0.9999998440494862	0.0	0.0	0.0	0.0	0.0	0.0	0.0	0.0	0.0	0.0	0.0	0.0	0.0	0.0	0.0	0.0	0.0	0.0	0.0	0.0	0.0	0.0	0.0	0.0	0.0	0.0	0.0	0.0	0.0	0.0	0.0	0.0	0.0	0.0	0.0	0.0	0.0	0.0	0.0	0.0	0.0	0.0	0.0	0.0	0.0
1ebfa194ff7b1ac32096ced454ddce66	d__Bacteria;p__Desulfobacterota;c__Deltaproteobacteria;o__Desulfuromonadales	0.9998264452693156	d__Bacteria; p__Desulfobacterota_G_459546; c__Desulfuromonadia; o__Desulfuromonadales	0.9998646803635894	0.0	0.0	0.0	0.0	0.0	0.0	0.0	0.0	0.0	0.0	0.0	0.0	0.0	0.0	0.0	0.0	0.0	0.0	0.0	0.0	0.0	0.0	0.0	0.0	0.0	0.0	0.0	0.0	0.0	0.0	0.0	0.0	0.0	0.0	0.0	0.0	0.0	0.0	0.0	0.0	0.0	0.0	0.0	0.0	0.0
1ec138c4cca2ffd0c85c5f68dbb37a70	d__Bacteria;p__Actinomycetota;c__Actinomycetes;o__Micrococcales;f__Cellulomonadaceae;g__Cellulomonas	0.9270112707828311	d__Bacteria; p__Actinobacteriota; c__Actinomycetia; o__Actinomycetales; f__Cellulomonadaceae; g__Cellulomonas	0.951633487428365	0.0	0.0	0.0	0.0	0.0	0.0	0.0	0.0	0.0	0.0	0.0	0.0	0.0	0.0	0.0	0.0	0.0	0.0	0.0	0.0	0.0	0.0	0.0	0.0	0.0	0.0	0.0	0.0	0.0	0.0	0.0	0.0	0.0	0.0	0.0	0.0	0.0	0.0	0.0	0.0	0.0	0.0	0.0	0.0	0.0
1ec53c23dc00921b0de2e86e369c2ae8	d__Bacteria	1.0000000000000095	d__Bacteria	0.8542325173932812	0.0	0.0	0.0	0.0	0.0	0.0	0.0	0.0	0.0	0.0	0.0	0.0	0.0	0.0	0.0	0.0	0.0	0.0	0.0	0.0	0.0	0.0	0.0	0.0	0.0	0.0	0.0	0.0	0.0	0.0	0.0	0.0	0.0	0.0	0.0	0.0	0.0	0.0	0.0	0.0	0.0	0.0	0.0	0.0	0.0
1ec6364a2ceec4c4c6edec3d7a436199	d__Bacteria;p__Pseudomonadota;c__Gammaproteobacteria	0.9982424983354045	d__Bacteria; p__Proteobacteria; c__Gammaproteobacteria	0.9994128057668841	0.0	0.0	0.0	0.0	0.0	0.0	0.0	0.0	0.0	0.0	0.0	0.0	0.0	0.0	0.0	0.0	0.0	0.0	0.0	0.0	0.0	0.0	0.0	0.0	0.0	0.0	0.0	0.0	0.0	0.0	0.0	0.0	0.0	0.0	0.0	0.0	0.0	0.0	0.0	0.0	0.0	0.0	0.0	0.0	0.0
1ed577d7acf538995cdc6dc3d6ab14e9	d__Bacteria;p__Bacteroidota;c__Cytophagia;o__Cytophagales;f__Reichenbachiellaceae;g__Reichenbachiella;s__Reichenbachiella_faecimaris;	0.9776576193439017	d__Bacteria; p__Bacteroidota; c__Bacteroidia; o__Cytophagales; f__Cyclobacteriaceae_900752; g__Reichenbachiella; s__Reichenbachiella faecimaris	0.9682816276353595	0.0	0.0	0.0	0.0	0.0	0.0	0.0	0.0	0.0	0.0	0.0	0.0	0.0	0.0	0.0	0.0	0.0	0.0	0.0	0.0	0.0	0.0	0.0	0.0	0.0	0.0	0.0	0.0	0.0	0.0	0.0	0.0	0.0	0.0	0.0	0.0	0.0	0.0	0.0	0.0	0.0	0.0	0.0	0.0	0.0
1edf9843f7e761f8a2055c838ee811e0	d__Bacteria;p__Bacteroidota;c__Cytophagia;o__Cytophagales;f__Fulvivirgaceae;g__Ohtaekwangia;s__Ohtaekwangia_kribbensis;	0.8255664892249005	d__Bacteria; p__Bacteroidota; c__Bacteroidia; o__Cytophagales; f__Cyclobacteriaceae_900466; g__Chryseolinea; s__Chryseolinea serpens	0.9875330666535589	0.0	0.0	0.0	0.0	0.0	0.0	0.0	0.0	0.0	0.0	0.0	0.0	0.0	0.0	0.0	0.0	0.0	0.0	0.0	0.0	0.0	0.0	0.0	0.0	0.0	0.0	0.0	0.0	0.0	0.0	0.0	0.0	0.0	0.0	0.0	0.0	0.0	0.0	0.0	0.0	0.0	0.0	0.0	0.0	0.0
1eef309be3d3d21605def9c04d172932	d__Bacteria;p__Pseudomonadota;c__Gammaproteobacteria;o__Oceanospirillales;f__Oceanospirillaceae;g__Thalassolituus;s__Thalassolituus_oleivorans;	0.9899103529733225	d__Bacteria; p__Proteobacteria; c__Gammaproteobacteria; o__Pseudomonadales_641035; f__DSM-6294_637238; g__Thalassolituus; s__Thalassolituus oleivorans	0.886169311385008	0.0	0.0	0.0	0.0	0.0	0.0	0.0	0.0	0.0	0.0	0.0	0.0	0.0	0.0	0.0	0.0	0.0	0.0	0.0	0.0	0.0	0.0	0.0	0.0	0.0	0.0	0.0	0.0	0.0	0.0	0.0	0.0	0.0	0.0	0.0	0.0	0.0	0.0	0.0	0.0	0.0	0.0	0.0	0.0	0.0
1f10273dc56498dff7152cd5e5bcb804	d__Bacteria	1.0000000000000002	d__Bacteria; p__Chloroflexota; c__Dehalococcoidia; o__SZUA-161; f__SZUA-161; g__SZUA-161; s__SZUA-161 sp003229915	0.9998559556761742	0.0	0.0	0.0	0.0	0.0	0.0	0.0	0.0	0.0	0.0	0.0	0.0	0.0	0.0	0.0	0.0	0.0	0.0	0.0	0.0	0.0	0.0	0.0	0.0	0.0	0.0	0.0	0.0	0.0	0.0	0.0	0.0	0.0	0.0	0.0	0.0	0.0	0.0	0.0	0.0	0.0	0.0	0.0	0.0	0.0
1f32128da9e5d816d7a02f6d076aa4bb	d__Bacteria;p__Pseudomonadota;c__Alphaproteobacteria;o__Hyphomicrobiales	0.9958183210139618	d__Bacteria; p__Proteobacteria; c__Alphaproteobacteria; o__Rhizobiales_A_504705; f__Beijerinckiaceae; g__Methylocella; s__Methylocella palustris	0.7096807184234019	0.0	0.0	0.0	0.0	0.0	0.0	0.0	0.0	0.0	0.0	0.0	0.0	0.0	0.0	0.0	0.0	0.0	0.0	0.0	0.0	0.0	0.0	0.0	0.0	0.0	0.0	0.0	0.0	0.0	0.0	0.0	0.0	0.0	0.0	0.0	0.0	0.0	0.0	0.0	0.0	0.0	0.0	0.0	0.0	0.0
1f3650d641976b2fb4b3061e108dbd4c	d__Bacteria	1.0000000000000009	d__Bacteria	0.8796144739760675	0.0	0.0	0.0	0.0	0.0	0.0	0.0	0.0	0.0	0.0	0.0	0.0	0.0	0.0	0.0	0.0	0.0	0.0	0.0	0.0	0.0	0.0	0.0	0.0	0.0	0.0	0.0	0.0	0.0	0.0	0.0	0.0	0.0	0.0	0.0	0.0	0.0	0.0	0.0	0.0	0.0	0.0	0.0	0.0	0.0
1f3877703d5eb4b9520466c435162b42	d__Bacteria;p__Bacteroidota;c__Cytophagia;o__Cytophagales;f__Reichenbachiellaceae;g__Reichenbachiella	0.8682257882377842	d__Bacteria; p__Bacteroidota; c__Bacteroidia; o__Cytophagales; f__Cyclobacteriaceae_900752; g__Reichenbachiella	0.7790657254602975	0.0	0.0	0.0	0.0	0.0	0.0	0.0	0.0	0.0	0.0	0.0	0.0	0.0	0.0	0.0	0.0	0.0	0.0	0.0	0.0	0.0	0.0	0.0	0.0	0.0	0.0	0.0	0.0	0.0	0.0	0.0	0.0	0.0	0.0	0.0	0.0	0.0	0.0	0.0	0.0	0.0	0.0	0.0	0.0	0.0
1f3c0a621ea48e9f108566e68b4e6f81	d__Bacteria;p__Pseudomonadota;c__Gammaproteobacteria;o__Pseudomonadales;f__Pseudomonadaceae;g__Entomomonas;s__Entomomonas_sbxid5757;	0.9564390707369774	d__Bacteria; p__Proteobacteria; c__Gammaproteobacteria; o__Pseudomonadales_650611; f__Pseudomonadaceae; g__Entomomonas; s__	0.9494230420986006	0.0	0.0	0.0	0.0	0.0	0.0	0.0	0.0	0.0	0.0	0.0	0.0	0.0	0.0	0.0	0.0	0.0	0.0	0.0	0.0	0.0	0.0	0.0	0.0	0.0	0.0	0.0	0.0	0.0	0.0	0.0	0.0	0.0	0.0	0.0	0.0	0.0	0.0	0.0	0.0	0.0	0.0	0.0	0.0	0.0
1f3dcb6f8fb7a6eba29d5aefc143dcfa	d__Bacteria;p__Bacillota;c__Clostridia;o__Eubacteriales;f__Lachnospiraceae;g__Blautia	0.9868814970513207	d__Bacteria; p__Firmicutes_A; c__Clostridia_258483; o__Lachnospirales; f__Lachnospiraceae; g__Blautia_A_141781	0.9687224373492371	0.0	0.0	0.0	0.0	0.0	0.0	0.0	0.0	0.0	0.0	0.0	0.0	0.0	0.0	0.0	0.0	0.0	0.0	0.0	0.0	0.0	0.0	0.0	0.0	0.0	0.0	0.0	0.0	0.0	0.0	0.0	0.0	0.0	0.0	0.0	0.0	0.0	0.0	0.0	0.0	0.0	0.0	0.0	0.0	0.0
1f42fb848b9e3ffa298fb7c68dddd99d	d__Bacteria	1.0	d__Bacteria	0.8967187270622952	0.0	0.0	0.0	0.0	0.0	0.0	0.0	0.0	0.0	0.0	0.0	0.0	0.0	0.0	0.0	0.0	0.0	0.0	0.0	0.0	0.0	0.0	0.0	0.0	0.0	0.0	0.0	0.0	0.0	0.0	0.0	0.0	0.0	0.0	0.0	0.0	0.0	0.0	0.0	0.0	0.0	0.0	0.0	0.0	0.0
1f4e07e71ad4448a719f344e5914436e	d__Bacteria;p__Pseudomonadota;c__Alphaproteobacteria;o__Hyphomicrobiales;f__Lichenibacteriaceae;g__Lichenibacterium	0.9997548155330586	d__Bacteria; p__Proteobacteria; c__Alphaproteobacteria; o__Rhizobiales_A_504705; f__Beijerinckiaceae; g__Lichenihabitans; s__Lichenihabitans minor	0.868819009061601	0.0	0.0	0.0	0.0	0.0	0.0	0.0	0.0	0.0	5.0	0.0	0.0	0.0	0.0	0.0	0.0	0.0	0.0	0.0	0.0	0.0	0.0	0.0	0.0	0.0	0.0	0.0	0.0	0.0	0.0	0.0	0.0	0.0	0.0	0.0	0.0	0.0	0.0	0.0	0.0	0.0	0.0	0.0	0.0	0.0
1f7072b2a7220ed4e5d127f693283518	d__Bacteria;p__Pseudomonadota;c__Betaproteobacteria;o__Burkholderiales;f__Comamonadaceae	0.9989278905062787	d__Bacteria; p__Proteobacteria; c__Gammaproteobacteria; o__Burkholderiales_592522; f__Burkholderiaceae_A_592522; g__Hydrogenophaga_590395	0.7336057675378931	0.0	0.0	0.0	0.0	0.0	0.0	0.0	0.0	0.0	0.0	0.0	0.0	0.0	0.0	0.0	0.0	0.0	0.0	0.0	0.0	0.0	0.0	0.0	0.0	0.0	0.0	0.0	0.0	0.0	0.0	0.0	0.0	0.0	0.0	0.0	0.0	0.0	0.0	0.0	0.0	0.0	0.0	0.0	0.0	0.0
1f7916399dbf9198f70da4125d756e3a	d__Bacteria;p__Pseudomonadota	0.7159217818493652	d__Bacteria; p__Gemmatimonadota; c__Gemmatimonadetes; o__Gemmatimonadales; f__GWC2-71-9	0.9180894290524928	0.0	0.0	0.0	0.0	0.0	0.0	0.0	0.0	0.0	0.0	0.0	0.0	0.0	0.0	0.0	0.0	0.0	0.0	0.0	0.0	0.0	0.0	0.0	0.0	0.0	0.0	0.0	0.0	0.0	0.0	0.0	0.0	0.0	0.0	0.0	0.0	0.0	0.0	0.0	0.0	0.0	0.0	0.0	0.0	0.0
1f878529af5a25450417c093cc562b1f	d__Bacteria;p__Pseudomonadota;c__Gammaproteobacteria;o__Pseudomonadales;f__Pseudomonadaceae;g__Pseudomonas	0.9987591594604793	d__Bacteria; p__Proteobacteria; c__Gammaproteobacteria; o__Pseudomonadales_650611; f__Pseudomonadaceae	0.9999960752647741	0.0	0.0	0.0	0.0	0.0	0.0	0.0	0.0	0.0	0.0	0.0	0.0	0.0	0.0	0.0	0.0	0.0	0.0	0.0	0.0	0.0	0.0	0.0	0.0	0.0	0.0	0.0	0.0	0.0	0.0	0.0	0.0	0.0	0.0	0.0	0.0	0.0	0.0	0.0	0.0	0.0	0.0	0.0	0.0	0.0
1fa8ba3062558eeb145090a1a99ab7a8	d__Bacteria;p__Pseudomonadota;c__Gammaproteobacteria;o__Moraxellales;f__Moraxellaceae;g__Acinetobacter	0.9985400131587613	d__Bacteria; p__Proteobacteria; c__Gammaproteobacteria; o__Pseudomonadales_660879; f__Moraxellaceae; g__Acinetobacter; s__Acinetobacter apis	0.8049322840471977	0.0	0.0	0.0	0.0	0.0	0.0	0.0	0.0	0.0	0.0	0.0	0.0	0.0	0.0	0.0	0.0	0.0	0.0	0.0	0.0	0.0	0.0	0.0	0.0	0.0	0.0	0.0	0.0	0.0	0.0	0.0	0.0	0.0	0.0	0.0	0.0	0.0	0.0	0.0	0.0	0.0	0.0	0.0	0.0	0.0
1fb1675f95141231a5faf44954abb8c9	d__Bacteria;p__Pseudomonadota;c__Alphaproteobacteria;o__Hyphomicrobiales;f__Lichenibacteriaceae;g__Lichenibacterium	0.9998273526218892	d__Bacteria; p__Proteobacteria; c__Alphaproteobacteria; o__Rhizobiales_A_504705; f__Beijerinckiaceae; g__Lichenihabitans; s__Lichenihabitans minor	0.9610537033649547	0.0	0.0	0.0	0.0	0.0	0.0	0.0	0.0	0.0	0.0	0.0	0.0	0.0	0.0	0.0	0.0	0.0	0.0	0.0	0.0	0.0	0.0	0.0	0.0	0.0	0.0	0.0	0.0	0.0	0.0	0.0	0.0	0.0	0.0	0.0	0.0	0.0	0.0	0.0	0.0	0.0	0.0	0.0	0.0	0.0
1fbf519d627a520ab73ad6856966044a	d__Bacteria;p__Pseudomonadota;c__Gammaproteobacteria;o__Orbales;f__Orbaceae;g__Schmidhempelia	0.9982956413255787	d__Bacteria; p__Proteobacteria; c__Gammaproteobacteria; o__Enterobacterales_A_737866; f__Enterobacteriaceae_A; g__Schmidhempelia; s__Schmidhempelia bombi	0.9975416477485187	0.0	0.0	0.0	0.0	0.0	0.0	0.0	0.0	0.0	0.0	0.0	0.0	0.0	0.0	0.0	0.0	0.0	0.0	0.0	0.0	0.0	0.0	0.0	0.0	0.0	0.0	0.0	0.0	0.0	0.0	0.0	0.0	0.0	0.0	0.0	0.0	0.0	0.0	0.0	0.0	0.0	0.0	0.0	0.0	0.0
1fce221f881d7ddce7f724cf38d555ec	d__Bacteria;p__Actinomycetota;c__Actinomycetes;o__Jatrophihabitantales;f__Jatrophihabitantaceae;g__Jatrophihabitans	0.9009569892817918	d__Bacteria; p__Actinobacteriota; c__Actinomycetia; o__Mycobacteriales; f__Jatrophihabitantaceae; g__Jatrophihabitans_372606	0.8547796020458271	0.0	0.0	0.0	0.0	0.0	0.0	0.0	0.0	0.0	0.0	0.0	0.0	0.0	0.0	0.0	0.0	0.0	0.0	0.0	0.0	0.0	0.0	0.0	0.0	0.0	0.0	0.0	0.0	0.0	0.0	0.0	0.0	0.0	0.0	0.0	0.0	0.0	0.0	0.0	0.0	0.0	0.0	0.0	0.0	0.0
20183ee3cc223e63f62af9c6dd4b63c3	d__Bacteria;p__Pseudomonadota;c__Gammaproteobacteria;o__Enterobacterales;f__Erwiniaceae;g__Erwinia;s__Erwinia_sbxid5672;	0.9812726635368886	d__Bacteria; p__Proteobacteria; c__Gammaproteobacteria; o__Enterobacterales_A_737866; f__Enterobacteriaceae_A	0.998763222463404	0.0	0.0	0.0	0.0	0.0	0.0	0.0	0.0	0.0	0.0	0.0	0.0	0.0	0.0	0.0	0.0	0.0	0.0	0.0	0.0	0.0	0.0	0.0	6.0	0.0	0.0	0.0	0.0	0.0	0.0	0.0	0.0	0.0	0.0	0.0	0.0	0.0	0.0	0.0	0.0	0.0	0.0	0.0	0.0	0.0
202309d06c719abdb82acea9dd75beb4	d__Bacteria	1.000000000000019	d__Bacteria	0.8524400623416026	0.0	0.0	0.0	0.0	0.0	0.0	0.0	0.0	0.0	0.0	0.0	0.0	0.0	0.0	0.0	0.0	0.0	0.0	0.0	0.0	0.0	0.0	0.0	0.0	0.0	0.0	0.0	0.0	0.0	0.0	0.0	0.0	0.0	0.0	0.0	0.0	0.0	0.0	0.0	0.0	0.0	0.0	0.0	0.0	0.0
202590572c55bc4a5751c26d92621c33	d__Bacteria;p__Pseudomonadota;c__Gammaproteobacteria;o__Enterobacterales	0.9958982132783867	d__Bacteria; p__Proteobacteria; c__Gammaproteobacteria; o__Enterobacterales_A_737866; f__Enterobacteriaceae_A	0.9984384805477917	0.0	0.0	0.0	0.0	0.0	0.0	0.0	0.0	0.0	0.0	0.0	0.0	0.0	0.0	0.0	0.0	0.0	0.0	0.0	0.0	0.0	0.0	0.0	0.0	0.0	0.0	0.0	0.0	0.0	0.0	0.0	0.0	0.0	0.0	0.0	0.0	0.0	0.0	0.0	0.0	0.0	0.0	0.0	0.0	0.0
202a7433dd1ed7877e9a21e4f2ff62b6	d__Bacteria;p__Pseudomonadota;c__Gammaproteobacteria	0.9583424499205082	d__Bacteria; p__Proteobacteria; c__Gammaproteobacteria	0.9602168837577709	0.0	0.0	0.0	0.0	0.0	0.0	0.0	0.0	0.0	0.0	0.0	0.0	0.0	0.0	0.0	0.0	0.0	0.0	0.0	0.0	0.0	0.0	0.0	0.0	0.0	0.0	0.0	0.0	0.0	0.0	0.0	0.0	0.0	0.0	0.0	0.0	0.0	0.0	0.0	0.0	0.0	0.0	0.0	0.0	0.0
206de397070063a3b8a55fddaa85d670	d__Bacteria	1.0000000000000087	d__Bacteria	0.9999981374971192	0.0	0.0	0.0	0.0	0.0	0.0	0.0	0.0	0.0	0.0	0.0	0.0	0.0	0.0	0.0	0.0	0.0	0.0	0.0	0.0	0.0	0.0	0.0	0.0	0.0	0.0	0.0	0.0	0.0	0.0	0.0	0.0	0.0	0.0	0.0	0.0	0.0	0.0	0.0	0.0	0.0	0.0	0.0	0.0	0.0
207714eeecb0e2be88bd5e7e7f30e76a	d__Bacteria;p__Actinomycetota;c__Actinomycetes;o__Corynebacteriales;f__Corynebacteriaceae;g__Corynebacterium	0.9997573211098538	d__Bacteria; p__Actinobacteriota; c__Actinomycetia; o__Mycobacteriales; f__Mycobacteriaceae; g__Corynebacterium	0.9998776900482741	0.0	0.0	0.0	0.0	0.0	0.0	0.0	0.0	0.0	0.0	0.0	0.0	0.0	0.0	0.0	0.0	0.0	0.0	0.0	0.0	0.0	0.0	0.0	0.0	0.0	0.0	0.0	0.0	0.0	0.0	0.0	0.0	0.0	0.0	0.0	0.0	0.0	0.0	0.0	0.0	0.0	0.0	0.0	0.0	0.0
207fb1ea474a53f91e84cc4ad5f535d0	d__Bacteria;p__Pseudomonadota;c__Gammaproteobacteria;o__Orbales;f__Orbaceae;g__Schmidhempelia	0.9730755150737044	d__Bacteria; p__Proteobacteria; c__Gammaproteobacteria; o__Enterobacterales_A_737866; f__Enterobacteriaceae_A; g__Schmidhempelia; s__Schmidhempelia bombi	0.9567294105180465	0.0	0.0	0.0	0.0	0.0	0.0	0.0	0.0	0.0	0.0	0.0	0.0	0.0	0.0	0.0	0.0	0.0	0.0	0.0	0.0	0.0	0.0	0.0	0.0	0.0	0.0	0.0	0.0	0.0	0.0	0.0	0.0	0.0	0.0	0.0	0.0	0.0	0.0	0.0	0.0	0.0	0.0	0.0	0.0	0.0
20893544b3786cc084891c9b5e0461e6	d__Bacteria	1.0000000000000038	d__Bacteria; p__Firmicutes_A; c__Clostridia_258483; o__Acetivibrionales; f__DSM-8532; g__Thermoclostridium_A; s__Thermoclostridium_A caenicola	0.7259049719065999	0.0	0.0	0.0	0.0	0.0	0.0	0.0	0.0	0.0	0.0	0.0	0.0	0.0	0.0	0.0	0.0	0.0	0.0	0.0	0.0	0.0	0.0	0.0	0.0	0.0	0.0	0.0	0.0	0.0	0.0	0.0	0.0	0.0	0.0	0.0	0.0	0.0	0.0	0.0	0.0	0.0	0.0	0.0	0.0	0.0
2097ef5b30ff2e28e84fbab227c2a1d5	d__Bacteria	1.0000000000000109	d__Bacteria	0.8418723663713771	0.0	0.0	0.0	0.0	0.0	0.0	0.0	0.0	0.0	0.0	0.0	0.0	0.0	0.0	0.0	0.0	0.0	0.0	0.0	0.0	0.0	0.0	0.0	0.0	0.0	0.0	0.0	0.0	0.0	0.0	0.0	0.0	0.0	0.0	0.0	0.0	0.0	0.0	0.0	0.0	0.0	0.0	0.0	0.0	0.0
20bf4e9b01c2980eea4287df89682baf	d__Bacteria;p__Verrucomicrobiota;c__Verrucomicrobiae;o__Verrucomicrobiales;f__Verrucomicrobiaceae;g__Luteolibacter	0.8183739187209873	d__Bacteria; p__Verrucomicrobiota; c__Verrucomicrobiae; o__Verrucomicrobiales; f__Akkermansiaceae; g__Roseibacillus_B; s__	0.9994580136557971	0.0	0.0	0.0	0.0	0.0	0.0	0.0	0.0	0.0	0.0	0.0	0.0	0.0	0.0	0.0	0.0	0.0	0.0	0.0	0.0	0.0	0.0	0.0	0.0	0.0	0.0	0.0	0.0	0.0	0.0	0.0	0.0	0.0	0.0	0.0	0.0	0.0	0.0	0.0	0.0	0.0	0.0	0.0	0.0	0.0
20cd9a19783b27498a66d896493fdf8f	d__Bacteria;p__Pseudomonadota;c__Gammaproteobacteria;o__Pseudomonadales;f__Pseudomonadaceae;g__Pseudomonas	0.9864045339406814	d__Bacteria; p__Proteobacteria; c__Gammaproteobacteria; o__Pseudomonadales_650611; f__Pseudomonadaceae	0.9986456157635083	0.0	0.0	0.0	0.0	0.0	0.0	0.0	0.0	0.0	0.0	0.0	0.0	0.0	0.0	0.0	0.0	0.0	0.0	0.0	0.0	0.0	0.0	0.0	0.0	0.0	0.0	0.0	0.0	0.0	0.0	0.0	0.0	0.0	0.0	0.0	0.0	0.0	0.0	0.0	0.0	0.0	0.0	0.0	0.0	0.0
20f027798b42e1cc9fc42d13bc7d101c	d__Bacteria;p__Bacillota;c__Tissierellia;o__Tissierellales;f__Peptoniphilaceae;g__Peptoniphilus;s__Peptoniphilus_gorbachii;	0.9639895980139904	d__Bacteria; p__Firmicutes_A; c__Clostridia_258483; o__Tissierellales; f__Peptoniphilaceae; g__Peptoniphilus_A; s__Peptoniphilus_A gorbachii	0.9991368583489177	0.0	0.0	0.0	0.0	0.0	0.0	0.0	0.0	0.0	0.0	0.0	0.0	0.0	0.0	0.0	0.0	0.0	0.0	0.0	0.0	0.0	0.0	0.0	0.0	0.0	0.0	0.0	0.0	0.0	0.0	0.0	0.0	0.0	0.0	0.0	0.0	0.0	0.0	0.0	0.0	0.0	0.0	0.0	0.0	0.0
20fe51028355c5e1a018181d028263b7	d__Bacteria;p__Bacteroidota;c__Bacteroidia;o__Bacteroidales;f__Dysgonomonadaceae;g__Seramator;s__Seramator_thermalis;	0.9999247547520801	d__Bacteria; p__Bacteroidota; c__Bacteroidia; o__Bacteroidales; f__Dysgonomonadaceae; g__Seramator	0.7180665414784397	0.0	0.0	0.0	0.0	0.0	0.0	0.0	0.0	0.0	0.0	0.0	0.0	0.0	0.0	0.0	0.0	0.0	0.0	0.0	0.0	0.0	0.0	0.0	0.0	0.0	0.0	0.0	0.0	0.0	0.0	0.0	0.0	0.0	0.0	0.0	0.0	0.0	0.0	0.0	0.0	0.0	0.0	0.0	0.0	0.0
2131d788168d48c803d9fe4251ab222a	d__Bacteria;p__Bacteroidota;c__Cytophagia;o__Cytophagales;f__Spirosomaceae	0.9999434543845414	d__Bacteria; p__Bacteroidota; c__Bacteroidia; o__Cytophagales; f__Spirosomaceae; g__Fibrella	0.9999293083911023	0.0	0.0	0.0	0.0	0.0	0.0	0.0	0.0	0.0	0.0	0.0	0.0	0.0	0.0	0.0	0.0	0.0	0.0	0.0	0.0	0.0	0.0	0.0	0.0	0.0	0.0	0.0	0.0	0.0	0.0	0.0	0.0	0.0	0.0	0.0	0.0	0.0	0.0	0.0	0.0	0.0	0.0	0.0	0.0	0.0
213f49f1d14982ad3117c0a4a477abcd	d__Bacteria	1.000000000000003	d__Bacteria	0.8997670743917592	0.0	0.0	0.0	0.0	0.0	0.0	0.0	0.0	0.0	0.0	0.0	0.0	0.0	0.0	0.0	0.0	0.0	0.0	0.0	0.0	0.0	0.0	0.0	0.0	0.0	0.0	0.0	0.0	0.0	0.0	0.0	0.0	0.0	0.0	0.0	0.0	0.0	0.0	0.0	0.0	0.0	0.0	0.0	0.0	0.0
216109306b049c25833d3a154860ec7b	d__Bacteria;p__Pseudomonadota;c__Betaproteobacteria;o__Burkholderiales;f__Oxalobacteraceae	0.9647622436894425	d__Bacteria; p__Proteobacteria; c__Gammaproteobacteria; o__Burkholderiales_592524; f__Burkholderiaceae_A_574934; g__Noviherbaspirillum_A_568104; s__Noviherbaspirillum_A_568104 suwonense	0.764237627579314	0.0	0.0	0.0	0.0	0.0	0.0	0.0	0.0	0.0	0.0	0.0	0.0	0.0	0.0	0.0	0.0	0.0	0.0	0.0	0.0	0.0	0.0	0.0	0.0	0.0	0.0	0.0	0.0	0.0	0.0	0.0	0.0	0.0	0.0	0.0	0.0	0.0	0.0	0.0	0.0	0.0	0.0	0.0	0.0	0.0
21748f6538598f05993e780c0a2a4663	d__Bacteria;p__Actinomycetota	0.9819334264946266	d__Bacteria; p__Actinobacteriota; c__Acidimicrobiia_401430; o__Acidimicrobiales	0.8081846547110659	0.0	0.0	0.0	0.0	0.0	0.0	0.0	0.0	0.0	0.0	0.0	0.0	0.0	0.0	0.0	0.0	0.0	0.0	0.0	0.0	0.0	0.0	0.0	0.0	0.0	0.0	0.0	0.0	0.0	0.0	0.0	0.0	0.0	0.0	0.0	0.0	0.0	0.0	0.0	0.0	0.0	0.0	0.0	0.0	0.0
2181a3e96be1e2471c05762186b7c4d2	d__Bacteria;p__Pseudomonadota;c__Alphaproteobacteria;o__Hyphomicrobiales;f__Brucellaceae;g__Brucella	0.9178500508489392	d__Bacteria; p__Proteobacteria; c__Alphaproteobacteria; o__Rhizobiales_A_501396; f__Rhizobiaceae_A_499470	0.9841653397473	0.0	0.0	0.0	0.0	0.0	0.0	0.0	0.0	0.0	0.0	0.0	0.0	0.0	0.0	0.0	0.0	0.0	0.0	0.0	0.0	0.0	0.0	0.0	0.0	0.0	0.0	0.0	0.0	0.0	0.0	0.0	0.0	0.0	0.0	0.0	0.0	0.0	0.0	0.0	0.0	0.0	0.0	0.0	0.0	0.0
218c681a0181e5122674e0e1cfd8acac	d__Bacteria;p__Pseudomonadota;c__Betaproteobacteria;o__Burkholderiales;f__Oxalobacteraceae;g__Massilia	0.7552963749569268	d__Bacteria; p__Proteobacteria; c__Gammaproteobacteria; o__Burkholderiales_592524; f__Burkholderiaceae_A_574758; g__Massilia	0.8954799717315728	0.0	0.0	0.0	0.0	0.0	0.0	0.0	0.0	0.0	0.0	0.0	0.0	0.0	0.0	0.0	0.0	0.0	0.0	0.0	0.0	0.0	0.0	0.0	0.0	0.0	0.0	0.0	0.0	0.0	0.0	0.0	0.0	0.0	0.0	0.0	0.0	0.0	0.0	0.0	0.0	0.0	0.0	0.0	0.0	0.0
21c08406f55e4050c23b1e566fffdedc	d__Bacteria;p__Pseudomonadota;c__Gammaproteobacteria;o__Pseudomonadales;f__Pseudomonadaceae;g__Pseudomonas	0.9977941680273775	d__Bacteria; p__Proteobacteria; c__Gammaproteobacteria; o__Pseudomonadales_650611; f__Pseudomonadaceae	0.9999942264652809	0.0	0.0	0.0	0.0	0.0	0.0	0.0	0.0	0.0	0.0	0.0	0.0	0.0	0.0	0.0	0.0	0.0	0.0	0.0	0.0	0.0	0.0	0.0	0.0	0.0	0.0	0.0	0.0	0.0	0.0	0.0	0.0	0.0	0.0	0.0	0.0	0.0	0.0	0.0	0.0	0.0	0.0	0.0	0.0	0.0
21c84849ab8ecda1d12ef9c486a457e2	d__Bacteria	0.9999999999999922	d__Bacteria	0.9999987613589375	0.0	0.0	0.0	0.0	0.0	0.0	0.0	0.0	0.0	0.0	0.0	0.0	0.0	0.0	0.0	0.0	0.0	0.0	0.0	0.0	0.0	0.0	0.0	0.0	0.0	0.0	0.0	0.0	0.0	0.0	0.0	0.0	0.0	0.0	0.0	0.0	0.0	0.0	0.0	0.0	0.0	0.0	0.0	0.0	0.0
21ce8947f3e2933da5874e449863029a	d__Bacteria;p__Pseudomonadota;c__Gammaproteobacteria;o__Enterobacterales;f__Erwiniaceae;g__Erwinia	0.887626946930921	d__Bacteria; p__Proteobacteria; c__Gammaproteobacteria; o__Enterobacterales_A_737866; f__Enterobacteriaceae_A; g__Erwinia_B_680885; s__Erwinia_B_680885 sp001422605	0.8308844014529817	0.0	0.0	0.0	0.0	0.0	0.0	0.0	0.0	0.0	0.0	0.0	0.0	0.0	0.0	0.0	0.0	0.0	0.0	0.0	0.0	0.0	0.0	0.0	0.0	0.0	0.0	0.0	0.0	0.0	0.0	0.0	0.0	0.0	0.0	0.0	0.0	0.0	0.0	0.0	0.0	0.0	0.0	0.0	0.0	0.0
21d96e59de83977ca905738de779458b	d__Bacteria;p__Desulfobacterota;c__Deltaproteobacteria	0.7806917745940395	d__Bacteria; p__Myxococcota_A_473307; c__Polyangia_463783; o__Haliangiales_463188; f__Haliangiaceae_463188; g__Haliangium_463188; s__Haliangium ochraceum	0.9985468714091209	0.0	0.0	0.0	0.0	0.0	0.0	0.0	0.0	0.0	0.0	0.0	0.0	0.0	0.0	0.0	0.0	0.0	0.0	0.0	0.0	0.0	0.0	0.0	0.0	0.0	0.0	0.0	0.0	0.0	0.0	0.0	0.0	0.0	0.0	0.0	0.0	0.0	0.0	0.0	0.0	0.0	0.0	0.0	0.0	0.0
21e7cff5a62a189ad1cd6d3c47e8288e	d__Bacteria;p__Desulfobacterota;c__Deltaproteobacteria;o__Desulfuromonadales;f__Geobacteraceae	0.8808557014147721	d__Bacteria; p__Myxococcota_A_473307; c__UBA9160; o__UBA9160; f__UBA4427; g__MED660; s__MED660 sp002691205	0.7340094161946716	0.0	0.0	0.0	0.0	0.0	0.0	0.0	0.0	0.0	0.0	0.0	0.0	0.0	0.0	0.0	0.0	0.0	0.0	0.0	0.0	0.0	0.0	0.0	0.0	0.0	0.0	0.0	0.0	0.0	0.0	0.0	0.0	0.0	0.0	0.0	0.0	0.0	0.0	0.0	0.0	0.0	0.0	0.0	0.0	0.0
21f30f5bdb183511513c9d4ebde64906	d__Bacteria;p__Pseudomonadota;c__Gammaproteobacteria;o__Enterobacterales	0.9716393973791486	d__Bacteria; p__Proteobacteria; c__Gammaproteobacteria; o__Enterobacterales_A_737866; f__Enterobacteriaceae_A	0.9990212224400644	0.0	0.0	0.0	0.0	0.0	0.0	0.0	0.0	0.0	0.0	0.0	0.0	0.0	0.0	0.0	0.0	0.0	0.0	0.0	36.0	5.0	0.0	0.0	0.0	0.0	0.0	0.0	0.0	0.0	0.0	0.0	0.0	0.0	0.0	0.0	0.0	0.0	0.0	0.0	0.0	0.0	0.0	0.0	0.0	14.0
221659bea0a1fb86d90ab90a24cd7dfe	d__Bacteria;p__Pseudomonadota;c__Alphaproteobacteria;o__Sphingomonadales;f__Sphingomonadaceae;g__Sphingomonas	0.9625684117965307	d__Bacteria; p__Proteobacteria; c__Alphaproteobacteria; o__Sphingomonadales; f__Sphingomonadaceae; g__Sphingomonas_L_486704	0.9910222918466289	0.0	0.0	0.0	0.0	0.0	0.0	0.0	0.0	0.0	0.0	0.0	0.0	0.0	0.0	0.0	0.0	0.0	0.0	0.0	13.0	0.0	0.0	0.0	0.0	0.0	0.0	0.0	0.0	0.0	0.0	0.0	0.0	0.0	0.0	0.0	0.0	0.0	0.0	0.0	0.0	0.0	0.0	0.0	0.0	0.0
2220d3108f20fb69aba3d92e70784343	d__Bacteria;p__Pseudomonadota;c__Gammaproteobacteria;o__Enterobacterales	0.9980783294394591	d__Bacteria; p__Proteobacteria; c__Gammaproteobacteria; o__Enterobacterales_A_737866; f__Enterobacteriaceae_A	0.999255853715858	0.0	0.0	0.0	0.0	0.0	0.0	0.0	0.0	0.0	0.0	0.0	0.0	0.0	0.0	0.0	0.0	0.0	0.0	0.0	0.0	0.0	0.0	0.0	0.0	0.0	0.0	0.0	0.0	0.0	0.0	0.0	0.0	0.0	0.0	0.0	0.0	0.0	0.0	0.0	0.0	0.0	0.0	0.0	0.0	0.0
2222d7ad99391a28d4f6df0e820f59b3	d__Bacteria;p__Bacillota;c__Bacilli;o__Lactobacillales;f__Lactobacillaceae;g__Apilactobacillus	0.7134766680652572	d__Bacteria; p__Firmicutes_D; c__Bacilli; o__Lactobacillales; f__Lactobacillaceae; g__Apilactobacillus; s__Apilactobacillus kunkeei	0.9671700264635432	0.0	0.0	0.0	0.0	0.0	0.0	0.0	0.0	0.0	0.0	0.0	0.0	0.0	0.0	0.0	0.0	0.0	0.0	0.0	0.0	0.0	0.0	0.0	0.0	0.0	0.0	0.0	0.0	0.0	0.0	0.0	0.0	0.0	0.0	0.0	0.0	0.0	0.0	0.0	0.0	0.0	0.0	0.0	0.0	0.0
22283d1729bbd67620dbc8a229196f61	d__Bacteria;p__Bacteroidota;c__Sphingobacteriia;o__Sphingobacteriales;f__Sphingobacteriaceae;g__Mucilaginibacter	0.7478770686489323	d__Bacteria; p__Bacteroidota; c__Bacteroidia; o__Sphingobacteriales; f__Sphingobacteriaceae; g__Mucilaginibacter_A; s__Mucilaginibacter_A sp009770985	0.9844761430425062	0.0	0.0	0.0	0.0	0.0	0.0	0.0	0.0	0.0	0.0	0.0	0.0	0.0	0.0	0.0	0.0	0.0	0.0	0.0	0.0	0.0	0.0	0.0	0.0	0.0	0.0	0.0	0.0	0.0	0.0	0.0	0.0	0.0	0.0	0.0	0.0	0.0	0.0	0.0	0.0	0.0	0.0	0.0	0.0	0.0
222b7765ed6b8b65ef3e9db5a52075d9	d__Bacteria;p__Pseudomonadota;c__Gammaproteobacteria;o__Pseudomonadales;f__Pseudomonadaceae;g__Pseudomonas	0.9126433923460201	d__Bacteria; p__Proteobacteria; c__Gammaproteobacteria; o__Pseudomonadales_650611; f__Pseudomonadaceae	0.9999994691712982	0.0	0.0	0.0	0.0	0.0	0.0	0.0	0.0	0.0	0.0	0.0	0.0	0.0	0.0	0.0	0.0	0.0	0.0	0.0	0.0	0.0	0.0	0.0	0.0	0.0	0.0	0.0	0.0	0.0	0.0	0.0	0.0	0.0	0.0	0.0	0.0	0.0	0.0	0.0	0.0	0.0	0.0	0.0	0.0	0.0
222b9cff489ca215cc0c85257e76d2f5	d__Bacteria;p__Pseudomonadota;c__Gammaproteobacteria;o__Enterobacterales;f__Enterobacteriaceae	0.978074143876126	d__Bacteria; p__Proteobacteria; c__Gammaproteobacteria; o__Enterobacterales_A_737866; f__Enterobacteriaceae_A	0.9999381909042141	0.0	0.0	0.0	0.0	0.0	0.0	0.0	0.0	0.0	0.0	0.0	0.0	0.0	0.0	0.0	0.0	0.0	0.0	0.0	0.0	0.0	0.0	0.0	0.0	0.0	0.0	0.0	0.0	0.0	0.0	0.0	0.0	0.0	0.0	0.0	0.0	0.0	0.0	0.0	0.0	0.0	0.0	0.0	0.0	0.0
2232436120696a546d5095bb4a70efe6	d__Bacteria;p__Pseudomonadota;c__Gammaproteobacteria	0.9959783247471137	d__Bacteria; p__Proteobacteria; c__Gammaproteobacteria; o__GCA-2729495; f__GCA-2729495; g__GCA-2729495; s__GCA-2729495 sp013001905	0.8004231098562298	0.0	0.0	0.0	0.0	0.0	0.0	0.0	0.0	0.0	0.0	0.0	0.0	0.0	0.0	0.0	0.0	0.0	0.0	0.0	0.0	0.0	0.0	0.0	0.0	0.0	0.0	0.0	0.0	0.0	0.0	0.0	0.0	0.0	0.0	0.0	0.0	0.0	0.0	0.0	0.0	0.0	0.0	0.0	0.0	0.0
223d85da8e89be5b970b342c5a428cd8	d__Bacteria;p__Pseudomonadota;c__Alphaproteobacteria;o__Hyphomicrobiales;f__Lichenibacteriaceae;g__Lichenibacterium;s__Lichenibacterium_sbxid0014;	0.7461697441892049	d__Bacteria; p__Proteobacteria; c__Alphaproteobacteria; o__Rhizobiales_A_504705; f__Beijerinckiaceae; g__Lichenihabitans; s__Lichenihabitans minor	0.9927861461516742	0.0	0.0	0.0	0.0	0.0	0.0	0.0	0.0	0.0	0.0	0.0	0.0	0.0	0.0	0.0	0.0	0.0	0.0	0.0	0.0	0.0	0.0	0.0	0.0	0.0	0.0	0.0	0.0	0.0	0.0	0.0	0.0	0.0	0.0	0.0	0.0	0.0	0.0	0.0	0.0	0.0	0.0	0.0	0.0	0.0
226bf0297522dd93e6438acaa715f6a6	d__Bacteria;p__Bacillota;c__Tissierellia;o__Tissierellales;f__Peptoniphilaceae;g__Murdochiella	0.7812151481981651	d__Bacteria; p__Firmicutes_A; c__Clostridia_258483; o__Tissierellales; f__Peptoniphilaceae	0.9999999979943242	0.0	0.0	0.0	0.0	0.0	0.0	0.0	0.0	0.0	0.0	0.0	0.0	0.0	0.0	0.0	0.0	0.0	0.0	0.0	0.0	0.0	0.0	0.0	0.0	0.0	0.0	0.0	0.0	0.0	0.0	0.0	0.0	0.0	0.0	0.0	0.0	0.0	0.0	0.0	0.0	0.0	0.0	0.0	0.0	0.0
2279b30feae627c9c57615555a7ef93a	d__Bacteria;p__Pseudomonadota;c__Gammaproteobacteria;o__Enterobacterales	0.9904327169164161	d__Bacteria; p__Proteobacteria; c__Gammaproteobacteria; o__Enterobacterales_A_737866; f__Enterobacteriaceae_A	0.9950361622787947	0.0	0.0	0.0	0.0	0.0	0.0	0.0	0.0	0.0	0.0	0.0	0.0	0.0	0.0	0.0	0.0	0.0	0.0	0.0	0.0	0.0	0.0	0.0	0.0	0.0	0.0	0.0	0.0	0.0	0.0	0.0	0.0	0.0	0.0	0.0	0.0	0.0	0.0	0.0	0.0	0.0	0.0	0.0	0.0	0.0
227adcdd3d6613672fc4200314e7aee9	d__Bacteria;p__Pseudomonadota;c__Gammaproteobacteria;o__Enterobacterales;f__Erwiniaceae;g__Rosenbergiella	0.9218843071898839	d__Bacteria; p__Proteobacteria; c__Gammaproteobacteria; o__Enterobacterales_A_737866; f__Enterobacteriaceae_A; g__Rosenbergiella	0.9855747659601131	0.0	0.0	0.0	0.0	0.0	0.0	0.0	0.0	0.0	0.0	0.0	0.0	0.0	0.0	0.0	0.0	0.0	0.0	0.0	0.0	0.0	0.0	0.0	0.0	0.0	0.0	0.0	0.0	0.0	0.0	0.0	0.0	0.0	0.0	0.0	0.0	0.0	0.0	0.0	0.0	0.0	0.0	0.0	0.0	0.0
229b743dcd8cdbb6fcda2734ba9e224a	d__Bacteria	0.9999999999999968	d__Bacteria	0.8754514969520855	0.0	0.0	0.0	0.0	0.0	0.0	0.0	0.0	0.0	0.0	0.0	0.0	0.0	0.0	0.0	0.0	0.0	0.0	0.0	0.0	0.0	0.0	0.0	0.0	0.0	0.0	0.0	0.0	0.0	0.0	0.0	0.0	0.0	0.0	0.0	0.0	0.0	0.0	0.0	0.0	0.0	0.0	0.0	0.0	0.0
22ab2bc818b842143f224caea748c442	d__Bacteria;p__Pseudomonadota;c__Gammaproteobacteria;o__Enterobacterales;f__Erwiniaceae;g__Rosenbergiella	0.9437952504840392	d__Bacteria; p__Proteobacteria; c__Gammaproteobacteria; o__Enterobacterales_A_737866; f__Enterobacteriaceae_A; g__Rosenbergiella	0.9782555179886263	0.0	0.0	0.0	0.0	0.0	0.0	0.0	0.0	0.0	18.0	0.0	0.0	0.0	0.0	0.0	0.0	0.0	0.0	0.0	0.0	0.0	0.0	0.0	0.0	0.0	0.0	0.0	0.0	0.0	0.0	0.0	0.0	0.0	0.0	0.0	0.0	0.0	0.0	0.0	0.0	0.0	0.0	0.0	0.0	0.0
22b854683add9864b7c2b0d0560362db	d__Bacteria;p__Bacteroidota;c__Bacteroidia;o__Bacteroidales;f__Muribaculaceae;g__Heminiphilus;s__Heminiphilus_faecis;	0.999873712150609	d__Bacteria; p__Bacteroidota; c__Bacteroidia; o__Bacteroidales; f__Muribaculaceae; g__Muribaculum; s__Muribaculum gordoncarteri	0.9660526636526181	0.0	0.0	0.0	0.0	0.0	0.0	0.0	0.0	0.0	0.0	0.0	0.0	0.0	0.0	0.0	0.0	0.0	0.0	0.0	0.0	0.0	0.0	0.0	0.0	0.0	0.0	0.0	0.0	0.0	0.0	0.0	0.0	0.0	0.0	0.0	0.0	0.0	0.0	0.0	0.0	0.0	0.0	0.0	0.0	0.0
22bb995afcb9b130ab16c78479c1a32c	d__Bacteria;p__Pseudomonadota;c__Gammaproteobacteria;o__Enterobacterales;f__Enterobacteriaceae;g__Plesiomonas;s__Plesiomonas_shigelloides;	0.7946544305251959	d__Bacteria; p__Proteobacteria; c__Gammaproteobacteria; o__Enterobacterales_A_737866	0.869313926480225	0.0	0.0	0.0	0.0	0.0	0.0	0.0	0.0	0.0	0.0	0.0	0.0	0.0	0.0	0.0	0.0	0.0	0.0	0.0	0.0	0.0	0.0	0.0	0.0	0.0	0.0	0.0	0.0	0.0	0.0	0.0	0.0	0.0	0.0	0.0	0.0	0.0	0.0	0.0	0.0	0.0	0.0	0.0	0.0	0.0
22d7afdf84040f8e8a7f287c00f2b375	d__Bacteria;p__Pseudomonadota	0.985563437601163	d__Bacteria; p__Proteobacteria; c__Gammaproteobacteria	0.7679993030043982	0.0	0.0	0.0	0.0	0.0	0.0	0.0	0.0	0.0	0.0	0.0	0.0	0.0	0.0	0.0	0.0	0.0	0.0	0.0	0.0	0.0	0.0	0.0	0.0	0.0	0.0	0.0	0.0	0.0	0.0	0.0	0.0	0.0	0.0	0.0	0.0	0.0	0.0	0.0	0.0	0.0	0.0	0.0	0.0	0.0
22e5207e7f179f643afd7fa90bc40c6e	d__Bacteria;p__Pseudomonadota;c__Alphaproteobacteria;o__Hyphomicrobiales	0.915464153876665	d__Bacteria; p__Proteobacteria; c__Alphaproteobacteria	0.9995425770682979	0.0	0.0	0.0	0.0	0.0	0.0	0.0	0.0	0.0	0.0	0.0	0.0	0.0	0.0	0.0	0.0	0.0	0.0	0.0	0.0	0.0	0.0	0.0	0.0	0.0	0.0	0.0	0.0	0.0	0.0	0.0	0.0	0.0	0.0	0.0	0.0	0.0	0.0	0.0	0.0	0.0	0.0	0.0	0.0	0.0
23033d867db3b2b1039fa851cdd96514	d__Bacteria;p__Pseudomonadota;c__Gammaproteobacteria;o__Pseudomonadales;f__Pseudomonadaceae;g__Pseudomonas	0.9986942684466391	d__Bacteria; p__Proteobacteria; c__Gammaproteobacteria; o__Pseudomonadales_650611; f__Pseudomonadaceae	0.9999981691108359	0.0	0.0	0.0	0.0	0.0	0.0	0.0	0.0	0.0	0.0	0.0	0.0	0.0	0.0	0.0	0.0	0.0	0.0	0.0	0.0	0.0	0.0	0.0	0.0	0.0	0.0	0.0	0.0	0.0	0.0	0.0	0.0	0.0	0.0	0.0	0.0	0.0	0.0	0.0	0.0	0.0	0.0	0.0	0.0	0.0
231043919616b6adc73660e7e7746405	d__Bacteria;p__Verrucomicrobiota;c__Verrucomicrobiae;o__Verrucomicrobiales;f__Verrucomicrobiaceae	0.9362475740774742	d__Bacteria; p__Verrucomicrobiota; c__Verrucomicrobiae; o__Verrucomicrobiales; f__Akkermansiaceae; g__UBA985; s__UBA985 sp009937455	0.998042982582957	0.0	0.0	0.0	0.0	0.0	0.0	0.0	0.0	0.0	0.0	0.0	0.0	0.0	0.0	0.0	0.0	0.0	0.0	0.0	0.0	0.0	0.0	0.0	0.0	0.0	0.0	0.0	0.0	0.0	0.0	0.0	0.0	0.0	0.0	0.0	0.0	0.0	0.0	0.0	0.0	0.0	0.0	0.0	0.0	0.0
231bcaed874bf5580fdbfcc92e1bff23	d__Bacteria;p__Pseudomonadota;c__Alphaproteobacteria	0.706895898965248	d__Bacteria; p__Proteobacteria; c__Alphaproteobacteria; o__Acetobacterales; f__Acetobacteraceae	0.7862537111771889	0.0	0.0	0.0	0.0	0.0	0.0	0.0	0.0	0.0	0.0	0.0	0.0	0.0	0.0	0.0	0.0	0.0	0.0	0.0	0.0	0.0	0.0	0.0	0.0	0.0	0.0	0.0	0.0	0.0	0.0	0.0	0.0	0.0	0.0	0.0	0.0	0.0	0.0	0.0	0.0	0.0	0.0	0.0	0.0	0.0
2343b1bc21d0fd4030d9aed00c4f691a	d__Bacteria	0.9999999999999886	d__Bacteria; p__Patescibacteria	0.7025823996814496	0.0	0.0	0.0	0.0	0.0	0.0	0.0	0.0	0.0	0.0	0.0	0.0	0.0	0.0	0.0	0.0	0.0	0.0	0.0	0.0	0.0	0.0	0.0	0.0	0.0	0.0	0.0	0.0	0.0	0.0	0.0	0.0	0.0	0.0	0.0	0.0	0.0	0.0	0.0	0.0	0.0	0.0	0.0	0.0	0.0
2348b5015a2dff00631da720865d1075	d__Bacteria;p__Bacteroidota;c__Cytophagia;o__Cytophagales;f__Fulvivirgaceae;g__Xanthovirga;s__Xanthovirga_aplysinae;	0.9300026144286979	d__Bacteria; p__Bacteroidota; c__Bacteroidia; o__Cytophagales; f__Cyclobacteriaceae_902343; g__JAAUQL01; s__JAAUQL01 sp012033595	0.9997786124450389	0.0	0.0	0.0	0.0	0.0	0.0	0.0	0.0	0.0	0.0	0.0	0.0	0.0	0.0	0.0	0.0	0.0	0.0	0.0	0.0	0.0	0.0	0.0	0.0	0.0	0.0	0.0	0.0	0.0	0.0	0.0	0.0	0.0	0.0	0.0	0.0	0.0	0.0	0.0	0.0	0.0	0.0	0.0	0.0	0.0
23682d45728406ab0878bbb446993218	d__Bacteria;p__Bacillota;c__Clostridia;o__Eubacteriales;f__Desulfitobacteriaceae;g__Desulfosporosinus;s__Desulfosporosinus_fructosivorans;	0.9994404406580831	d__Bacteria; p__Firmicutes_B_370539; c__Desulfitobacteriia; o__Desulfitobacteriales; f__Desulfitobacteriaceae; g__Desulfosporosinus; s__Desulfosporosinus fructosivorans	0.9820749803454056	0.0	0.0	0.0	0.0	0.0	0.0	0.0	0.0	0.0	0.0	0.0	0.0	0.0	0.0	0.0	0.0	0.0	0.0	0.0	0.0	0.0	0.0	0.0	0.0	0.0	0.0	0.0	0.0	0.0	0.0	0.0	2.0	0.0	0.0	0.0	0.0	0.0	0.0	0.0	0.0	0.0	0.0	0.0	0.0	0.0
2376a79109aa3e57c3ccdfef27f8cc39	d__Bacteria;p__Cyanobacteria;c__Cyanobacteriia;o__Chloroplast;f__Chloroplast;g__Chloroplast;s__Chloroplast_Chloroplast;	0.999999902426571	d__Bacteria; p__Bacteroidota; c__Bacteroidia; o__Bacteroidales; f__Marinilabiliaceae; g__JC017; s__JC017 sp004296775	0.9999423953670226	0.0	0.0	0.0	0.0	0.0	0.0	0.0	121.0	0.0	0.0	0.0	0.0	0.0	0.0	0.0	0.0	0.0	0.0	0.0	0.0	0.0	0.0	0.0	0.0	0.0	0.0	0.0	0.0	0.0	0.0	0.0	0.0	0.0	0.0	0.0	0.0	0.0	0.0	0.0	0.0	0.0	0.0	0.0	0.0	0.0
2377574dc5b3b44ee7caed2e57882f61	d__Bacteria;p__Bacillota;c__Bacilli;o__Lactobacillales;f__Lactobacillaceae;g__Convivina;s__Convivina_intestini;	0.9957417653068512	d__Bacteria; p__Firmicutes_D; c__Bacilli; o__Lactobacillales; f__Lactobacillaceae; g__Convivina; s__Convivina intestini	0.9998353056053911	0.0	0.0	0.0	0.0	0.0	0.0	0.0	0.0	0.0	0.0	0.0	0.0	0.0	0.0	0.0	0.0	0.0	0.0	0.0	0.0	0.0	0.0	0.0	0.0	0.0	0.0	0.0	0.0	0.0	0.0	0.0	0.0	0.0	0.0	0.0	0.0	0.0	0.0	0.0	0.0	0.0	0.0	0.0	0.0	0.0
23779044eb8aea0f3d03480334bfbfde	d__Bacteria;p__Bacillota;c__Bacilli;o__Bacillales;f__Staphylococcaceae;g__Staphylococcus	0.9959128157984751	d__Bacteria; p__Firmicutes_D; c__Bacilli; o__Staphylococcales; f__Staphylococcaceae; g__Staphylococcus	0.9748905814674018	0.0	0.0	0.0	0.0	0.0	0.0	0.0	0.0	0.0	0.0	0.0	0.0	0.0	0.0	0.0	0.0	0.0	0.0	0.0	0.0	0.0	0.0	0.0	0.0	0.0	0.0	0.0	0.0	0.0	0.0	0.0	0.0	0.0	0.0	0.0	0.0	0.0	0.0	0.0	0.0	0.0	0.0	0.0	0.0	0.0
2382fc4e6416f4e58de257ba26de84e8	d__Bacteria	0.9999999999999863	d__Bacteria	0.859852391999096	0.0	0.0	0.0	0.0	0.0	0.0	0.0	0.0	0.0	0.0	0.0	0.0	0.0	0.0	0.0	0.0	0.0	0.0	0.0	0.0	0.0	0.0	0.0	0.0	0.0	0.0	0.0	0.0	0.0	0.0	0.0	0.0	0.0	0.0	0.0	0.0	0.0	0.0	0.0	0.0	0.0	0.0	0.0	0.0	0.0
2397f115f92f074c338483a3a1b5bcd6	d__Bacteria	0.9999999999999942	Unassigned	0.7395129357001609	0.0	0.0	0.0	0.0	0.0	0.0	0.0	0.0	0.0	0.0	0.0	0.0	0.0	0.0	0.0	0.0	0.0	0.0	0.0	0.0	0.0	0.0	0.0	0.0	0.0	0.0	0.0	0.0	0.0	0.0	0.0	0.0	0.0	0.0	0.0	0.0	0.0	0.0	0.0	0.0	0.0	0.0	0.0	0.0	0.0
23ac95d48a97a2917650a791204c4bee	d__Bacteria;p__Actinomycetota;c__Actinomycetes;o__Corynebacteriales;f__Corynebacteriaceae;g__Corynebacterium;s__Corynebacterium_glucuronolyticum;	0.9995858826353101	d__Bacteria; p__Actinobacteriota; c__Actinomycetia; o__Mycobacteriales; f__Mycobacteriaceae; g__Corynebacterium; s__Corynebacterium glucuronolyticum	0.9999646765336683	0.0	0.0	0.0	0.0	0.0	0.0	0.0	0.0	0.0	0.0	0.0	0.0	0.0	0.0	0.0	0.0	0.0	0.0	0.0	0.0	0.0	0.0	0.0	0.0	0.0	0.0	0.0	0.0	0.0	0.0	0.0	0.0	0.0	0.0	0.0	0.0	0.0	0.0	0.0	0.0	0.0	0.0	0.0	0.0	0.0
23aced7931e39033db07d3bc12092d68	d__Bacteria;p__Pseudomonadota	0.856787515605637	d__Bacteria; p__Eisenbacteria; c__RBG-16-71-46; o__; f__; g__; s__	0.993769691239334	0.0	0.0	0.0	0.0	0.0	0.0	0.0	0.0	0.0	0.0	0.0	0.0	0.0	0.0	0.0	0.0	0.0	0.0	0.0	0.0	0.0	0.0	0.0	0.0	0.0	0.0	0.0	0.0	0.0	0.0	0.0	0.0	0.0	0.0	0.0	0.0	0.0	0.0	0.0	0.0	0.0	0.0	0.0	0.0	0.0
23dabd1606e7a629f1d187f2090f6ed7	d__Bacteria;p__Bacillota;c__Clostridia;o__Eubacteriales	0.9995232856683969	d__Bacteria; p__Firmicutes_A; c__Clostridia_258483; o__Lachnospirales; f__Lachnospiraceae	0.9714487823945483	0.0	0.0	0.0	0.0	0.0	0.0	0.0	0.0	0.0	0.0	0.0	0.0	0.0	0.0	0.0	0.0	0.0	0.0	0.0	0.0	0.0	0.0	0.0	0.0	0.0	0.0	0.0	0.0	0.0	0.0	0.0	0.0	0.0	0.0	0.0	0.0	0.0	0.0	0.0	0.0	0.0	0.0	0.0	0.0	0.0
23eeea6d0f0a70fd712730a41e749997	d__Bacteria;p__Actinomycetota;c__Thermoleophilia;o__Solirubrobacterales	0.8716803947072695	d__Bacteria; p__Actinobacteriota; c__Thermoleophilia; o__Solirubrobacterales	0.8164641058224977	0.0	0.0	0.0	0.0	0.0	0.0	0.0	0.0	0.0	4.0	0.0	0.0	0.0	0.0	0.0	0.0	0.0	0.0	0.0	0.0	0.0	0.0	0.0	0.0	0.0	0.0	0.0	0.0	0.0	0.0	0.0	0.0	0.0	0.0	0.0	0.0	0.0	0.0	0.0	0.0	0.0	0.0	0.0	0.0	0.0
23f10c4ac6dfdb2bc2f06122c608c3fe	d__Bacteria;p__Pseudomonadota;c__Alphaproteobacteria;o__Hyphomicrobiales;f__Methylobacteriaceae;g__Methylorubrum	0.8629054249321876	d__Bacteria; p__Proteobacteria; c__Alphaproteobacteria; o__Rhizobiales_A_504705; f__Beijerinckiaceae; g__Methylobacterium	0.9999404423703513	0.0	0.0	0.0	0.0	0.0	0.0	0.0	0.0	0.0	0.0	0.0	0.0	0.0	0.0	0.0	0.0	0.0	0.0	0.0	0.0	0.0	0.0	0.0	0.0	0.0	0.0	0.0	0.0	0.0	0.0	0.0	0.0	0.0	0.0	0.0	0.0	0.0	0.0	0.0	0.0	0.0	0.0	0.0	0.0	0.0
23f7882eb8951d99b4cf276ea16c5a61	d__Bacteria	0.9999999999999972	d__Bacteria	0.8806879514951775	0.0	0.0	0.0	0.0	0.0	0.0	0.0	0.0	0.0	0.0	0.0	0.0	0.0	0.0	0.0	0.0	0.0	0.0	0.0	0.0	0.0	0.0	0.0	0.0	0.0	0.0	0.0	0.0	0.0	0.0	0.0	0.0	0.0	0.0	0.0	0.0	0.0	0.0	0.0	0.0	0.0	0.0	0.0	0.0	0.0
241bdbf2e78a0bda73252a40258c558e	d__Bacteria;p__Pseudomonadota;c__Alphaproteobacteria;o__Rhodospirillales;f__Acetobacteraceae	0.9999642977163925	d__Bacteria; p__Proteobacteria; c__Alphaproteobacteria; o__Acetobacterales; f__Acetobacteraceae; g__Bombella	0.996753203013292	0.0	0.0	0.0	0.0	0.0	0.0	0.0	0.0	0.0	0.0	0.0	0.0	0.0	0.0	0.0	0.0	0.0	0.0	0.0	0.0	0.0	0.0	0.0	0.0	0.0	0.0	0.0	0.0	0.0	0.0	0.0	0.0	0.0	0.0	0.0	0.0	0.0	0.0	0.0	0.0	0.0	0.0	0.0	0.0	0.0
24208ab99a89ac312a5e42398b9edc7d	d__Bacteria;p__Actinomycetota;c__Actinomycetes;o__Nakamurellales;f__Nakamurellaceae;g__Nakamurella	0.7363336239539643	d__Bacteria; p__Actinobacteriota; c__Actinomycetia; o__Mycobacteriales; f__Nakamurellaceae; g__Nakamurella	0.7586376280694729	0.0	0.0	0.0	0.0	0.0	0.0	0.0	0.0	0.0	0.0	0.0	0.0	0.0	0.0	0.0	0.0	0.0	0.0	0.0	0.0	0.0	0.0	0.0	0.0	0.0	0.0	0.0	0.0	0.0	0.0	0.0	0.0	0.0	0.0	0.0	0.0	0.0	0.0	0.0	0.0	0.0	0.0	0.0	0.0	0.0
242eed4688c03f593cbcc0608a5b89ed	d__Bacteria;p__Bacteroidota;c__Bacteroidia;o__Bacteroidales;f__Prevotellaceae;g__Prevotella	0.9999992238855268	d__Bacteria; p__Bacteroidota; c__Bacteroidia; o__Bacteroidales; f__Bacteroidaceae; g__Prevotella	0.9999965338588168	0.0	0.0	0.0	0.0	0.0	0.0	0.0	0.0	0.0	0.0	0.0	0.0	0.0	0.0	0.0	0.0	0.0	0.0	0.0	0.0	0.0	0.0	0.0	0.0	0.0	0.0	0.0	0.0	0.0	0.0	0.0	0.0	0.0	0.0	0.0	0.0	0.0	0.0	0.0	0.0	0.0	0.0	0.0	0.0	0.0
242f1dc153fdb205df2a7c56d4d4b14a	d__Bacteria;p__Bacillota;c__Bacilli;o__Lactobacillales;f__Carnobacteriaceae;g__Atopostipes;s__Atopostipes_suicloacalis;	0.9997681549278293	d__Bacteria; p__Firmicutes_D; c__Bacilli; o__Lactobacillales; f__Carnobacteriaceae; g__Atopostipes; s__Atopostipes suicloacalis	0.9995505262921575	0.0	0.0	0.0	0.0	0.0	0.0	0.0	0.0	0.0	0.0	0.0	0.0	0.0	0.0	0.0	0.0	0.0	0.0	0.0	0.0	0.0	0.0	0.0	0.0	0.0	0.0	0.0	0.0	0.0	0.0	0.0	0.0	0.0	0.0	0.0	0.0	0.0	0.0	0.0	0.0	0.0	0.0	0.0	0.0	0.0
24552eced6511923df82ee75ee245a0d	d__Bacteria;p__Pseudomonadota;c__Alphaproteobacteria;o__Sphingomonadales;f__Sphingomonadaceae;g__Sphingomonas	0.9995393818540315	d__Bacteria; p__Proteobacteria; c__Alphaproteobacteria; o__Sphingomonadales; f__Sphingomonadaceae; g__Sphingomonas_L_486704	0.9991623057099698	0.0	0.0	0.0	0.0	0.0	0.0	0.0	0.0	0.0	0.0	0.0	0.0	0.0	0.0	0.0	0.0	0.0	0.0	0.0	0.0	0.0	0.0	0.0	0.0	0.0	0.0	0.0	0.0	0.0	0.0	0.0	0.0	0.0	0.0	0.0	0.0	0.0	0.0	0.0	0.0	0.0	0.0	0.0	0.0	0.0
245636bc709fe82250eef92c58d4b43d	d__Bacteria;p__Bacteroidota;c__Bacteroidia;o__Bacteroidales;f__Porphyromonadaceae;g__Porphyromonas;s__Porphyromonas_pasteri;	0.935071487226158	d__Bacteria; p__Bacteroidota; c__Bacteroidia; o__Bacteroidales; f__Porphyromonadaceae; g__Porphyromonas_A_859423; s__Porphyromonas_A_859423 pasteri	0.9999810087110472	0.0	0.0	0.0	0.0	0.0	0.0	0.0	0.0	0.0	0.0	0.0	0.0	0.0	0.0	0.0	0.0	0.0	0.0	0.0	0.0	0.0	0.0	0.0	0.0	0.0	0.0	0.0	0.0	0.0	0.0	0.0	0.0	0.0	0.0	0.0	0.0	0.0	0.0	0.0	0.0	0.0	0.0	0.0	0.0	0.0
2465955d9a096032b76486eae7630214	d__Bacteria;p__Pseudomonadota;c__Alphaproteobacteria;o__Rhodospirillales;f__Acetobacteraceae;g__Roseomonas	0.9713502799355178	d__Bacteria; p__Proteobacteria; c__Alphaproteobacteria; o__Acetobacterales; f__Acetobacteraceae; g__Roseomonas_A_507160	0.9356742663762347	0.0	0.0	0.0	0.0	0.0	0.0	0.0	0.0	0.0	0.0	0.0	0.0	0.0	0.0	0.0	0.0	0.0	0.0	0.0	0.0	0.0	0.0	0.0	0.0	0.0	0.0	0.0	0.0	0.0	0.0	0.0	0.0	0.0	0.0	0.0	0.0	0.0	0.0	0.0	0.0	0.0	0.0	0.0	0.0	0.0
246a7693d8212178f33a952410a397b4	d__Bacteria	1.00000000000001	d__Bacteria; p__Krumholzibacteriota; c__Krumholzibacteria; o__LZORAL124-64-63; f__LZORAL124-64-63; g__LZORAL124-64-63; s__LZORAL124-64-63 sp002747875	0.9998581782243836	0.0	0.0	0.0	0.0	0.0	0.0	0.0	0.0	0.0	0.0	0.0	0.0	0.0	0.0	0.0	0.0	0.0	0.0	0.0	0.0	0.0	0.0	0.0	0.0	0.0	0.0	0.0	0.0	0.0	0.0	0.0	0.0	0.0	0.0	0.0	0.0	0.0	0.0	0.0	0.0	0.0	0.0	0.0	0.0	0.0
2470e8370e44b9cec2c7c72f347d02d1	d__Bacteria;p__Pseudomonadota;c__Alphaproteobacteria;o__Hyphomicrobiales;f__Methylobacteriaceae;g__Methylobacterium;s__Methylobacterium_aerolatum;	0.9715335732333368	d__Bacteria; p__Proteobacteria; c__Alphaproteobacteria; o__Rhizobiales_A_504705; f__Beijerinckiaceae; g__Methylobacterium; s__Methylobacterium aerolatum	0.9773157361383169	0.0	0.0	0.0	0.0	0.0	0.0	0.0	0.0	0.0	0.0	0.0	0.0	0.0	0.0	0.0	0.0	0.0	0.0	0.0	0.0	0.0	0.0	0.0	0.0	0.0	0.0	0.0	0.0	0.0	0.0	0.0	0.0	0.0	0.0	0.0	0.0	0.0	0.0	0.0	0.0	0.0	0.0	0.0	0.0	0.0
248f8a70a324be96404a4a34562854ce	d__Bacteria;p__Verrucomicrobiota;c__Spartobacteria;o__Chthoniobacterales;f__Chthoniobacteraceae;g__Chthoniobacter;s__Chthoniobacter_flavus;	0.9655698768457655	d__Bacteria; p__Verrucomicrobiota; c__Verrucomicrobiae; o__Chthoniobacterales; f__UBA10450; g__; s__	0.9997070117013035	0.0	0.0	0.0	0.0	0.0	0.0	0.0	0.0	0.0	15.0	0.0	0.0	0.0	0.0	0.0	0.0	0.0	0.0	0.0	0.0	0.0	0.0	0.0	0.0	0.0	0.0	0.0	0.0	0.0	0.0	0.0	0.0	0.0	0.0	0.0	0.0	0.0	0.0	0.0	0.0	0.0	0.0	0.0	0.0	0.0
24b3e93a60f57d16e2733bf450fc7857	d__Bacteria;p__Pseudomonadota;c__Gammaproteobacteria	0.9940752633149823	d__Bacteria; p__Proteobacteria; c__Gammaproteobacteria; o__Steroidobacterales; f__Steroidobacteraceae; g__; s__	0.9735349604686336	0.0	0.0	0.0	0.0	0.0	0.0	0.0	0.0	0.0	0.0	0.0	0.0	0.0	0.0	0.0	0.0	0.0	0.0	0.0	0.0	0.0	0.0	0.0	0.0	0.0	0.0	0.0	0.0	0.0	0.0	0.0	0.0	0.0	0.0	0.0	0.0	0.0	0.0	0.0	0.0	0.0	0.0	0.0	0.0	0.0
24cee7b589449ddad02028d3806b5a84	d__Bacteria	0.9999999999999987	d__Bacteria	0.7939535600855212	0.0	0.0	0.0	0.0	0.0	0.0	0.0	0.0	0.0	0.0	0.0	0.0	0.0	0.0	0.0	0.0	0.0	0.0	0.0	0.0	0.0	0.0	0.0	0.0	0.0	0.0	0.0	0.0	0.0	0.0	0.0	0.0	0.0	0.0	0.0	0.0	0.0	0.0	0.0	0.0	0.0	0.0	0.0	0.0	0.0
24fe4ed57d58778929e9c611a6a4fca5	d__Bacteria;p__Bacteroidota;c__Flavobacteriia;o__Flavobacteriales;f__Flavobacteriaceae	0.9999999993279266	d__Bacteria; p__Bacteroidota; c__Bacteroidia; o__Flavobacteriales_877923; f__Flavobacteriaceae	0.9999968994860701	0.0	0.0	0.0	0.0	0.0	0.0	0.0	0.0	0.0	0.0	0.0	0.0	0.0	0.0	0.0	0.0	0.0	0.0	0.0	0.0	0.0	0.0	0.0	0.0	0.0	0.0	0.0	0.0	0.0	0.0	0.0	0.0	0.0	0.0	0.0	0.0	0.0	0.0	0.0	0.0	0.0	0.0	0.0	0.0	0.0
24ff608fdc8830dbb0864c1b15a9e38e	d__Bacteria	0.9999999999999988	d__Bacteria	0.8649051400631644	0.0	0.0	0.0	0.0	0.0	0.0	0.0	0.0	0.0	0.0	0.0	0.0	0.0	0.0	0.0	0.0	0.0	0.0	0.0	0.0	0.0	0.0	0.0	0.0	0.0	0.0	0.0	0.0	0.0	0.0	0.0	0.0	0.0	0.0	0.0	0.0	0.0	0.0	0.0	0.0	0.0	0.0	0.0	0.0	0.0
251a31f4eca7e940da5c776165a6a064	d__Bacteria;p__Bacillota;c__Bacilli;o__Lactobacillales;f__Lactobacillaceae;g__Lactobacillus	0.9983336386802263	d__Bacteria; p__Firmicutes_D; c__Bacilli; o__Lactobacillales; f__Lactobacillaceae; g__Lactobacillus; s__Lactobacillus bombicola	0.8200072419589877	0.0	0.0	0.0	0.0	0.0	0.0	0.0	0.0	0.0	0.0	0.0	0.0	0.0	0.0	0.0	0.0	0.0	0.0	0.0	0.0	0.0	0.0	0.0	0.0	0.0	0.0	0.0	0.0	0.0	0.0	0.0	0.0	0.0	0.0	0.0	0.0	0.0	0.0	0.0	0.0	0.0	0.0	0.0	0.0	0.0
2532a6f3c30195a4d3895594695828c3	d__Bacteria;p__Pseudomonadota;c__Gammaproteobacteria;o__Alteromonadales;f__Pseudoalteromonadaceae;g__Pseudoalteromonas	0.9999998024863923	d__Bacteria; p__Proteobacteria; c__Gammaproteobacteria; o__Enterobacterales_A_737866; f__Alteromonadaceae_665222; g__Pseudoalteromonas	0.9999996269369961	0.0	0.0	0.0	0.0	0.0	0.0	0.0	0.0	0.0	0.0	0.0	0.0	0.0	0.0	0.0	0.0	0.0	0.0	0.0	0.0	0.0	0.0	0.0	0.0	0.0	0.0	0.0	0.0	0.0	0.0	0.0	0.0	0.0	0.0	0.0	0.0	0.0	0.0	0.0	0.0	0.0	0.0	0.0	0.0	0.0
25426424ba299a3eec1209c15189ef04	d__Bacteria;p__Pseudomonadota;c__Gammaproteobacteria;o__Pseudomonadales;f__Pseudomonadaceae;g__Entomomonas;s__Entomomonas_sbxid5757;	0.9924445432812397	d__Bacteria; p__Proteobacteria; c__Gammaproteobacteria; o__Pseudomonadales_650611; f__Pseudomonadaceae; g__Entomomonas; s__	0.9904043654489314	0.0	0.0	0.0	0.0	0.0	0.0	0.0	0.0	0.0	0.0	0.0	0.0	0.0	0.0	0.0	0.0	0.0	0.0	0.0	0.0	0.0	0.0	0.0	0.0	0.0	0.0	0.0	0.0	0.0	0.0	0.0	0.0	0.0	0.0	0.0	0.0	0.0	0.0	0.0	0.0	0.0	0.0	0.0	0.0	0.0
2547b96ec620e0b39febf44e731cae3a	d__Bacteria;p__Pseudomonadota;c__Gammaproteobacteria;o__Enterobacterales;f__Morganellaceae;g__Providencia;s__Providencia_heimbachae;	0.8646327895523961	d__Bacteria; p__Proteobacteria; c__Gammaproteobacteria; o__Enterobacterales_A_737866; f__Enterobacteriaceae_A; g__Providencia_A_731472; s__Providencia_A_731472 heimbachae	0.8528837295773867	0.0	0.0	0.0	0.0	0.0	0.0	0.0	0.0	0.0	0.0	0.0	0.0	0.0	0.0	0.0	0.0	0.0	0.0	0.0	0.0	0.0	0.0	0.0	0.0	0.0	0.0	0.0	0.0	0.0	0.0	0.0	0.0	0.0	0.0	0.0	0.0	0.0	0.0	0.0	0.0	0.0	0.0	0.0	0.0	0.0
255d2ae103866d40e27d63f6dfd51553	d__Bacteria	0.999999999999993	d__Bacteria	0.8960647153094405	0.0	0.0	0.0	0.0	0.0	0.0	0.0	0.0	0.0	0.0	0.0	0.0	0.0	0.0	0.0	0.0	0.0	0.0	0.0	0.0	0.0	0.0	0.0	0.0	0.0	0.0	0.0	0.0	0.0	0.0	0.0	0.0	0.0	0.0	0.0	0.0	0.0	0.0	0.0	0.0	0.0	0.0	0.0	0.0	0.0
2564b9d05f61336ebc0ab1bb1af43f3f	d__Bacteria;p__Bacteroidota;c__Cytophagia;o__Cytophagales;f__Spirosomaceae;g__Dyadobacter;s__Dyadobacter_psychrotolerans;	0.7422474588498756	d__Bacteria; p__Bacteroidota; c__Bacteroidia; o__Cytophagales; f__Spirosomaceae; g__Dyadobacter_906104; s__Dyadobacter psychrotolerans	0.9908611657199161	0.0	0.0	0.0	0.0	0.0	0.0	0.0	0.0	0.0	0.0	0.0	0.0	0.0	0.0	0.0	0.0	0.0	0.0	0.0	0.0	0.0	0.0	0.0	0.0	0.0	0.0	0.0	0.0	0.0	0.0	0.0	0.0	0.0	0.0	0.0	0.0	0.0	0.0	0.0	0.0	0.0	0.0	0.0	0.0	0.0
259a5b221223e4aecccd4a395ce65ba4	d__Bacteria;p__Bacillota;c__Bacilli;o__Lactobacillales;f__Enterococcaceae;g__Enterococcus	0.9993864943624194	d__Bacteria; p__Firmicutes_D; c__Bacilli; o__Lactobacillales; f__Enterococcaceae	0.9999768705146631	0.0	0.0	0.0	0.0	0.0	0.0	0.0	0.0	0.0	0.0	0.0	0.0	0.0	0.0	0.0	0.0	0.0	0.0	0.0	0.0	0.0	0.0	0.0	0.0	0.0	0.0	0.0	0.0	0.0	0.0	0.0	0.0	0.0	0.0	0.0	0.0	0.0	0.0	0.0	0.0	0.0	0.0	0.0	0.0	0.0
259d03f6a4c811de83072dcb4c5c48d9	d__Bacteria;p__Pseudomonadota;c__Alphaproteobacteria;o__Rhodospirillales;f__Acetobacteraceae;g__Saccharibacter;s__Saccharibacter_floricola;	0.9794218117933153	d__Bacteria; p__Proteobacteria; c__Alphaproteobacteria; o__Acetobacterales; f__Acetobacteraceae; g__Saccharibacter; s__Saccharibacter floricola	0.9984802646179795	0.0	0.0	0.0	0.0	0.0	0.0	0.0	0.0	0.0	0.0	0.0	0.0	0.0	0.0	0.0	0.0	0.0	0.0	0.0	0.0	0.0	0.0	0.0	0.0	0.0	0.0	0.0	0.0	0.0	0.0	0.0	0.0	0.0	0.0	0.0	0.0	0.0	0.0	0.0	0.0	0.0	0.0	0.0	0.0	0.0
259e6906efbd21ba7ca77a2165f15ede	d__Bacteria;p__Actinomycetota;c__Actinomycetes;o__Micrococcales;f__Micrococcaceae;g__Kocuria	0.9946917546453461	d__Bacteria; p__Actinobacteriota; c__Actinomycetia; o__Actinomycetales; f__Micrococcaceae; g__Kocuria; s__Kocuria palustris	0.9967580432020031	0.0	0.0	0.0	0.0	0.0	0.0	0.0	0.0	0.0	0.0	0.0	0.0	0.0	0.0	0.0	0.0	0.0	0.0	0.0	0.0	0.0	0.0	0.0	0.0	0.0	0.0	0.0	0.0	0.0	0.0	0.0	0.0	0.0	0.0	0.0	0.0	0.0	0.0	0.0	0.0	0.0	0.0	0.0	0.0	0.0
25a009b84ca4e1f375c85fffced468ef	d__Bacteria;p__Actinomycetota;c__Acidimicrobiia;o__Acidimicrobiales;f__Iamiaceae	0.8099840566474823	d__Bacteria; p__Actinobacteriota; c__Acidimicrobiia_401430; o__Acidimicrobiales; f__Microtrichaceae; g__IMCC26207; s__IMCC26207 sp001025035	0.9438474679468805	0.0	0.0	0.0	0.0	0.0	0.0	0.0	0.0	0.0	0.0	0.0	0.0	0.0	0.0	0.0	0.0	0.0	0.0	0.0	0.0	0.0	0.0	0.0	0.0	0.0	0.0	0.0	0.0	0.0	0.0	0.0	0.0	0.0	0.0	0.0	0.0	0.0	0.0	0.0	0.0	0.0	0.0	0.0	0.0	0.0
25a160d73dedcbf61e54d5564c2d868a	d__Bacteria;p__Pseudomonadota;c__Gammaproteobacteria;o__Orbales;f__Orbaceae;g__Schmidhempelia;s__Schmidhempelia_sbxid5701;	0.7494984343443076	d__Bacteria; p__Proteobacteria; c__Gammaproteobacteria; o__Enterobacterales_A_737866; f__Enterobacteriaceae_A; g__Schmidhempelia; s__Schmidhempelia bombi	0.9383025967707562	0.0	0.0	0.0	0.0	0.0	0.0	0.0	0.0	0.0	0.0	0.0	0.0	0.0	0.0	0.0	0.0	0.0	0.0	0.0	0.0	0.0	0.0	0.0	0.0	0.0	0.0	0.0	0.0	0.0	0.0	0.0	0.0	0.0	0.0	0.0	0.0	0.0	0.0	0.0	0.0	0.0	0.0	0.0	0.0	0.0
25a50b117df2aab0dcffc676beb5ed38	d__Bacteria;p__Bacillota;c__Bacilli;o__Lactobacillales;f__Lactobacillaceae;g__Leuconostoc	0.9999737545736053	d__Bacteria; p__Firmicutes_D; c__Bacilli; o__Lactobacillales; f__Lactobacillaceae; g__Leuconostoc_B	0.9999981755481594	0.0	0.0	0.0	0.0	0.0	0.0	0.0	0.0	0.0	0.0	0.0	0.0	0.0	0.0	0.0	0.0	0.0	0.0	0.0	0.0	0.0	0.0	0.0	0.0	0.0	0.0	0.0	0.0	0.0	0.0	0.0	0.0	0.0	0.0	0.0	0.0	0.0	0.0	0.0	0.0	0.0	0.0	0.0	0.0	0.0
25a71548059651b5ac0a18c2f3b54532	d__Bacteria;p__Pseudomonadota;c__Alphaproteobacteria;o__Rhodobacterales;f__Rhodobacteraceae;g__Paracoccus	0.998560378655437	d__Bacteria; p__Proteobacteria; c__Alphaproteobacteria; o__Rhodobacterales; f__Rhodobacteraceae; g__Paracoccus	0.9987609593028204	0.0	0.0	0.0	0.0	0.0	0.0	0.0	0.0	0.0	0.0	0.0	0.0	0.0	0.0	0.0	0.0	0.0	0.0	0.0	0.0	0.0	0.0	0.0	0.0	0.0	0.0	0.0	0.0	0.0	0.0	0.0	0.0	0.0	0.0	0.0	0.0	0.0	0.0	0.0	0.0	0.0	0.0	0.0	0.0	0.0
25c54432c80ad2cf62b770768360e789	d__Bacteria;p__Pseudomonadota;c__Gammaproteobacteria;o__Pseudomonadales;f__Pseudomonadaceae;g__Pseudomonas	0.9980555800743665	d__Bacteria; p__Proteobacteria; c__Gammaproteobacteria; o__Pseudomonadales_650611; f__Pseudomonadaceae; g__Pseudomonas_E_647464	0.9350417493051056	0.0	0.0	0.0	0.0	0.0	0.0	0.0	0.0	0.0	0.0	0.0	0.0	0.0	0.0	0.0	0.0	0.0	0.0	0.0	0.0	0.0	0.0	0.0	0.0	0.0	0.0	0.0	0.0	0.0	0.0	0.0	0.0	0.0	0.0	0.0	0.0	0.0	0.0	0.0	0.0	0.0	0.0	0.0	0.0	0.0
25df497c0477217c61333047d7a2275c	d__Bacteria	1.0000000000000047	d__Bacteria	0.8713297372365278	0.0	0.0	0.0	0.0	0.0	0.0	0.0	0.0	0.0	0.0	0.0	0.0	0.0	0.0	0.0	0.0	0.0	0.0	0.0	0.0	0.0	0.0	0.0	0.0	0.0	0.0	0.0	0.0	0.0	0.0	0.0	0.0	0.0	0.0	0.0	0.0	0.0	0.0	0.0	0.0	0.0	0.0	0.0	0.0	0.0
25f5a9b797239f594dd07ca81f7e8345	d__Bacteria;p__Actinomycetota;c__Acidimicrobiia;o__Acidimicrobiales;f__Ilumatobacteraceae;g__Ilumatobacter;s__Ilumatobacter_fluminis;	0.7934713180591584	d__Bacteria; p__Actinobacteriota; c__Acidimicrobiia_401430; o__Acidimicrobiales; f__Ilumatobacteraceae	0.9994763074110353	0.0	0.0	0.0	0.0	0.0	0.0	0.0	0.0	0.0	0.0	0.0	0.0	0.0	0.0	0.0	0.0	0.0	0.0	0.0	0.0	0.0	0.0	0.0	0.0	0.0	0.0	0.0	0.0	0.0	0.0	0.0	0.0	0.0	0.0	0.0	0.0	0.0	0.0	0.0	0.0	0.0	0.0	0.0	0.0	0.0
25fbacbcae13529ca165e63bfdb99b64	d__Bacteria	0.9999999999999952	d__Bacteria	0.9999710555438791	0.0	0.0	0.0	0.0	0.0	0.0	0.0	0.0	0.0	0.0	0.0	0.0	0.0	0.0	0.0	0.0	0.0	0.0	0.0	0.0	0.0	0.0	0.0	0.0	0.0	0.0	0.0	0.0	0.0	0.0	0.0	0.0	0.0	0.0	0.0	0.0	0.0	0.0	0.0	0.0	0.0	0.0	0.0	0.0	0.0
260e80e84b79d5a4c4a5d663a5f2d998	d__Bacteria;p__Kiritimatiellota;c__Tichowtungiia;o__Tichowtungiales;f__Tichowtungiaceae;g__Tichowtungia;s__Tichowtungia_aerotolerans;	0.7559499023096704	d__Bacteria; p__Verrucomicrobiota; c__Kiritimatiellae_777785; o__SLAD01; f__SLAD01; g__SLKG01; s__SLKG01 sp007134735	0.8762041999827328	0.0	0.0	0.0	0.0	0.0	0.0	0.0	0.0	0.0	0.0	0.0	0.0	0.0	0.0	0.0	0.0	0.0	0.0	0.0	0.0	0.0	0.0	0.0	0.0	0.0	0.0	0.0	0.0	0.0	0.0	0.0	0.0	0.0	0.0	0.0	0.0	0.0	0.0	0.0	0.0	0.0	0.0	0.0	0.0	0.0
2615949f8655f858bdf0a0c168899aa8	d__Bacteria;p__Pseudomonadota;c__Gammaproteobacteria;o__Enterobacterales	0.9995273352501953	d__Bacteria; p__Proteobacteria; c__Gammaproteobacteria; o__Enterobacterales_A_737866; f__Enterobacteriaceae_A	0.9988501051986716	0.0	0.0	0.0	0.0	0.0	0.0	0.0	0.0	0.0	0.0	0.0	0.0	0.0	0.0	0.0	0.0	0.0	0.0	0.0	0.0	0.0	0.0	0.0	0.0	0.0	0.0	0.0	0.0	0.0	0.0	0.0	0.0	0.0	0.0	0.0	0.0	0.0	0.0	0.0	0.0	0.0	0.0	0.0	0.0	0.0
261f7b472ec2c39601e2c2921e4f8391	d__Bacteria	0.9999999999999916	Unassigned	0.8353247237956238	0.0	0.0	0.0	0.0	0.0	0.0	0.0	0.0	0.0	0.0	0.0	0.0	0.0	0.0	0.0	0.0	0.0	0.0	0.0	0.0	0.0	0.0	0.0	0.0	0.0	0.0	0.0	0.0	0.0	0.0	0.0	0.0	0.0	0.0	0.0	0.0	0.0	0.0	0.0	0.0	0.0	0.0	0.0	0.0	0.0
2629969c1c028c0ed8d9901a0bd67728	d__Bacteria	0.9999999999999994	Unassigned	0.8430246225044968	0.0	0.0	0.0	0.0	0.0	0.0	0.0	0.0	0.0	0.0	0.0	0.0	0.0	0.0	0.0	0.0	0.0	0.0	0.0	0.0	0.0	0.0	0.0	0.0	0.0	0.0	0.0	0.0	0.0	0.0	0.0	0.0	0.0	0.0	0.0	0.0	0.0	0.0	0.0	0.0	0.0	0.0	0.0	0.0	0.0
26372f9a602f66418e5aa44092dcff16	d__Bacteria;p__Pseudomonadota;c__Alphaproteobacteria	0.9981045879524669	d__Bacteria; p__Proteobacteria; c__Alphaproteobacteria; o__Puniceispirillales_511127; f__AAA536-G10; g__; s__	0.7033246020763158	0.0	0.0	0.0	0.0	0.0	0.0	0.0	0.0	0.0	0.0	0.0	0.0	0.0	0.0	0.0	0.0	0.0	0.0	0.0	0.0	0.0	0.0	0.0	0.0	0.0	0.0	0.0	0.0	0.0	0.0	0.0	0.0	0.0	0.0	0.0	0.0	0.0	0.0	0.0	0.0	0.0	0.0	0.0	0.0	0.0
263d8cfa007bd567fc6ea9881b5181f7	d__Bacteria	1.0000000000000018	d__Bacteria; p__Planctomycetota; c__UBA1135; o__UBA1135; f__GCA-002686595; g__GCA-2862085; s__GCA-2862085 sp007751475	0.7673073760381423	0.0	0.0	0.0	0.0	0.0	0.0	0.0	0.0	0.0	0.0	0.0	0.0	0.0	0.0	0.0	0.0	0.0	0.0	0.0	0.0	0.0	0.0	0.0	0.0	0.0	0.0	0.0	0.0	0.0	0.0	0.0	0.0	0.0	0.0	0.0	0.0	0.0	0.0	0.0	0.0	0.0	0.0	0.0	0.0	0.0
26636bf13936f4d2374457ae45d76b4d	d__Bacteria;p__Pseudomonadota;c__Alphaproteobacteria	0.9996650291169765	d__Bacteria; p__Proteobacteria; c__Alphaproteobacteria	0.9994414602348218	0.0	0.0	0.0	0.0	0.0	0.0	0.0	0.0	0.0	0.0	0.0	0.0	0.0	0.0	0.0	0.0	0.0	0.0	0.0	0.0	0.0	0.0	0.0	0.0	0.0	0.0	0.0	0.0	0.0	0.0	0.0	0.0	0.0	0.0	0.0	0.0	0.0	0.0	0.0	0.0	0.0	0.0	0.0	0.0	0.0
2664720072f5b8458080d8dc0bc3a065	d__Bacteria;p__Pseudomonadota;c__Alphaproteobacteria;o__Hyphomicrobiales;f__Methylobacteriaceae;g__Methylobacterium	0.9984959070319989	d__Bacteria; p__Proteobacteria; c__Alphaproteobacteria; o__Rhizobiales_A_504705; f__Beijerinckiaceae; g__Methylobacterium	0.9999976696366292	0.0	0.0	0.0	0.0	0.0	0.0	0.0	0.0	0.0	0.0	0.0	0.0	0.0	0.0	0.0	0.0	0.0	0.0	0.0	0.0	0.0	0.0	0.0	0.0	0.0	0.0	0.0	0.0	0.0	0.0	0.0	0.0	0.0	0.0	0.0	0.0	0.0	0.0	0.0	0.0	0.0	0.0	0.0	0.0	0.0
2667865392eabd126e44b5741ba4fc56	d__Bacteria;p__Bacteroidota;c__Sphingobacteriia;o__Sphingobacteriales;f__Sphingobacteriaceae;g__Pedobacter	0.9961995204845525	d__Bacteria; p__Bacteroidota; c__Bacteroidia; o__Sphingobacteriales; f__Sphingobacteriaceae; g__Pedobacter_887417	0.9991743209718534	0.0	0.0	0.0	0.0	0.0	0.0	0.0	0.0	0.0	0.0	0.0	0.0	0.0	0.0	0.0	0.0	0.0	0.0	0.0	0.0	0.0	0.0	0.0	0.0	0.0	0.0	0.0	0.0	0.0	0.0	0.0	0.0	0.0	0.0	0.0	0.0	0.0	0.0	0.0	0.0	0.0	0.0	0.0	0.0	0.0
269a157bb371ea2800c01cd930ab1d36	d__Bacteria;p__Pseudomonadota;c__Gammaproteobacteria;o__Enterobacterales	0.9996932190746499	d__Bacteria; p__Proteobacteria; c__Gammaproteobacteria; o__Enterobacterales_A_737866; f__Enterobacteriaceae_A	0.99987762722385	0.0	0.0	0.0	0.0	0.0	0.0	0.0	0.0	0.0	0.0	0.0	0.0	0.0	0.0	0.0	0.0	0.0	0.0	0.0	0.0	0.0	0.0	0.0	0.0	0.0	0.0	0.0	0.0	0.0	0.0	0.0	0.0	0.0	0.0	0.0	0.0	0.0	0.0	0.0	0.0	0.0	0.0	0.0	0.0	0.0
26a47ee72bf37c88c2e310a2fe210d1f	d__Bacteria;p__Pseudomonadota;c__Gammaproteobacteria;o__Moraxellales;f__Moraxellaceae;g__Moraxella;s__Moraxella_atlantae;	0.988443055216841	d__Bacteria; p__Proteobacteria; c__Gammaproteobacteria; o__Pseudomonadales_660879; f__Moraxellaceae; g__Moraxella_A_651148; s__Moraxella_A_651148 atlantae	0.9951520102801276	0.0	0.0	0.0	0.0	0.0	0.0	0.0	0.0	0.0	0.0	0.0	0.0	0.0	0.0	0.0	0.0	0.0	0.0	0.0	0.0	0.0	0.0	0.0	0.0	0.0	0.0	0.0	0.0	0.0	0.0	0.0	0.0	0.0	0.0	0.0	0.0	0.0	0.0	0.0	0.0	0.0	0.0	0.0	0.0	0.0
26b6353026bfb60133e0317e2181f560	d__Bacteria;p__Pseudomonadota;c__Gammaproteobacteria;o__Pseudomonadales;f__Pseudomonadaceae;g__Entomomonas;s__Entomomonas_sbxid5757;	0.9911296851570202	d__Bacteria; p__Proteobacteria; c__Gammaproteobacteria; o__Pseudomonadales_650611; f__Pseudomonadaceae; g__Entomomonas; s__	0.9918873770560879	0.0	0.0	0.0	0.0	0.0	0.0	0.0	0.0	0.0	0.0	0.0	0.0	0.0	0.0	0.0	0.0	0.0	0.0	0.0	0.0	0.0	0.0	0.0	0.0	0.0	0.0	0.0	0.0	0.0	0.0	0.0	0.0	0.0	0.0	0.0	0.0	0.0	0.0	0.0	0.0	0.0	0.0	0.0	0.0	0.0
26f5929361a9da860f6f276fc052d13d	d__Bacteria	0.9999999999999968	d__Bacteria; p__Nitrospirota_A_437815; c__Thermodesulfovibrionia; o__Thermodesulfovibrionales	0.7028154628386405	0.0	0.0	0.0	0.0	0.0	0.0	0.0	0.0	0.0	0.0	0.0	0.0	0.0	0.0	0.0	0.0	0.0	0.0	0.0	0.0	0.0	0.0	0.0	0.0	0.0	0.0	0.0	0.0	0.0	0.0	0.0	0.0	0.0	0.0	0.0	0.0	0.0	0.0	0.0	0.0	0.0	0.0	0.0	0.0	0.0
271f6218e1bd5dcc7ddaed22c23e7cc2	d__Bacteria;p__Pseudomonadota;c__Alphaproteobacteria;o__Rhodobacterales;f__Roseobacteraceae;g__Octadecabacter	0.8703093966124866	d__Bacteria; p__Proteobacteria; c__Alphaproteobacteria; o__Rhodobacterales; f__Rhodobacteraceae	0.9999998440274916	0.0	0.0	0.0	0.0	0.0	0.0	0.0	0.0	0.0	0.0	0.0	0.0	0.0	0.0	0.0	0.0	0.0	0.0	0.0	0.0	0.0	0.0	0.0	0.0	0.0	0.0	0.0	0.0	0.0	0.0	0.0	0.0	0.0	0.0	0.0	0.0	0.0	0.0	0.0	0.0	0.0	0.0	0.0	0.0	0.0
27359f4f8e1ec49e3b8e50af41cf6210	d__Bacteria	0.9999999999999893	d__Bacteria	0.8702548561978134	0.0	0.0	0.0	0.0	0.0	0.0	0.0	0.0	0.0	0.0	0.0	0.0	0.0	0.0	0.0	0.0	0.0	0.0	0.0	0.0	0.0	0.0	0.0	0.0	0.0	0.0	0.0	0.0	0.0	0.0	0.0	0.0	0.0	0.0	0.0	0.0	0.0	0.0	0.0	0.0	0.0	0.0	0.0	0.0	0.0
27402bc3477b1e734fa36e544492a01f	d__Bacteria;p__Bacteroidota;c__Cytophagia;o__Cytophagales;f__Reichenbachiellaceae;g__Marinoscillum	0.7560598480309598	d__Bacteria; p__Bacteroidota; c__Bacteroidia; o__Cytophagales	0.9952571528361863	0.0	0.0	0.0	0.0	0.0	0.0	0.0	0.0	0.0	0.0	0.0	0.0	0.0	0.0	0.0	0.0	0.0	0.0	0.0	0.0	0.0	0.0	0.0	0.0	0.0	0.0	0.0	0.0	0.0	0.0	0.0	0.0	0.0	0.0	0.0	0.0	0.0	0.0	0.0	0.0	0.0	0.0	0.0	0.0	0.0
27486d0cb364795a89f3a81c9fc76c8c	d__Bacteria	1.0000000000000078	d__Bacteria; p__Armatimonadota; c__Abditibacteria; o__Abditibacteriales; f__Abditibacteriaceae; g__Abditibacterium; s__Abditibacterium utsteinense	0.9999999120502462	0.0	0.0	0.0	0.0	0.0	0.0	0.0	0.0	0.0	0.0	0.0	0.0	0.0	0.0	0.0	0.0	0.0	0.0	0.0	0.0	0.0	0.0	0.0	0.0	0.0	0.0	0.0	0.0	0.0	0.0	0.0	0.0	0.0	0.0	0.0	0.0	0.0	0.0	0.0	0.0	0.0	0.0	0.0	0.0	0.0
276a40d67dc4020766a8e956ba62891f	d__Bacteria;p__Pseudomonadota;c__Gammaproteobacteria;o__Pseudomonadales;f__Pseudomonadaceae;g__Pseudomonas	0.9983816470411442	d__Bacteria; p__Proteobacteria; c__Gammaproteobacteria; o__Pseudomonadales_650611; f__Pseudomonadaceae; g__Pseudomonas_E_647464	0.9720742283311274	0.0	0.0	0.0	0.0	0.0	0.0	0.0	0.0	0.0	0.0	0.0	0.0	0.0	0.0	0.0	0.0	0.0	0.0	0.0	0.0	0.0	0.0	0.0	0.0	0.0	0.0	0.0	0.0	0.0	0.0	0.0	0.0	0.0	0.0	0.0	0.0	0.0	0.0	0.0	0.0	0.0	0.0	0.0	0.0	0.0
277415af323cf6c77b74b5a94d4eb665	d__Bacteria;p__Actinomycetota;c__Actinomycetes;o__Micrococcales;f__Micrococcaceae;g__Rothia;s__Rothia_kristinae;	0.8087693053110026	d__Bacteria; p__Actinobacteriota; c__Actinomycetia; o__Actinomycetales; f__Micrococcaceae; g__Rothia; s__Rothia kristinae	0.969160283775691	0.0	0.0	0.0	0.0	0.0	0.0	0.0	0.0	0.0	0.0	0.0	0.0	0.0	0.0	0.0	0.0	0.0	0.0	0.0	0.0	0.0	0.0	0.0	0.0	0.0	0.0	0.0	0.0	0.0	0.0	0.0	0.0	0.0	0.0	0.0	0.0	0.0	0.0	0.0	0.0	0.0	0.0	0.0	0.0	0.0
2788e03474d5088ff3abbbe59c67dc96	d__Bacteria;p__Pseudomonadota;c__Alphaproteobacteria;o__Hyphomicrobiales;f__Rhizobiaceae	0.7648500303128345	d__Bacteria; p__Proteobacteria; c__Alphaproteobacteria	0.9999999700309187	0.0	0.0	0.0	0.0	0.0	0.0	0.0	0.0	0.0	0.0	0.0	0.0	0.0	0.0	0.0	0.0	0.0	0.0	0.0	0.0	0.0	0.0	0.0	0.0	0.0	0.0	0.0	0.0	0.0	0.0	0.0	0.0	0.0	0.0	0.0	0.0	0.0	0.0	0.0	0.0	0.0	0.0	0.0	0.0	0.0
2794d354c9f89e2c7c4fdf8a847a8570	d__Bacteria;p__Actinomycetota;c__Acidimicrobiia;o__Acidimicrobiales;f__Iamiaceae;g__Rhabdothermincola;s__Rhabdothermincola_sediminis;	0.8185116296149314	d__Bacteria; p__Actinobacteriota; c__Acidimicrobiia_401430; o__Acidimicrobiales	0.9997591167125263	0.0	0.0	0.0	0.0	0.0	0.0	0.0	0.0	0.0	0.0	0.0	0.0	0.0	0.0	0.0	0.0	0.0	0.0	0.0	0.0	0.0	0.0	0.0	0.0	0.0	0.0	0.0	0.0	0.0	0.0	0.0	0.0	0.0	0.0	0.0	0.0	0.0	0.0	0.0	0.0	0.0	0.0	0.0	0.0	0.0
27d711485d8e0e8ff848cb68910c956e	d__Bacteria	1.0000000000000127	d__Bacteria; p__Proteobacteria; c__Gammaproteobacteria; o__Burkholderiales_597441; f__Neisseriaceae_563222	0.9925792167913624	0.0	0.0	0.0	0.0	0.0	0.0	0.0	0.0	0.0	0.0	0.0	0.0	0.0	0.0	0.0	3.0	0.0	0.0	0.0	0.0	0.0	0.0	0.0	0.0	0.0	0.0	0.0	0.0	0.0	0.0	0.0	0.0	0.0	0.0	0.0	0.0	0.0	0.0	0.0	0.0	0.0	0.0	0.0	0.0	0.0
27e1add30b81847ea36c0b22e58e9a39	d__Bacteria;p__Pseudomonadota;c__Gammaproteobacteria;o__Enterobacterales;f__Erwiniaceae;g__Erwinia	0.9451405176008206	d__Bacteria; p__Proteobacteria; c__Gammaproteobacteria; o__Enterobacterales_A_737866; f__Enterobacteriaceae_A; g__Erwinia_B_680885	0.9931141074385342	0.0	0.0	0.0	0.0	0.0	0.0	0.0	0.0	0.0	0.0	0.0	0.0	0.0	0.0	0.0	0.0	0.0	0.0	0.0	0.0	0.0	0.0	0.0	0.0	0.0	0.0	0.0	0.0	0.0	0.0	0.0	0.0	0.0	0.0	0.0	0.0	0.0	0.0	0.0	0.0	0.0	0.0	0.0	0.0	0.0
27e670651be62893198c31ca5790766a	d__Bacteria	1.0000000000000002	d__Bacteria	0.8091884199055596	0.0	0.0	0.0	0.0	0.0	0.0	0.0	0.0	0.0	0.0	0.0	0.0	0.0	0.0	0.0	0.0	0.0	0.0	0.0	0.0	0.0	0.0	0.0	0.0	0.0	0.0	0.0	0.0	0.0	0.0	0.0	0.0	0.0	0.0	0.0	0.0	0.0	0.0	0.0	0.0	0.0	0.0	0.0	0.0	0.0
2807d72aa0771337449c472921f0bc6c	d__Bacteria;p__Desulfobacterota;c__Deltaproteobacteria;o__Desulfobacterales;f__Desulfocapsaceae;g__Desulfotalea	0.7590064909955613	d__Bacteria; p__Desulfobacterota_I; c__Desulfobulbia; o__Desulfobulbales; f__Desulfocapsaceae; g__Desulforhopalus; s__Desulforhopalus sp001750925	0.8902007744309676	0.0	0.0	0.0	0.0	0.0	0.0	0.0	0.0	0.0	0.0	0.0	0.0	0.0	0.0	0.0	0.0	0.0	0.0	0.0	0.0	0.0	0.0	0.0	0.0	0.0	0.0	0.0	0.0	0.0	0.0	0.0	0.0	0.0	0.0	0.0	0.0	0.0	0.0	0.0	0.0	0.0	0.0	0.0	0.0	0.0
28245f67ce2e6210a17b14be76423158	d__Bacteria;p__Bacillota;c__Bacilli;o__Lactobacillales;f__Lactobacillaceae;g__Fructobacillus	0.9998431556341218	d__Bacteria; p__Firmicutes_D; c__Bacilli; o__Lactobacillales; f__Lactobacillaceae; g__Fructobacillus; s__Fructobacillus fructosus	0.7694775861457022	0.0	0.0	0.0	0.0	0.0	0.0	0.0	0.0	0.0	0.0	0.0	0.0	0.0	0.0	0.0	0.0	0.0	0.0	0.0	0.0	0.0	0.0	0.0	0.0	0.0	0.0	0.0	0.0	0.0	0.0	0.0	0.0	0.0	0.0	0.0	0.0	0.0	0.0	0.0	0.0	0.0	0.0	0.0	0.0	0.0
283e705b78d4c554b47ddd8202b95e98	d__Bacteria;p__Pseudomonadota;c__Alphaproteobacteria;o__Sphingomonadales;f__Sphingomonadaceae;g__Sphingomonas	0.9747462605135169	d__Bacteria; p__Proteobacteria; c__Alphaproteobacteria; o__Sphingomonadales; f__Sphingomonadaceae; g__Sphingomonas_L_486704	0.9220511166833147	0.0	0.0	0.0	0.0	0.0	0.0	0.0	0.0	0.0	0.0	0.0	0.0	0.0	0.0	0.0	0.0	0.0	0.0	0.0	0.0	0.0	0.0	0.0	0.0	0.0	0.0	0.0	0.0	0.0	0.0	0.0	0.0	0.0	0.0	0.0	0.0	0.0	0.0	0.0	0.0	0.0	0.0	0.0	0.0	0.0
2855b6a1c785a6b4bbaa572b0efe253f	d__Bacteria;p__Pseudomonadota;c__Gammaproteobacteria;o__Enterobacterales;f__Erwiniaceae	0.9236400240691124	d__Bacteria; p__Proteobacteria; c__Gammaproteobacteria; o__Enterobacterales_A_737866; f__Enterobacteriaceae_A; g__Erwinia_B_680885	0.816728304025059	0.0	0.0	0.0	0.0	0.0	0.0	0.0	0.0	0.0	0.0	0.0	0.0	0.0	0.0	0.0	0.0	0.0	0.0	0.0	0.0	0.0	0.0	0.0	0.0	0.0	0.0	0.0	0.0	0.0	0.0	0.0	0.0	0.0	0.0	0.0	0.0	0.0	0.0	0.0	0.0	0.0	0.0	0.0	0.0	0.0
28670ce9db8fc1feee5bab5e0dd3ec98	d__Bacteria;p__Pseudomonadota;c__Gammaproteobacteria;o__Enterobacterales;f__Erwiniaceae;g__Pantoea	0.7593575255986418	d__Bacteria; p__Proteobacteria; c__Gammaproteobacteria; o__Enterobacterales_A_737866; f__Enterobacteriaceae_A; g__Pantoea_A_680372; s__Pantoea_A_680372 eucrina	0.9499742717290334	0.0	0.0	0.0	0.0	0.0	0.0	0.0	0.0	0.0	0.0	0.0	0.0	0.0	0.0	0.0	0.0	0.0	0.0	0.0	0.0	0.0	0.0	0.0	0.0	0.0	0.0	0.0	0.0	0.0	0.0	0.0	0.0	0.0	0.0	0.0	0.0	0.0	0.0	0.0	0.0	0.0	0.0	0.0	0.0	0.0
286e7e0ede43b8cb1dc9b6ee0ad666b1	d__Bacteria;p__Pseudomonadota;c__Betaproteobacteria;o__Burkholderiales;f__Oxalobacteraceae;g__Massilia	0.9567742945022789	d__Bacteria; p__Proteobacteria; c__Gammaproteobacteria; o__Burkholderiales_592524; f__Burkholderiaceae_A_574758; g__Massilia	0.9808499393449269	0.0	0.0	0.0	0.0	0.0	0.0	0.0	0.0	0.0	0.0	0.0	0.0	0.0	0.0	0.0	0.0	0.0	0.0	0.0	0.0	0.0	0.0	0.0	0.0	0.0	0.0	0.0	0.0	0.0	0.0	0.0	0.0	0.0	0.0	0.0	0.0	0.0	0.0	0.0	0.0	0.0	0.0	0.0	0.0	0.0
28771a74d6a6e4589168ead964427584	d__Bacteria;p__Pseudomonadota;c__Betaproteobacteria;o__Burkholderiales;f__Oxalobacteraceae	0.9904472991357127	d__Bacteria; p__Proteobacteria; c__Gammaproteobacteria; o__Burkholderiales_592524; f__Burkholderiaceae_A_574758; g__Massilia	0.9437309755160881	0.0	0.0	0.0	0.0	0.0	0.0	0.0	0.0	0.0	0.0	0.0	0.0	0.0	0.0	0.0	0.0	0.0	0.0	0.0	0.0	0.0	0.0	0.0	0.0	0.0	0.0	0.0	0.0	0.0	0.0	0.0	0.0	0.0	0.0	0.0	0.0	0.0	0.0	0.0	0.0	0.0	0.0	0.0	0.0	0.0
28966713f9d48567d1162bf716371d11	d__Bacteria;p__Bacillota;c__Bacilli;o__Lactobacillales;f__Lactobacillaceae;g__Fructilactobacillus;s__Fructilactobacillus_vespulae;	0.9930201489498172	d__Bacteria; p__Firmicutes_D; c__Bacilli; o__Lactobacillales; f__Lactobacillaceae; g__Fructilactobacillus; s__Fructilactobacillus vespulae	0.9986072986482806	0.0	0.0	0.0	0.0	0.0	0.0	0.0	0.0	0.0	0.0	0.0	0.0	0.0	0.0	0.0	0.0	0.0	0.0	0.0	0.0	0.0	0.0	0.0	0.0	0.0	0.0	0.0	0.0	0.0	0.0	0.0	0.0	0.0	0.0	0.0	0.0	0.0	0.0	0.0	0.0	0.0	0.0	0.0	0.0	0.0
28a568e82288d1fc9d2c883a57f23bab	d__Bacteria;p__Bacteroidota;c__Flavobacteriia;o__Flavobacteriales;f__Weeksellaceae;g__Chryseobacterium	0.953941907149906	d__Bacteria; p__Bacteroidota; c__Bacteroidia; o__Flavobacteriales_877923; f__Weeksellaceae; g__Chryseobacterium_796614	0.9989267257367396	0.0	0.0	0.0	0.0	0.0	0.0	0.0	0.0	0.0	0.0	0.0	0.0	0.0	0.0	0.0	0.0	0.0	0.0	0.0	0.0	0.0	0.0	0.0	0.0	0.0	0.0	0.0	0.0	0.0	0.0	0.0	0.0	0.0	0.0	0.0	0.0	0.0	0.0	0.0	0.0	0.0	0.0	0.0	0.0	0.0
28b7e3b05ce80ed479e6219fd1a8b3f7	d__Bacteria;p__Pseudomonadota;c__Gammaproteobacteria	0.9962618631098973	d__Bacteria; p__Proteobacteria; c__Gammaproteobacteria; o__AKS1; f__AKS1; g__Sulfuriflexus; s__	0.9855236633829889	0.0	0.0	0.0	0.0	0.0	0.0	0.0	0.0	0.0	0.0	0.0	0.0	0.0	0.0	0.0	0.0	0.0	0.0	0.0	0.0	0.0	0.0	0.0	0.0	0.0	0.0	0.0	0.0	0.0	0.0	0.0	0.0	0.0	0.0	0.0	0.0	0.0	0.0	0.0	0.0	0.0	0.0	0.0	0.0	0.0
28ca092be12b33da23262b531daa3a4f	d__Bacteria;p__Actinomycetota;c__Actinomycetes;o__Corynebacteriales;f__Mycobacteriaceae;g__Mycolicibacterium	0.940494240255667	d__Bacteria; p__Actinobacteriota; c__Actinomycetia; o__Mycobacteriales; f__Mycobacteriaceae; g__Mycobacterium; s__Mycobacterium sediminis	0.7384589981753173	0.0	0.0	0.0	0.0	0.0	0.0	0.0	0.0	0.0	0.0	0.0	0.0	0.0	0.0	0.0	0.0	0.0	0.0	0.0	0.0	0.0	0.0	0.0	0.0	0.0	0.0	0.0	0.0	0.0	0.0	0.0	0.0	0.0	0.0	0.0	0.0	0.0	0.0	0.0	0.0	0.0	0.0	0.0	0.0	0.0
28ce1949285698a56cfec8c6da9aa3d2	d__Bacteria	1.0000000000000082	d__Bacteria	0.9353705523292103	0.0	0.0	0.0	0.0	0.0	0.0	0.0	0.0	0.0	0.0	0.0	0.0	0.0	0.0	0.0	0.0	0.0	0.0	0.0	0.0	0.0	0.0	0.0	0.0	0.0	0.0	0.0	0.0	0.0	0.0	0.0	0.0	0.0	0.0	0.0	0.0	0.0	0.0	0.0	0.0	0.0	0.0	0.0	0.0	0.0
28d4b592a03e6c6f89e889d080d4926e	d__Bacteria;p__Bacteroidota;c__Cytophagia;o__Cytophagales	0.9931731706296434	d__Bacteria; p__Bacteroidota; c__Bacteroidia; o__Cytophagales; f__Thermonemataceae_910791; g__; s__	0.9972615678835578	0.0	0.0	0.0	0.0	0.0	0.0	0.0	0.0	0.0	0.0	0.0	0.0	0.0	0.0	0.0	0.0	0.0	0.0	0.0	0.0	0.0	0.0	0.0	0.0	0.0	0.0	0.0	0.0	0.0	0.0	0.0	0.0	0.0	0.0	0.0	0.0	0.0	0.0	0.0	0.0	0.0	0.0	0.0	0.0	0.0
28db6d3530cf6b8e02021682b3be3c9e	d__Bacteria;p__Bacillota;c__Clostridia;o__Eubacteriales	0.9997208343371443	d__Bacteria; p__Firmicutes_A; c__Clostridia_258483; o__Oscillospirales; f__Oscillospiraceae_88309	0.993943643022196	0.0	0.0	0.0	0.0	0.0	0.0	0.0	0.0	0.0	0.0	0.0	0.0	0.0	0.0	0.0	0.0	0.0	0.0	0.0	0.0	0.0	0.0	0.0	0.0	0.0	0.0	0.0	0.0	0.0	0.0	0.0	0.0	0.0	0.0	0.0	0.0	0.0	0.0	0.0	0.0	0.0	0.0	0.0	0.0	0.0
28fde785e9d43e0f9e44f6be8a1455c2	d__Bacteria;p__Pseudomonadota;c__Alphaproteobacteria;o__Rhodobacterales	0.9999996289146138	d__Bacteria; p__Proteobacteria; c__Alphaproteobacteria; o__Rhodobacterales; f__Rhodobacteraceae	0.9999900942727079	0.0	0.0	0.0	0.0	0.0	0.0	0.0	0.0	0.0	0.0	0.0	0.0	0.0	0.0	0.0	0.0	0.0	0.0	0.0	0.0	0.0	0.0	0.0	0.0	0.0	0.0	0.0	0.0	0.0	0.0	0.0	0.0	0.0	0.0	0.0	0.0	0.0	0.0	0.0	0.0	0.0	0.0	0.0	0.0	0.0
290a72b6c56456f801e6b377557cc92b	d__Bacteria;p__Bacillota;c__Bacilli;o__Lactobacillales;f__Lactobacillaceae;g__Limosilactobacillus	0.767835512342289	d__Bacteria; p__Firmicutes_D; c__Bacilli; o__Lactobacillales; f__Lactobacillaceae; g__Limosilactobacillus; s__Limosilactobacillus vaginalis	0.8067877537528366	0.0	0.0	0.0	0.0	0.0	0.0	0.0	0.0	0.0	0.0	0.0	0.0	0.0	0.0	0.0	0.0	0.0	0.0	0.0	0.0	0.0	0.0	0.0	0.0	0.0	0.0	0.0	0.0	0.0	0.0	0.0	0.0	0.0	0.0	0.0	0.0	0.0	0.0	0.0	0.0	0.0	0.0	0.0	0.0	0.0
2923f31db5102e33e49bb21ece3e7fd6	d__Bacteria;p__Bacillota;c__Bacilli;o__Lactobacillales;f__Lactobacillaceae;g__Convivina;s__Convivina_intestini;	0.9503121843066742	d__Bacteria; p__Firmicutes_D; c__Bacilli; o__Lactobacillales; f__Lactobacillaceae; g__Convivina; s__Convivina intestini	0.995485086067367	0.0	0.0	0.0	0.0	0.0	0.0	0.0	0.0	0.0	0.0	0.0	0.0	0.0	0.0	0.0	0.0	0.0	0.0	0.0	0.0	0.0	0.0	0.0	0.0	0.0	0.0	0.0	0.0	0.0	0.0	0.0	0.0	0.0	0.0	0.0	0.0	0.0	0.0	0.0	0.0	0.0	0.0	0.0	0.0	0.0
29296d9135877df44ef6b0a68fed40d6	d__Bacteria;p__Pseudomonadota;c__Gammaproteobacteria;o__Oceanospirillales;f__Halomonadaceae;g__Zymobacter;s__Zymobacter_palmae;	0.9798878052427451	d__Bacteria; p__Proteobacteria; c__Gammaproteobacteria; o__Pseudomonadales_639861; f__Halomonadaceae_639861; g__Zymobacter; s__Zymobacter palmae	0.95516217686752	0.0	0.0	0.0	0.0	0.0	0.0	0.0	0.0	0.0	0.0	0.0	0.0	0.0	0.0	0.0	0.0	0.0	0.0	0.0	0.0	0.0	0.0	0.0	0.0	0.0	0.0	0.0	0.0	0.0	0.0	0.0	0.0	0.0	0.0	0.0	0.0	0.0	0.0	0.0	0.0	0.0	0.0	0.0	0.0	0.0
295353c3d211811946347fd3bed1da03	d__Bacteria	1.0000000000000069	d__Bacteria	0.9082269533970906	0.0	0.0	0.0	0.0	0.0	0.0	0.0	0.0	0.0	0.0	0.0	0.0	0.0	0.0	0.0	0.0	0.0	0.0	0.0	0.0	0.0	0.0	0.0	0.0	0.0	0.0	0.0	0.0	0.0	0.0	0.0	0.0	0.0	0.0	0.0	0.0	0.0	0.0	0.0	0.0	0.0	0.0	0.0	0.0	0.0
295d35f0eb8837eae1a2a96b7105e1ee	d__Bacteria;p__Pseudomonadota;c__Alphaproteobacteria;o__Hyphomicrobiales;f__Methylobacteriaceae;g__Methylobacterium	0.9977724265668256	d__Bacteria; p__Proteobacteria; c__Alphaproteobacteria; o__Rhizobiales_A_504705; f__Beijerinckiaceae; g__Methylobacterium; s__Methylobacterium bullatum	0.9582953133545976	0.0	0.0	0.0	0.0	0.0	0.0	0.0	0.0	0.0	0.0	0.0	0.0	0.0	0.0	0.0	0.0	0.0	0.0	0.0	0.0	0.0	0.0	0.0	0.0	0.0	0.0	0.0	0.0	0.0	0.0	0.0	0.0	0.0	0.0	0.0	0.0	0.0	0.0	0.0	0.0	0.0	0.0	0.0	0.0	0.0
29603cf57e596dfa945a504b06d99bd5	d__Bacteria;p__Pseudomonadota;c__Gammaproteobacteria;o__Enterobacterales;f__Erwiniaceae;g__Pantoea	0.7633887666511538	d__Bacteria; p__Proteobacteria; c__Gammaproteobacteria; o__Enterobacterales_A_737866; f__Enterobacteriaceae_A	0.9999807147651862	0.0	0.0	0.0	0.0	0.0	0.0	0.0	0.0	0.0	0.0	0.0	0.0	0.0	0.0	0.0	8.0	0.0	0.0	0.0	6.0	0.0	0.0	0.0	0.0	0.0	0.0	0.0	0.0	0.0	0.0	0.0	0.0	0.0	0.0	0.0	0.0	0.0	0.0	0.0	0.0	0.0	0.0	0.0	0.0	0.0
2982eaa5ab3937b9dd7ead7c8377e2f0	d__Bacteria	0.9999999999999938	d__Bacteria	0.9145299031364797	0.0	0.0	0.0	0.0	0.0	0.0	0.0	0.0	0.0	0.0	0.0	0.0	0.0	0.0	0.0	0.0	0.0	0.0	0.0	0.0	0.0	0.0	0.0	0.0	0.0	0.0	0.0	0.0	0.0	0.0	0.0	0.0	0.0	0.0	0.0	0.0	0.0	0.0	0.0	0.0	0.0	0.0	0.0	0.0	0.0
298fba988e0f37a24fe623cd1febfdaf	d__Bacteria	1.0000000000000038	d__Bacteria	0.9365518648244664	0.0	0.0	0.0	0.0	0.0	0.0	0.0	0.0	0.0	0.0	0.0	0.0	0.0	0.0	0.0	0.0	0.0	0.0	0.0	0.0	0.0	0.0	0.0	0.0	0.0	0.0	0.0	0.0	0.0	0.0	0.0	0.0	0.0	0.0	0.0	0.0	0.0	0.0	0.0	0.0	0.0	0.0	0.0	0.0	0.0
29b61c832a9bf2e597a1536c6a8c021b	d__Bacteria;p__Bacteroidota;c__Saprospiria;o__Saprospirales;f__Haliscomenobacteraceae;g__Phaeodactylibacter;s__Phaeodactylibacter_luteus;	0.7500197593642854	d__Bacteria; p__Bacteroidota; c__Bacteroidia; o__Chitinophagales; f__Saprospiraceae	0.9998281015238321	0.0	0.0	0.0	0.0	0.0	0.0	0.0	0.0	0.0	0.0	0.0	0.0	0.0	0.0	0.0	0.0	0.0	0.0	0.0	0.0	0.0	0.0	0.0	0.0	0.0	0.0	0.0	0.0	0.0	0.0	0.0	0.0	0.0	0.0	0.0	0.0	0.0	0.0	0.0	0.0	0.0	0.0	0.0	0.0	0.0
29c7e8b02949fbb7a44bb6b1f60203ce	d__Bacteria;p__Actinomycetota;c__Thermoleophilia;o__Solirubrobacterales	0.876202150410115	d__Bacteria; p__Actinobacteriota; c__Thermoleophilia; o__Solirubrobacterales; f__70-9; g__67-14; s__67-14 sp001897355	0.999973197950043	0.0	0.0	0.0	0.0	0.0	0.0	0.0	0.0	0.0	0.0	0.0	0.0	0.0	0.0	0.0	0.0	0.0	0.0	0.0	0.0	0.0	0.0	0.0	0.0	0.0	0.0	0.0	0.0	0.0	0.0	0.0	0.0	0.0	0.0	0.0	0.0	0.0	0.0	0.0	0.0	0.0	0.0	0.0	0.0	0.0
29cc70e9b67a5b4b41ab0edc0c9c3ff0	d__Bacteria;p__Pseudomonadota;c__Alphaproteobacteria;o__Rhodobacterales;f__Rhodobacteraceae;g__Yoonia	0.8116738427820835	d__Bacteria; p__Proteobacteria; c__Alphaproteobacteria; o__Rhodobacterales; f__Rhodobacteraceae; g__Yoonia_491068	0.9878927324932063	0.0	0.0	0.0	0.0	0.0	0.0	0.0	0.0	0.0	0.0	0.0	0.0	0.0	0.0	0.0	0.0	0.0	0.0	0.0	0.0	0.0	0.0	0.0	0.0	0.0	0.0	0.0	0.0	0.0	0.0	0.0	0.0	0.0	0.0	0.0	0.0	0.0	0.0	0.0	0.0	0.0	0.0	0.0	0.0	0.0
29da84d31bc4aaebf3fcf7394e1ca7e0	d__Bacteria;p__Pseudomonadota;c__Alphaproteobacteria;o__Hyphomicrobiales;f__Rhizobiaceae	0.8701363762653314	d__Bacteria; p__Proteobacteria; c__Alphaproteobacteria; o__Rhizobiales_A_501059; f__Rhizobiaceae_A_501059; g__Sinorhizobium	0.9009357561355856	0.0	0.0	0.0	0.0	0.0	0.0	0.0	0.0	0.0	0.0	0.0	0.0	0.0	0.0	0.0	0.0	0.0	0.0	0.0	0.0	3.0	0.0	0.0	0.0	0.0	0.0	0.0	0.0	0.0	0.0	0.0	0.0	0.0	0.0	0.0	0.0	0.0	0.0	0.0	0.0	0.0	0.0	0.0	0.0	0.0
29dd837a835b805592c6460800c57048	d__Bacteria;p__Actinomycetota;c__Actinomycetes;o__Kitasatosporales;f__Streptomycetaceae;g__Streptomyces	0.9856788340959896	d__Bacteria; p__Actinobacteriota; c__Actinomycetia; o__Streptomycetales_400645; f__Streptomycetaceae_400641; g__Streptomyces_G_399870	0.8529893668900093	0.0	0.0	0.0	0.0	0.0	0.0	0.0	0.0	0.0	4.0	0.0	0.0	0.0	0.0	0.0	0.0	0.0	0.0	0.0	0.0	0.0	0.0	0.0	0.0	0.0	0.0	0.0	0.0	0.0	0.0	0.0	0.0	0.0	0.0	0.0	0.0	0.0	0.0	0.0	0.0	0.0	0.0	0.0	0.0	0.0
29decb0c2a39a41865cf362ffaffda3e	d__Bacteria;p__Bacillota;c__Bacilli;o__Lactobacillales;f__Streptococcaceae;g__Streptococcus	0.9995143928558373	d__Bacteria; p__Firmicutes_D; c__Bacilli; o__Lactobacillales; f__Streptococcaceae; g__Streptococcus; s__Streptococcus gordonii	0.8202370926400511	0.0	0.0	0.0	0.0	0.0	0.0	0.0	0.0	0.0	0.0	0.0	0.0	0.0	0.0	0.0	0.0	0.0	0.0	0.0	0.0	0.0	0.0	0.0	0.0	0.0	0.0	0.0	0.0	0.0	0.0	0.0	0.0	0.0	0.0	0.0	0.0	0.0	0.0	0.0	0.0	0.0	0.0	0.0	0.0	0.0
29e09bbe4de34adf5c052017e75a5935	d__Bacteria;p__Pseudomonadota;c__Gammaproteobacteria;o__Orbales;f__Orbaceae;g__Schmidhempelia	0.9990170351895831	d__Bacteria; p__Proteobacteria; c__Gammaproteobacteria; o__Enterobacterales_A_737866; f__Enterobacteriaceae_A; g__Schmidhempelia; s__Schmidhempelia bombi	0.9975839267556116	0.0	0.0	0.0	0.0	0.0	0.0	0.0	0.0	0.0	0.0	0.0	0.0	0.0	0.0	0.0	0.0	0.0	0.0	0.0	0.0	0.0	0.0	0.0	0.0	0.0	0.0	0.0	0.0	0.0	0.0	0.0	0.0	0.0	0.0	0.0	0.0	0.0	0.0	0.0	0.0	0.0	0.0	0.0	0.0	0.0
29e22da33530366979259d9c96ffdbc5	d__Bacteria;p__Bacillota;c__Bacilli;o__Bacillales;f__Staphylococcaceae;g__Staphylococcus	0.9946594879515733	d__Bacteria; p__Firmicutes_D; c__Bacilli; o__Staphylococcales; f__Staphylococcaceae; g__Staphylococcus	0.9883517069200959	0.0	0.0	0.0	0.0	0.0	0.0	0.0	0.0	0.0	0.0	0.0	0.0	0.0	0.0	0.0	0.0	0.0	0.0	0.0	0.0	0.0	0.0	0.0	0.0	0.0	0.0	0.0	0.0	0.0	0.0	0.0	0.0	0.0	0.0	0.0	0.0	0.0	0.0	0.0	0.0	0.0	0.0	0.0	0.0	0.0
2a0ac101ddbe1e45eed6363e8d1fab11	d__Bacteria;p__Pseudomonadota;c__Gammaproteobacteria;o__Orbales;f__Orbaceae;g__Gilliamella	0.9648396641107678	d__Bacteria; p__Proteobacteria; c__Gammaproteobacteria; o__Enterobacterales_A_737866; f__Enterobacteriaceae_A; g__Gilliamella	0.7641906107517983	0.0	0.0	0.0	0.0	0.0	0.0	0.0	0.0	0.0	0.0	0.0	0.0	0.0	0.0	0.0	0.0	0.0	0.0	0.0	0.0	0.0	0.0	0.0	0.0	0.0	0.0	0.0	0.0	0.0	0.0	0.0	0.0	0.0	0.0	0.0	0.0	0.0	0.0	9.0	0.0	0.0	0.0	0.0	0.0	0.0
2a4c59da8c416de2a592d6f7f8c99e64	d__Bacteria;p__Verrucomicrobiota;c__Verrucomicrobiae;o__Verrucomicrobiales;f__Verrucomicrobiaceae	0.7504186115539729	d__Bacteria; p__Verrucomicrobiota; c__Verrucomicrobiae; o__Verrucomicrobiales; f__Akkermansiaceae	0.9135607694888849	0.0	0.0	0.0	0.0	0.0	0.0	0.0	0.0	0.0	0.0	0.0	0.0	0.0	0.0	0.0	0.0	0.0	0.0	0.0	0.0	0.0	0.0	0.0	0.0	0.0	0.0	0.0	0.0	0.0	0.0	0.0	0.0	0.0	0.0	0.0	0.0	0.0	0.0	0.0	0.0	0.0	0.0	0.0	0.0	0.0
2a7219ab26a1a26801cdf1551d6bfa73	d__Bacteria;p__Pseudomonadota;c__Alphaproteobacteria	0.7362302505011282	d__Bacteria; p__Dependentiae; c__Babeliae; o__Babeliales; f__Vermiphilaceae; g__GWF2-30-66; s__GWF2-30-66 sp000989195	0.9370291693490266	0.0	0.0	0.0	0.0	0.0	0.0	0.0	0.0	0.0	0.0	0.0	0.0	0.0	0.0	0.0	0.0	0.0	0.0	0.0	0.0	0.0	0.0	0.0	0.0	0.0	0.0	0.0	0.0	0.0	0.0	0.0	0.0	0.0	0.0	0.0	0.0	0.0	0.0	0.0	0.0	0.0	0.0	0.0	0.0	0.0
2a7860374170185bdb8fce49fdc685f6	d__Bacteria;p__Pseudomonadota;c__Betaproteobacteria;o__Burkholderiales;f__Burkholderiaceae;g__Burkholderia	0.7381968947321477	d__Bacteria; p__Proteobacteria; c__Gammaproteobacteria; o__Burkholderiales_592524; f__Burkholderiaceae_A_580492	0.9370053547618646	0.0	0.0	0.0	0.0	0.0	0.0	0.0	0.0	0.0	0.0	0.0	0.0	0.0	0.0	0.0	0.0	0.0	0.0	0.0	0.0	0.0	0.0	0.0	0.0	0.0	0.0	0.0	0.0	0.0	0.0	0.0	0.0	0.0	0.0	0.0	0.0	0.0	0.0	0.0	0.0	0.0	0.0	0.0	0.0	0.0
2a8cd9d55ca3a058730768cce406e575	d__Bacteria;p__Bacteroidota;c__Bacteroidia;o__Bacteroidales;f__Bacteroidaceae;g__Bacteroides	0.999995647862865	d__Bacteria; p__Bacteroidota; c__Bacteroidia; o__Bacteroidales; f__Bacteroidaceae; g__Bacteroides_H; s__Bacteroides_H faecis	0.9159289966297092	0.0	0.0	0.0	0.0	0.0	0.0	0.0	0.0	0.0	0.0	0.0	0.0	0.0	0.0	0.0	0.0	0.0	0.0	0.0	0.0	0.0	0.0	0.0	0.0	0.0	0.0	0.0	0.0	0.0	0.0	0.0	0.0	0.0	0.0	0.0	0.0	0.0	0.0	0.0	0.0	0.0	0.0	0.0	0.0	0.0
2a9c1dec6c4b6835c6a334d8dd31423e	d__Bacteria;p__Pseudomonadota;c__Gammaproteobacteria	0.9843919862008417	d__Bacteria; p__Proteobacteria; c__Gammaproteobacteria	0.9887045586069791	0.0	0.0	0.0	0.0	0.0	0.0	0.0	0.0	0.0	0.0	0.0	0.0	0.0	0.0	0.0	0.0	0.0	0.0	0.0	0.0	0.0	0.0	0.0	0.0	0.0	0.0	0.0	0.0	0.0	0.0	0.0	0.0	0.0	0.0	0.0	0.0	0.0	0.0	0.0	0.0	0.0	0.0	0.0	0.0	0.0
2aa63a188ac863b24495b6f4f5dabfbe	d__Bacteria;p__Bacteroidota;c__Bacteroidia;o__Bacteroidales;f__Muribaculaceae;g__Muribaculum;s__Muribaculum_gordoncarteri;	0.9998968871622511	d__Bacteria; p__Bacteroidota; c__Bacteroidia; o__Bacteroidales; f__Muribaculaceae; g__Muribaculum; s__Muribaculum gordoncarteri	0.9999811763907897	0.0	0.0	0.0	0.0	0.0	0.0	0.0	0.0	0.0	0.0	0.0	0.0	0.0	0.0	0.0	0.0	0.0	0.0	0.0	0.0	0.0	0.0	0.0	0.0	0.0	0.0	0.0	0.0	0.0	0.0	0.0	0.0	0.0	0.0	0.0	0.0	0.0	0.0	0.0	0.0	0.0	0.0	0.0	0.0	0.0
2ab938c87e7179d36cfd348b9632f0e3	d__Bacteria;p__Bacteroidota;c__Bacteroidia;o__Bacteroidales;f__Porphyromonadaceae;g__Porphyromonas	0.9999989718805103	d__Bacteria; p__Bacteroidota; c__Bacteroidia; o__Bacteroidales; f__Porphyromonadaceae; g__Porphyromonas_A_859423; s__Porphyromonas_A_859423 pasteri	0.9999982347579481	0.0	0.0	0.0	0.0	0.0	0.0	0.0	0.0	0.0	0.0	0.0	0.0	0.0	0.0	0.0	0.0	0.0	0.0	0.0	0.0	0.0	0.0	0.0	0.0	0.0	0.0	0.0	0.0	0.0	0.0	0.0	0.0	0.0	0.0	0.0	0.0	0.0	0.0	0.0	0.0	0.0	0.0	0.0	0.0	0.0
2ac0dd6bb43536a88930453f7cfedcdc	d__Bacteria;p__Pseudomonadota;c__Alphaproteobacteria	0.9217569620672842	d__Bacteria; p__Proteobacteria; c__Alphaproteobacteria; o__Paracaedibacterales; f__Paracaedibacteraceae; g__Paracaedibacter_A_512622; s__Paracaedibacter_A_512622 symbiosus	0.98812893601395	0.0	0.0	0.0	0.0	0.0	0.0	0.0	0.0	0.0	0.0	0.0	0.0	0.0	0.0	0.0	0.0	0.0	0.0	0.0	0.0	0.0	0.0	0.0	0.0	0.0	0.0	0.0	0.0	0.0	0.0	0.0	0.0	0.0	0.0	0.0	0.0	0.0	0.0	0.0	0.0	0.0	0.0	0.0	0.0	0.0
2ad8113667e747de02a2364b8ae2f9d1	d__Bacteria;p__Pseudomonadota	0.846949031045824	d__Bacteria; p__Myxococcota_A_473307; c__Polyangia_463783; o__Polyangiales; f__SG8-38; g__SG8-38; s__	0.9999988224840703	0.0	0.0	0.0	0.0	0.0	0.0	0.0	0.0	0.0	0.0	0.0	0.0	0.0	0.0	0.0	0.0	0.0	0.0	0.0	0.0	0.0	0.0	0.0	0.0	0.0	0.0	0.0	0.0	0.0	0.0	0.0	0.0	0.0	0.0	0.0	0.0	0.0	0.0	0.0	0.0	0.0	0.0	0.0	0.0	0.0
2aeb6c72f41f381554ee86f1d2274437	d__Bacteria;p__Pseudomonadota;c__Gammaproteobacteria;o__Vibrionales;f__Vibrionaceae;g__Vibrio	0.9927375509714811	d__Bacteria; p__Proteobacteria; c__Gammaproteobacteria; o__Enterobacterales_A_737866; f__Vibrionaceae	0.9999941353587247	0.0	0.0	0.0	0.0	0.0	0.0	0.0	0.0	0.0	0.0	0.0	0.0	0.0	0.0	0.0	0.0	0.0	0.0	0.0	0.0	0.0	0.0	0.0	0.0	0.0	0.0	0.0	0.0	0.0	0.0	0.0	0.0	0.0	0.0	0.0	0.0	0.0	0.0	0.0	0.0	0.0	0.0	0.0	0.0	0.0
2b04a9c912b0431035e84d107797d99d	d__Bacteria;p__Pseudomonadota;c__Gammaproteobacteria;o__Enterobacterales;f__Yersiniaceae;g__Rahnella	0.8573897427628713	d__Bacteria; p__Proteobacteria; c__Gammaproteobacteria; o__Enterobacterales_A_737866; f__Enterobacteriaceae_A	0.9999533451070953	0.0	0.0	0.0	0.0	0.0	0.0	0.0	0.0	0.0	0.0	0.0	0.0	0.0	0.0	0.0	0.0	0.0	0.0	0.0	0.0	0.0	0.0	0.0	0.0	0.0	0.0	0.0	0.0	0.0	0.0	0.0	0.0	0.0	0.0	0.0	0.0	0.0	0.0	0.0	0.0	0.0	0.0	0.0	0.0	0.0
2b0b08eeb0f01e8cf6fec36b5dbf6663	d__Bacteria;p__Bacillota;c__Bacilli;o__Lactobacillales;f__Lactobacillaceae;g__Lactobacillus;s__Lactobacillus_iners;	0.9995261230328045	d__Bacteria; p__Firmicutes_D; c__Bacilli; o__Lactobacillales; f__Lactobacillaceae; g__Lactobacillus; s__Lactobacillus iners	0.9999702015413521	0.0	0.0	0.0	0.0	0.0	0.0	0.0	0.0	0.0	0.0	0.0	0.0	0.0	0.0	0.0	0.0	0.0	0.0	0.0	0.0	0.0	0.0	0.0	0.0	0.0	0.0	0.0	0.0	0.0	0.0	0.0	0.0	0.0	0.0	0.0	0.0	0.0	0.0	0.0	0.0	0.0	0.0	0.0	0.0	0.0
2b160e3be017f57046f67b5c2cdf5ea4	d__Bacteria;p__Pseudomonadota;c__Gammaproteobacteria;o__Pseudomonadales;f__Pseudomonadaceae;g__Pseudomonas	0.94069151327488	d__Bacteria; p__Proteobacteria; c__Gammaproteobacteria; o__Pseudomonadales_650611; f__Pseudomonadaceae; g__Pseudomonas_F; s__Pseudomonas_F furukawaii	0.8082914829106141	0.0	0.0	0.0	0.0	0.0	0.0	0.0	0.0	0.0	0.0	0.0	0.0	0.0	0.0	0.0	0.0	0.0	0.0	0.0	0.0	0.0	0.0	0.0	0.0	0.0	0.0	0.0	0.0	0.0	0.0	0.0	0.0	0.0	0.0	0.0	0.0	0.0	0.0	0.0	0.0	0.0	0.0	0.0	0.0	0.0
2b37e70cb5cba543aa940e7a54354f85	d__Bacteria;p__Bacteroidota;c__Flavobacteriia;o__Flavobacteriales;f__Flavobacteriaceae	0.9999999907652617	d__Bacteria; p__Bacteroidota; c__Bacteroidia; o__Flavobacteriales_877923; f__Flavobacteriaceae	0.9999557755827473	0.0	0.0	0.0	0.0	0.0	0.0	0.0	0.0	0.0	0.0	0.0	0.0	0.0	0.0	0.0	0.0	0.0	0.0	0.0	0.0	0.0	0.0	0.0	0.0	0.0	0.0	0.0	0.0	0.0	0.0	0.0	0.0	0.0	0.0	0.0	0.0	0.0	0.0	0.0	0.0	0.0	0.0	0.0	0.0	0.0
2b38794898868addf6d7d5b299adb5b0	d__Bacteria;p__Pseudomonadota;c__Gammaproteobacteria;o__Methylococcales;f__Methylococcaceae	0.9970545452244388	d__Bacteria; p__Proteobacteria; c__Gammaproteobacteria; o__Methylococcales; f__Methylomonadaceae; g__Methylomonas	0.793818536925033	0.0	0.0	0.0	0.0	0.0	0.0	0.0	0.0	0.0	5.0	0.0	0.0	0.0	0.0	0.0	0.0	0.0	0.0	0.0	0.0	0.0	0.0	0.0	0.0	0.0	0.0	0.0	0.0	0.0	0.0	0.0	0.0	0.0	0.0	0.0	0.0	0.0	0.0	0.0	0.0	0.0	0.0	0.0	0.0	0.0
2b39e53938062e9d4d11e575ac0f681b	d__Bacteria;p__Pseudomonadota;c__Gammaproteobacteria	0.9979578737085598	d__Bacteria; p__Proteobacteria; c__Gammaproteobacteria	0.9994306827427947	0.0	0.0	0.0	0.0	0.0	0.0	0.0	0.0	0.0	0.0	0.0	0.0	0.0	0.0	0.0	0.0	0.0	0.0	0.0	0.0	0.0	0.0	0.0	0.0	0.0	0.0	0.0	0.0	0.0	0.0	0.0	0.0	0.0	0.0	0.0	0.0	0.0	0.0	0.0	0.0	0.0	0.0	0.0	0.0	0.0
2b43245f408fd1924a78d021b2d6ee19	d__Bacteria;p__Pseudomonadota;c__Gammaproteobacteria;o__Enterobacterales;f__Enterobacteriaceae	0.9260045289572211	d__Bacteria; p__Proteobacteria; c__Gammaproteobacteria; o__Enterobacterales_A_737866; f__Enterobacteriaceae_A	0.9993582101876288	0.0	0.0	0.0	0.0	0.0	0.0	0.0	0.0	0.0	0.0	0.0	0.0	0.0	0.0	0.0	0.0	0.0	0.0	0.0	0.0	0.0	0.0	0.0	0.0	0.0	0.0	0.0	0.0	0.0	0.0	0.0	0.0	0.0	0.0	0.0	0.0	0.0	0.0	0.0	0.0	0.0	0.0	0.0	0.0	0.0
2b5490a0d53bc241b1c004a888487c92	d__Bacteria;p__Bacteroidota;c__Flavobacteriia;o__Flavobacteriales	0.8239993424241927	d__Bacteria; p__Bacteroidota; c__Bacteroidia	0.999997734725581	0.0	0.0	0.0	0.0	0.0	0.0	0.0	0.0	0.0	0.0	0.0	0.0	0.0	0.0	0.0	0.0	0.0	0.0	0.0	0.0	0.0	0.0	0.0	0.0	0.0	0.0	0.0	0.0	0.0	0.0	0.0	0.0	0.0	0.0	0.0	0.0	0.0	0.0	0.0	0.0	0.0	0.0	0.0	0.0	0.0
2b570e4a29c9d8a9945b2241d00a0a53	d__Bacteria;p__Verrucomicrobiota;c__Verrucomicrobiae;o__Verrucomicrobiales;f__Verrucomicrobiaceae	0.9295575941492118	d__Bacteria; p__Verrucomicrobiota; c__Verrucomicrobiae; o__Verrucomicrobiales; f__DEV007; g__; s__	0.9994324767133416	0.0	0.0	0.0	0.0	0.0	0.0	0.0	0.0	0.0	0.0	0.0	0.0	0.0	0.0	0.0	0.0	0.0	0.0	0.0	0.0	0.0	0.0	0.0	0.0	0.0	0.0	0.0	0.0	0.0	0.0	0.0	0.0	0.0	0.0	0.0	0.0	0.0	0.0	0.0	0.0	0.0	0.0	0.0	0.0	0.0
2b96ac7ddeec975e3fb7734edd224dba	d__Bacteria;p__Pseudomonadota;c__Betaproteobacteria;o__Neisseriales;f__Neisseriaceae;g__Neisseria	0.9667101884790172	d__Bacteria; p__Proteobacteria; c__Gammaproteobacteria; o__Burkholderiales_597441; f__Neisseriaceae_563222; g__Neisseria_563205	0.9999123600687172	0.0	0.0	0.0	0.0	0.0	0.0	0.0	0.0	0.0	0.0	0.0	0.0	0.0	0.0	0.0	0.0	0.0	0.0	0.0	0.0	0.0	0.0	0.0	0.0	0.0	0.0	0.0	0.0	0.0	0.0	0.0	0.0	0.0	0.0	0.0	0.0	0.0	0.0	0.0	0.0	0.0	0.0	0.0	0.0	0.0
2b9c180a14fbffcc5d16c7a650fee947	d__Bacteria	0.999999999999996	d__Bacteria	0.8659331618513958	0.0	0.0	0.0	0.0	0.0	0.0	0.0	0.0	0.0	0.0	0.0	0.0	0.0	0.0	0.0	0.0	0.0	0.0	0.0	0.0	0.0	0.0	0.0	0.0	0.0	0.0	0.0	0.0	0.0	0.0	0.0	0.0	0.0	0.0	0.0	0.0	0.0	0.0	0.0	0.0	0.0	0.0	0.0	0.0	0.0
2bafc56dca7ffbc180f3533c684a101d	d__Bacteria	0.999999999999991	d__Bacteria	0.9999997985181442	0.0	0.0	0.0	0.0	0.0	0.0	0.0	0.0	0.0	0.0	0.0	0.0	0.0	0.0	0.0	0.0	0.0	0.0	0.0	0.0	0.0	0.0	0.0	0.0	0.0	0.0	0.0	0.0	0.0	0.0	0.0	0.0	0.0	0.0	0.0	0.0	0.0	0.0	0.0	0.0	0.0	0.0	0.0	0.0	0.0
2bb2284d53d42ee1fd8366feee5287f6	d__Bacteria;p__Pseudomonadota;c__Betaproteobacteria;o__Neisseriales;f__Neisseriaceae	0.7143333198794787	d__Bacteria; p__Proteobacteria; c__Gammaproteobacteria; o__Burkholderiales_597441; f__Neisseriaceae_563222	0.9271682256392699	0.0	0.0	0.0	0.0	0.0	0.0	0.0	0.0	0.0	0.0	0.0	0.0	0.0	0.0	0.0	0.0	0.0	0.0	0.0	0.0	0.0	0.0	0.0	0.0	0.0	0.0	0.0	0.0	0.0	0.0	0.0	0.0	0.0	0.0	0.0	0.0	0.0	0.0	0.0	0.0	0.0	0.0	0.0	0.0	0.0
2bd9ed194c72cd9772639c84a4a8894e	d__Bacteria	0.9999999999999885	d__Bacteria	0.8275595070923981	0.0	0.0	0.0	0.0	0.0	0.0	0.0	0.0	0.0	0.0	0.0	0.0	0.0	0.0	0.0	0.0	0.0	0.0	0.0	0.0	0.0	0.0	0.0	0.0	0.0	0.0	0.0	0.0	0.0	0.0	0.0	0.0	0.0	0.0	0.0	0.0	0.0	0.0	0.0	0.0	0.0	0.0	0.0	0.0	0.0
2be1d17e1e6942ef058d4d9696c9e3c4	d__Bacteria;p__Pseudomonadota;c__Alphaproteobacteria;o__Caulobacterales;f__Caulobacteraceae	0.9678875412700754	d__Bacteria; p__Proteobacteria; c__Alphaproteobacteria; o__Caulobacterales; f__Caulobacteraceae	0.9790937372961045	0.0	0.0	0.0	0.0	0.0	0.0	0.0	0.0	0.0	0.0	0.0	0.0	0.0	0.0	0.0	0.0	0.0	0.0	0.0	0.0	0.0	0.0	0.0	0.0	0.0	0.0	0.0	0.0	0.0	0.0	0.0	0.0	0.0	0.0	0.0	0.0	0.0	0.0	0.0	0.0	0.0	0.0	0.0	0.0	0.0
2bf39ee27ea88591cae237d058366618	d__Bacteria;p__Bacteroidota;c__Cytophagia;o__Cytophagales;f__Reichenbachiellaceae;g__Marinoscillum	0.8306772789588508	d__Bacteria; p__Bacteroidota; c__Bacteroidia; o__Cytophagales; f__; g__; s__	0.7105818901089817	0.0	0.0	0.0	0.0	0.0	0.0	0.0	0.0	0.0	0.0	0.0	0.0	0.0	0.0	0.0	0.0	0.0	0.0	0.0	0.0	0.0	0.0	0.0	0.0	0.0	0.0	0.0	0.0	0.0	0.0	0.0	0.0	0.0	0.0	0.0	0.0	0.0	0.0	0.0	0.0	0.0	0.0	0.0	0.0	0.0
2bfc4da38cffaed37686545dbac1790f	d__Bacteria;p__Pseudomonadota;c__Alphaproteobacteria;o__Pelagibacterales;f__Pelagibacteraceae;g__Pelagibacter;s__Pelagibacter_ubique;	0.9999950037724586	d__Bacteria; p__Proteobacteria; c__Alphaproteobacteria; o__Pelagibacterales; f__Pelagibacteraceae; g__Pelagibacter_A_533952	0.9999998496668443	0.0	0.0	0.0	0.0	0.0	0.0	0.0	0.0	0.0	0.0	0.0	0.0	0.0	0.0	0.0	0.0	0.0	0.0	0.0	0.0	0.0	0.0	0.0	0.0	0.0	0.0	0.0	0.0	0.0	0.0	0.0	0.0	0.0	0.0	0.0	0.0	0.0	0.0	0.0	0.0	0.0	0.0	0.0	0.0	0.0
2bfc97174a2bf2cb4dcb78331f93b045	d__Bacteria;p__Bacteroidota;c__Bacteroidia;o__Bacteroidales;f__Prevotellaceae;g__Alloprevotella;s__Alloprevotella_tannerae;	0.9999935048352929	d__Bacteria; p__Bacteroidota; c__Bacteroidia; o__Bacteroidales; f__Bacteroidaceae; g__Alloprevotella; s__Alloprevotella tannerae	0.9999975606103159	0.0	0.0	0.0	0.0	0.0	0.0	0.0	0.0	0.0	0.0	0.0	0.0	0.0	0.0	0.0	0.0	0.0	0.0	0.0	0.0	0.0	0.0	0.0	0.0	0.0	0.0	0.0	0.0	0.0	0.0	0.0	0.0	0.0	0.0	0.0	0.0	0.0	0.0	0.0	0.0	0.0	0.0	0.0	0.0	0.0
2c007c09b77b11817bb2195bce586d94	d__Bacteria;p__Planctomycetota;c__Phycisphaerae;o__Sedimentisphaerales;f__Anaerohalosphaeraceae;g__Anaerohalosphaera;s__Anaerohalosphaera_lusitana;	0.9872472962146389	d__Bacteria; p__Planctomycetota; c__Phycisphaerae; o__Sedimentisphaerales; f__Anaerohalosphaeraceae; g__; s__	0.9874314413972947	0.0	0.0	0.0	0.0	0.0	0.0	0.0	0.0	0.0	0.0	0.0	0.0	0.0	0.0	0.0	0.0	0.0	0.0	0.0	0.0	0.0	0.0	0.0	0.0	0.0	0.0	0.0	0.0	0.0	0.0	0.0	0.0	0.0	0.0	0.0	0.0	0.0	0.0	0.0	0.0	0.0	0.0	0.0	0.0	0.0
2c426f1a174b41d8ec49c226604191f1	d__Bacteria;p__Fusobacteriota;c__Fusobacteriia;o__Fusobacteriales;f__Fusobacteriaceae;g__Fusobacterium;s__Fusobacterium_watanabei;	0.7049667573581965	d__Bacteria; p__Fusobacteriota; c__Fusobacteriia; o__Fusobacteriales_993521; f__Fusobacteriaceae_993521; g__Fusobacterium_C; s__Fusobacterium_C nucleatum_993238	0.7819035554124778	0.0	0.0	0.0	0.0	0.0	0.0	0.0	0.0	0.0	0.0	0.0	0.0	0.0	0.0	0.0	0.0	0.0	0.0	0.0	0.0	0.0	0.0	0.0	0.0	0.0	0.0	0.0	0.0	0.0	0.0	0.0	0.0	0.0	0.0	0.0	0.0	0.0	0.0	0.0	0.0	0.0	0.0	0.0	0.0	0.0
2c6025cd1da8e152a0b5ec21f1275fd8	d__Bacteria;p__Bacteroidota	0.7865451326984679	d__Bacteria; p__Bacteroidota; c__Bacteroidia; o__Chitinophagales; f__Saprospiraceae; g__OLB9; s__	0.9999729073612142	0.0	0.0	0.0	0.0	0.0	0.0	0.0	0.0	0.0	15.0	0.0	0.0	0.0	0.0	0.0	0.0	0.0	0.0	0.0	0.0	0.0	0.0	0.0	0.0	0.0	0.0	0.0	0.0	0.0	0.0	0.0	0.0	0.0	0.0	0.0	0.0	0.0	0.0	0.0	0.0	0.0	0.0	0.0	0.0	0.0
2c62ea1b7453388c1703ac578df5ebff	d__Bacteria;p__Bacteroidota;c__Flavobacteriia;o__Flavobacteriales;f__Flavobacteriaceae;g__Lutimonas	0.924162160852707	d__Bacteria; p__Bacteroidota; c__Bacteroidia; o__Flavobacteriales_877923; f__Flavobacteriaceae; g__Aureibaculum; s__	0.9626827731012726	0.0	0.0	0.0	0.0	0.0	0.0	0.0	0.0	0.0	0.0	0.0	0.0	0.0	0.0	0.0	0.0	0.0	0.0	0.0	0.0	0.0	0.0	0.0	0.0	0.0	0.0	0.0	0.0	0.0	0.0	0.0	0.0	0.0	0.0	0.0	0.0	0.0	0.0	0.0	0.0	0.0	0.0	0.0	0.0	0.0
2c64b528637af6c5a7caaebcca992369	d__Bacteria	0.9999999999999913	d__Bacteria	0.8889012452506484	0.0	0.0	0.0	0.0	0.0	0.0	0.0	0.0	0.0	0.0	0.0	0.0	0.0	0.0	0.0	0.0	0.0	0.0	0.0	0.0	0.0	0.0	0.0	0.0	0.0	0.0	0.0	0.0	0.0	0.0	0.0	0.0	0.0	0.0	0.0	0.0	0.0	0.0	0.0	0.0	0.0	0.0	0.0	0.0	0.0
2c69c978bfe6b1b2ff3dcd90b290f9a4	d__Bacteria;p__Bacteroidota;c__Flavobacteriia;o__Flavobacteriales;f__Flavobacteriaceae;g__Ulvibacter;s__Ulvibacter_antarcticus;	0.7759511888412075	d__Bacteria; p__Bacteroidota; c__Bacteroidia; o__Flavobacteriales_877923; f__Flavobacteriaceae	0.9999964093859723	0.0	0.0	0.0	0.0	0.0	0.0	0.0	0.0	0.0	0.0	0.0	0.0	0.0	0.0	0.0	0.0	0.0	0.0	0.0	0.0	0.0	0.0	0.0	0.0	0.0	0.0	0.0	0.0	0.0	0.0	0.0	0.0	0.0	0.0	0.0	0.0	0.0	0.0	0.0	0.0	0.0	0.0	0.0	0.0	0.0
2c6df2ee444c5fd0d676d7bffed8f47d	d__Bacteria;p__Pseudomonadota;c__Gammaproteobacteria	0.9995034502979897	d__Bacteria; p__Proteobacteria; c__Gammaproteobacteria; o__Woeseiales; f__Woeseiaceae	0.7406458580029052	0.0	0.0	0.0	0.0	0.0	0.0	0.0	0.0	0.0	0.0	0.0	0.0	0.0	0.0	0.0	0.0	0.0	0.0	0.0	0.0	0.0	0.0	0.0	0.0	0.0	0.0	0.0	0.0	0.0	0.0	0.0	0.0	0.0	0.0	0.0	0.0	0.0	0.0	0.0	0.0	0.0	0.0	0.0	0.0	0.0
2c773826a5bf9ce050ae8a9f4e6ad024	d__Bacteria;p__Bacteroidota;c__Flavobacteriia;o__Flavobacteriales;f__Crocinitomicaceae;g__Salinirepens;s__Salinirepens_amamiensis;	0.8424456191898837	d__Bacteria; p__Bacteroidota; c__Bacteroidia; o__Flavobacteriales_877923; f__Crocinitomicaceae; g__UBA4466	0.9176553867403028	0.0	0.0	0.0	0.0	0.0	0.0	0.0	0.0	0.0	0.0	0.0	0.0	0.0	0.0	0.0	0.0	0.0	0.0	0.0	0.0	0.0	0.0	0.0	0.0	0.0	0.0	0.0	0.0	0.0	0.0	0.0	0.0	0.0	0.0	0.0	0.0	0.0	0.0	0.0	0.0	0.0	0.0	0.0	0.0	0.0
2c77667f9b16a2e5fcb1354a5ada1fe3	d__Bacteria;p__Verrucomicrobiota;c__Verrucomicrobiae;o__Verrucomicrobiales;f__Verrucomicrobiaceae;g__Luteolibacter	0.9242615475538423	d__Bacteria; p__Verrucomicrobiota; c__Verrucomicrobiae; o__Verrucomicrobiales; f__Akkermansiaceae	0.9991138001058233	0.0	0.0	0.0	0.0	0.0	0.0	0.0	0.0	0.0	0.0	0.0	0.0	0.0	0.0	0.0	0.0	0.0	0.0	0.0	0.0	0.0	0.0	0.0	0.0	0.0	0.0	0.0	0.0	0.0	0.0	0.0	0.0	0.0	0.0	0.0	0.0	0.0	0.0	0.0	0.0	0.0	0.0	0.0	0.0	0.0
2c7d7b7a7e9eff3267b4d416d0db94c7	d__Bacteria;p__Cyanobacteria;c__Cyanobacteriia;o__Chloroplast;f__Chloroplast;g__Chloroplast;s__Chloroplast_Chloroplast;	0.9999999876171729	d__Bacteria; p__Bacteroidota; c__Bacteroidia; o__Bacteroidales; f__Marinilabiliaceae; g__JC017; s__JC017 sp004296775	0.9999982356837552	0.0	0.0	0.0	0.0	0.0	0.0	0.0	0.0	0.0	0.0	0.0	0.0	0.0	0.0	0.0	0.0	0.0	0.0	0.0	0.0	0.0	0.0	0.0	0.0	0.0	0.0	0.0	0.0	0.0	0.0	0.0	0.0	0.0	0.0	0.0	0.0	0.0	0.0	0.0	0.0	0.0	0.0	0.0	0.0	0.0
2c8d3284a3e2ff0e07b79de13a598267	d__Bacteria;p__Pseudomonadota;c__Betaproteobacteria;o__Burkholderiales;f__Oxalobacteraceae	0.9379846151560973	d__Bacteria; p__Proteobacteria; c__Gammaproteobacteria; o__Burkholderiales_592524; f__Burkholderiaceae_A_574758; g__Massilia	0.9793254485189279	0.0	0.0	0.0	0.0	0.0	0.0	0.0	0.0	0.0	0.0	0.0	0.0	0.0	0.0	0.0	0.0	0.0	0.0	0.0	0.0	0.0	0.0	0.0	0.0	0.0	0.0	0.0	0.0	0.0	0.0	0.0	0.0	0.0	0.0	0.0	0.0	0.0	0.0	0.0	0.0	0.0	0.0	0.0	0.0	0.0
2ca1cd13526a7c74d71b63f3cf3a771f	d__Bacteria;p__Pseudomonadota;c__Betaproteobacteria;o__Neisseriales;f__Neisseriaceae;g__Snodgrassella	0.8002515329294007	d__Bacteria; p__Proteobacteria; c__Gammaproteobacteria; o__Burkholderiales_597441; f__Neisseriaceae_563222	0.9954370186375006	0.0	0.0	0.0	0.0	0.0	0.0	0.0	0.0	0.0	0.0	0.0	0.0	0.0	0.0	0.0	0.0	0.0	0.0	0.0	0.0	0.0	0.0	0.0	0.0	0.0	0.0	0.0	0.0	0.0	0.0	0.0	0.0	0.0	0.0	0.0	0.0	0.0	0.0	0.0	0.0	0.0	0.0	0.0	0.0	0.0
2cb555d835fd903f619689aaf28700cb	d__Bacteria;p__Pseudomonadota;c__Alphaproteobacteria	0.8613197035282969	d__Bacteria	0.9999998072373448	0.0	0.0	0.0	0.0	0.0	0.0	0.0	0.0	0.0	0.0	0.0	0.0	0.0	0.0	0.0	0.0	0.0	0.0	0.0	0.0	0.0	0.0	0.0	0.0	0.0	0.0	0.0	0.0	0.0	0.0	0.0	0.0	0.0	0.0	0.0	0.0	0.0	0.0	0.0	0.0	0.0	0.0	0.0	0.0	0.0
2cc8ab2fef1110d5a8f30b51c1b49325	d__Bacteria	1.0000000000000102	d__Bacteria	0.8497525688685372	0.0	0.0	0.0	0.0	0.0	0.0	0.0	0.0	0.0	0.0	0.0	0.0	0.0	0.0	0.0	0.0	0.0	0.0	0.0	0.0	0.0	0.0	0.0	0.0	0.0	0.0	0.0	0.0	0.0	0.0	0.0	0.0	0.0	0.0	0.0	0.0	0.0	0.0	0.0	0.0	0.0	0.0	0.0	0.0	0.0
2cdfcb0a405f9b804bc825c8c4aaa4dc	d__Bacteria;p__Pseudomonadota;c__Alphaproteobacteria;o__Rhodobacterales	0.9999990771953045	d__Bacteria; p__Proteobacteria; c__Alphaproteobacteria; o__Rhodobacterales; f__Rhodobacteraceae	0.9998841990344203	0.0	0.0	0.0	0.0	0.0	0.0	0.0	0.0	0.0	0.0	0.0	0.0	0.0	0.0	0.0	0.0	0.0	0.0	0.0	0.0	0.0	0.0	0.0	0.0	0.0	0.0	0.0	0.0	0.0	0.0	0.0	0.0	0.0	0.0	0.0	0.0	0.0	0.0	0.0	0.0	0.0	0.0	0.0	0.0	0.0
2ce613048f1465bdb80495bf84b85031	d__Bacteria;p__Pseudomonadota;c__Alphaproteobacteria;o__Rhodobacterales;f__Roseobacteraceae	0.9020796864550588	d__Bacteria; p__Proteobacteria; c__Alphaproteobacteria; o__Rhodobacterales; f__Rhodobacteraceae; g__Mameliella	0.7963492130315787	0.0	0.0	0.0	0.0	0.0	0.0	0.0	0.0	0.0	0.0	0.0	0.0	0.0	0.0	0.0	0.0	0.0	0.0	0.0	0.0	0.0	0.0	0.0	0.0	0.0	0.0	0.0	0.0	0.0	0.0	0.0	0.0	0.0	0.0	0.0	0.0	0.0	0.0	0.0	0.0	0.0	0.0	0.0	0.0	0.0
2ce8e86b63b81a18417706dfe3f87f7f	d__Bacteria;p__Bacillota;c__Bacilli;o__Lactobacillales;f__Lactobacillaceae;g__Fructobacillus;s__Fructobacillus_tropaeoli;	0.795945702552027	d__Bacteria; p__Firmicutes_D; c__Bacilli; o__Lactobacillales; f__Lactobacillaceae; g__Fructobacillus; s__Fructobacillus tropaeoli	0.7036688193470914	0.0	0.0	0.0	0.0	0.0	0.0	0.0	0.0	0.0	0.0	0.0	0.0	0.0	0.0	0.0	0.0	0.0	0.0	0.0	0.0	0.0	0.0	0.0	0.0	0.0	0.0	0.0	0.0	0.0	0.0	0.0	0.0	0.0	0.0	0.0	0.0	0.0	0.0	0.0	0.0	0.0	0.0	0.0	0.0	0.0
2cf25a6b1ead5fd9ba77cb15a7e526aa	d__Bacteria;p__Pseudomonadota;c__Alphaproteobacteria;o__Sphingomonadales;f__Sphingomonadaceae;g__Sphingomonas	0.9743492553898933	d__Bacteria; p__Proteobacteria; c__Alphaproteobacteria; o__Sphingomonadales; f__Sphingomonadaceae; g__Sphingomonas_L_486704	0.9766197242729557	0.0	0.0	0.0	0.0	0.0	0.0	0.0	0.0	0.0	0.0	0.0	0.0	0.0	0.0	0.0	0.0	0.0	0.0	0.0	0.0	0.0	0.0	0.0	0.0	0.0	0.0	0.0	0.0	0.0	0.0	0.0	0.0	0.0	0.0	0.0	0.0	0.0	0.0	0.0	0.0	0.0	0.0	0.0	0.0	0.0
2d08fad043f698f18721cb1dd2feaa2f	d__Bacteria;p__Pseudomonadota;c__Alphaproteobacteria;o__Rhodobacterales	0.9999997467621367	d__Bacteria; p__Proteobacteria; c__Alphaproteobacteria; o__Rhodobacterales; f__Rhodobacteraceae	0.9999832957336002	0.0	0.0	0.0	0.0	0.0	0.0	0.0	0.0	0.0	0.0	0.0	0.0	0.0	0.0	0.0	0.0	0.0	0.0	0.0	0.0	0.0	0.0	0.0	0.0	0.0	0.0	0.0	0.0	0.0	0.0	0.0	0.0	0.0	0.0	0.0	0.0	0.0	0.0	0.0	0.0	0.0	0.0	0.0	0.0	0.0
2d0d09a6f737a7c84d4714352dd30352	d__Bacteria;p__Actinomycetota;c__Acidimicrobiia;o__Acidimicrobiales;f__Ilumatobacteraceae;g__Ilumatobacter;s__Ilumatobacter_nonamiensis;	0.9898016011307854	d__Bacteria; p__Actinobacteriota; c__Acidimicrobiia_401430; o__Acidimicrobiales; f__Ilumatobacteraceae; g__Ilumatobacter_A; s__Ilumatobacter_A nonamiensis	0.9926798310799005	0.0	0.0	0.0	0.0	0.0	0.0	0.0	0.0	0.0	0.0	0.0	0.0	0.0	0.0	0.0	0.0	0.0	0.0	0.0	0.0	0.0	0.0	0.0	0.0	0.0	0.0	0.0	0.0	0.0	0.0	0.0	0.0	0.0	0.0	0.0	0.0	0.0	0.0	0.0	0.0	0.0	0.0	0.0	0.0	0.0
2d0dc388dcb2abfb170e5c31085ad6f9	d__Bacteria;p__Pseudomonadota;c__Gammaproteobacteria;o__Enterobacterales;f__Enterobacteriaceae	0.9323672221321014	d__Bacteria; p__Proteobacteria; c__Gammaproteobacteria; o__Enterobacterales_A_737866; f__Enterobacteriaceae_A	0.9992639834731749	0.0	0.0	0.0	0.0	0.0	0.0	0.0	0.0	0.0	0.0	0.0	0.0	0.0	0.0	0.0	0.0	0.0	0.0	0.0	0.0	0.0	0.0	0.0	0.0	0.0	0.0	0.0	0.0	0.0	0.0	0.0	0.0	0.0	0.0	0.0	0.0	0.0	0.0	0.0	0.0	0.0	0.0	0.0	0.0	0.0
2d29f9e224ca21924f2b4b38b42e48e6	d__Bacteria;p__Bacteroidota;c__Flavobacteriia;o__Flavobacteriales;f__Flavobacteriaceae;g__Flavobacterium	0.9977637848452025	d__Bacteria; p__Bacteroidota; c__Bacteroidia; o__Flavobacteriales_877923; f__Flavobacteriaceae; g__Flavobacterium; s__Flavobacterium niveum	0.9740719770544715	0.0	0.0	0.0	0.0	0.0	0.0	0.0	0.0	0.0	0.0	0.0	0.0	0.0	0.0	0.0	0.0	0.0	0.0	0.0	0.0	0.0	0.0	0.0	0.0	0.0	0.0	0.0	0.0	0.0	0.0	0.0	0.0	0.0	0.0	0.0	0.0	0.0	0.0	0.0	0.0	0.0	0.0	0.0	0.0	0.0
2d3b789bd842c606915f7e0f12f26f9e	d__Bacteria	1.0000000000000069	d__Bacteria; p__Verrucomicrobiota; c__Kiritimatiellae_777642; o__Kiritimatiellales_777642; f__Pontiellaceae_777639; g__Pontiella; s__	0.9399955593326601	0.0	0.0	0.0	0.0	0.0	0.0	0.0	0.0	0.0	0.0	0.0	0.0	0.0	0.0	0.0	0.0	0.0	0.0	0.0	0.0	0.0	0.0	0.0	0.0	0.0	0.0	0.0	0.0	0.0	0.0	0.0	0.0	0.0	0.0	0.0	0.0	0.0	0.0	0.0	0.0	0.0	0.0	0.0	0.0	0.0
2d4c6655e920d1bef6ecf7d71a033a02	d__Bacteria;p__Pseudomonadota;c__Gammaproteobacteria;o__Enterobacterales;f__Yersiniaceae	0.8222424490753699	d__Bacteria; p__Proteobacteria; c__Gammaproteobacteria; o__Enterobacterales_A_737866; f__Enterobacteriaceae_A; g__Rouxiella_729010; s__Rouxiella chamberiensis	0.8092479295016891	0.0	0.0	0.0	0.0	0.0	0.0	0.0	0.0	0.0	0.0	0.0	0.0	0.0	0.0	0.0	0.0	0.0	0.0	0.0	0.0	0.0	0.0	0.0	0.0	0.0	0.0	0.0	0.0	0.0	0.0	0.0	0.0	0.0	0.0	0.0	0.0	0.0	0.0	0.0	0.0	0.0	0.0	0.0	0.0	0.0
2d4dff8fc2d98c887cb851290525cfb6	d__Bacteria	0.9999999999999908	d__Bacteria	0.9094432364407389	0.0	0.0	0.0	0.0	0.0	0.0	0.0	0.0	0.0	0.0	0.0	0.0	0.0	0.0	0.0	0.0	0.0	0.0	0.0	0.0	0.0	0.0	0.0	0.0	0.0	0.0	0.0	0.0	0.0	0.0	0.0	0.0	0.0	0.0	0.0	0.0	0.0	0.0	0.0	0.0	0.0	0.0	0.0	0.0	0.0
2d7761217b1b902d43b66098126a92dc	d__Bacteria	0.9999999999999856	d__Bacteria; p__Cyanobacteria; c__Cyanobacteriia; o__Cyanobacteriales; f__Coleofasciculaceae_23353; g__SIO2C1; s__SIO2C1 sp010672925	0.985912533784306	0.0	0.0	0.0	0.0	0.0	0.0	0.0	0.0	0.0	0.0	0.0	0.0	0.0	0.0	0.0	0.0	0.0	0.0	0.0	0.0	0.0	0.0	0.0	0.0	0.0	0.0	0.0	0.0	0.0	0.0	0.0	0.0	0.0	0.0	0.0	0.0	0.0	0.0	0.0	0.0	0.0	0.0	0.0	0.0	0.0
2d81c88e038f37c3ca273dcc85a6a588	d__Bacteria;p__Actinomycetota;c__Actinomycetes;o__Bifidobacteriales;f__Bifidobacteriaceae;g__Bifidobacterium;s__Bifidobacterium_bombi;	0.9993141809696942	d__Bacteria; p__Actinobacteriota; c__Actinomycetia; o__Actinomycetales; f__Bifidobacteriaceae; g__Bifidobacterium_388775; s__Bifidobacterium bombi	0.9999771866151548	0.0	0.0	0.0	0.0	0.0	0.0	0.0	0.0	0.0	0.0	0.0	0.0	0.0	0.0	0.0	0.0	0.0	0.0	0.0	0.0	0.0	0.0	0.0	0.0	0.0	0.0	0.0	0.0	0.0	0.0	0.0	0.0	0.0	0.0	0.0	0.0	0.0	0.0	0.0	0.0	0.0	0.0	0.0	0.0	0.0
2d976f9c33ee431dc638550eaff50123	d__Bacteria	0.999999999999999	d__Bacteria	0.9398432858281024	0.0	0.0	0.0	0.0	0.0	0.0	0.0	0.0	0.0	0.0	0.0	0.0	0.0	0.0	0.0	0.0	0.0	0.0	0.0	0.0	0.0	0.0	0.0	0.0	0.0	0.0	0.0	0.0	0.0	0.0	0.0	0.0	0.0	0.0	0.0	0.0	0.0	0.0	0.0	0.0	0.0	0.0	0.0	0.0	0.0
2da863f4e9f4ddc808a7ad31d1cf1194	d__Bacteria;p__Pseudomonadota;c__Betaproteobacteria;o__Neisseriales;f__Neisseriaceae;g__Snodgrassella	0.9095096568421752	d__Bacteria; p__Proteobacteria; c__Gammaproteobacteria; o__Burkholderiales_597441; f__Neisseriaceae_563222; g__Snodgrassella; s__Snodgrassella alvi	0.9941932124780969	0.0	0.0	0.0	0.0	0.0	0.0	0.0	0.0	0.0	0.0	0.0	0.0	0.0	0.0	0.0	0.0	0.0	0.0	0.0	0.0	0.0	0.0	0.0	0.0	0.0	0.0	0.0	0.0	0.0	0.0	0.0	0.0	0.0	0.0	0.0	0.0	0.0	0.0	0.0	0.0	0.0	0.0	0.0	0.0	0.0
2db2530c4aeaacd3e5421b92885201f2	d__Bacteria;p__Pseudomonadota;c__Alphaproteobacteria;o__Rhodospirillales;f__Acetobacteraceae;g__Asaia	0.9877049582820991	d__Bacteria; p__Proteobacteria; c__Alphaproteobacteria; o__Acetobacterales; f__Acetobacteraceae; g__Asaia	0.9932561702696303	0.0	0.0	0.0	0.0	0.0	0.0	0.0	0.0	0.0	0.0	0.0	0.0	0.0	0.0	0.0	0.0	0.0	0.0	0.0	0.0	0.0	0.0	0.0	0.0	0.0	0.0	0.0	0.0	0.0	0.0	0.0	0.0	0.0	0.0	0.0	0.0	0.0	0.0	0.0	0.0	0.0	0.0	0.0	0.0	0.0
2dc455842240c61e9ef032e9188da70b	d__Bacteria;p__Pseudomonadota;c__Alphaproteobacteria;o__Hyphomicrobiales	0.9999955902377429	d__Bacteria; p__Proteobacteria; c__Alphaproteobacteria; o__Rhizobiales_A_501059; f__Rhizobiaceae_A_501059	0.7021579378933029	0.0	0.0	0.0	0.0	0.0	0.0	0.0	0.0	0.0	0.0	0.0	0.0	0.0	0.0	0.0	0.0	0.0	0.0	0.0	0.0	0.0	0.0	0.0	0.0	0.0	0.0	0.0	0.0	0.0	0.0	0.0	0.0	0.0	0.0	0.0	0.0	0.0	0.0	0.0	0.0	0.0	0.0	0.0	0.0	0.0
2dc89480eb70e795223dfec90d477f1e	d__Bacteria;p__Bacteroidota;c__Cytophagia;o__Cytophagales;f__Hymenobacteraceae;g__Hymenobacter	0.8801970983210885	d__Bacteria; p__Bacteroidota; c__Bacteroidia; o__Cytophagales; f__Hymenobacteraceae; g__Hymenobacter_910554	0.9999465483065013	0.0	0.0	0.0	0.0	0.0	0.0	0.0	0.0	0.0	0.0	0.0	0.0	0.0	0.0	0.0	0.0	0.0	0.0	0.0	0.0	0.0	0.0	0.0	0.0	0.0	0.0	0.0	0.0	0.0	0.0	0.0	0.0	0.0	0.0	0.0	0.0	0.0	0.0	0.0	0.0	0.0	0.0	0.0	0.0	0.0
2dccc9c518ea96c9c788f7aad3831fb9	d__Bacteria;p__Bacteroidota;c__Flavobacteriia;o__Flavobacteriales;f__Flavobacteriaceae	0.9995864436491374	d__Bacteria; p__Bacteroidota; c__Bacteroidia; o__Flavobacteriales_877923; f__Flavobacteriaceae; g__Maritimimonas; s__Maritimimonas rapanae	0.9999439364228095	0.0	0.0	0.0	0.0	0.0	0.0	0.0	0.0	0.0	0.0	0.0	0.0	0.0	0.0	0.0	0.0	0.0	0.0	0.0	0.0	0.0	0.0	0.0	0.0	0.0	0.0	0.0	0.0	0.0	0.0	0.0	0.0	0.0	0.0	0.0	0.0	0.0	0.0	0.0	0.0	0.0	0.0	0.0	0.0	0.0
2dd2df4dffc4079d0202b69e4e098229	d__Bacteria;p__Pseudomonadota;c__Gammaproteobacteria;o__Enterobacterales;f__Erwiniaceae;g__Pantoea	0.8565950929037667	d__Bacteria; p__Proteobacteria; c__Gammaproteobacteria; o__Enterobacterales_A_737866; f__Enterobacteriaceae_A; g__Pantoea_A_680069	0.7655707720389324	0.0	0.0	0.0	0.0	0.0	0.0	0.0	0.0	0.0	0.0	0.0	0.0	0.0	0.0	0.0	0.0	0.0	0.0	0.0	0.0	0.0	0.0	0.0	0.0	0.0	0.0	0.0	0.0	0.0	0.0	0.0	0.0	0.0	0.0	0.0	0.0	0.0	0.0	0.0	0.0	0.0	0.0	0.0	0.0	0.0
2dd91768432f0675945ef95aeca76dae	d__Bacteria	0.9999999999999903	Unassigned	0.6624238023648038	0.0	0.0	0.0	0.0	0.0	0.0	0.0	0.0	0.0	0.0	0.0	0.0	0.0	0.0	0.0	0.0	0.0	0.0	0.0	0.0	0.0	0.0	0.0	0.0	0.0	0.0	0.0	0.0	0.0	0.0	0.0	0.0	0.0	0.0	0.0	0.0	0.0	0.0	0.0	0.0	0.0	0.0	0.0	0.0	0.0
2dee4edfce1a76eaaf04d4fd7262d26a	d__Bacteria;p__Actinomycetota;c__Actinomycetes;o__Bifidobacteriales;f__Bifidobacteriaceae;g__Bifidobacterium;s__Bifidobacterium_commune;	0.8201530365244405	d__Bacteria; p__Actinobacteriota; c__Actinomycetia; o__Actinomycetales; f__Bifidobacteriaceae; g__Bifidobacterium_388775; s__Bifidobacterium commune	0.7008947970881545	0.0	0.0	0.0	0.0	0.0	0.0	0.0	0.0	0.0	0.0	0.0	0.0	0.0	0.0	0.0	0.0	0.0	0.0	0.0	0.0	0.0	0.0	0.0	0.0	0.0	0.0	0.0	0.0	0.0	0.0	0.0	0.0	0.0	0.0	0.0	0.0	0.0	0.0	0.0	0.0	0.0	0.0	0.0	0.0	0.0
2df0e0d7f1b19847640efa98a4008e62	d__Bacteria;p__Pseudomonadota;c__Betaproteobacteria;o__Burkholderiales;f__Comamonadaceae;g__Acidovorax	0.9613529060913109	d__Bacteria; p__Proteobacteria; c__Gammaproteobacteria; o__Burkholderiales_592522; f__Burkholderiaceae_A_592522; g__Acidovorax_A	0.986749868579719	0.0	0.0	0.0	0.0	0.0	0.0	0.0	0.0	0.0	0.0	0.0	0.0	0.0	0.0	0.0	0.0	0.0	0.0	0.0	0.0	0.0	0.0	0.0	0.0	0.0	0.0	0.0	0.0	0.0	0.0	0.0	0.0	0.0	0.0	0.0	0.0	0.0	0.0	0.0	0.0	0.0	0.0	0.0	0.0	0.0
2e548eb56254477d94f67dc293d5d218	d__Bacteria	1.0000000000000033	d__Bacteria	0.8163313007180515	0.0	0.0	0.0	0.0	0.0	0.0	0.0	0.0	0.0	0.0	0.0	0.0	0.0	0.0	0.0	0.0	0.0	0.0	0.0	0.0	0.0	0.0	0.0	0.0	0.0	0.0	0.0	0.0	0.0	0.0	0.0	0.0	0.0	0.0	0.0	0.0	0.0	0.0	0.0	0.0	0.0	0.0	0.0	0.0	0.0
2e5e1883864791e61884c8f8f060aca5	d__Bacteria;p__Pseudomonadota;c__Betaproteobacteria;o__Burkholderiales;f__Oxalobacteraceae;g__Massilia	0.8112948949434662	d__Bacteria; p__Proteobacteria; c__Gammaproteobacteria; o__Burkholderiales_592524; f__Burkholderiaceae_A_574758; g__Massilia	0.9575193367612075	0.0	0.0	0.0	0.0	0.0	0.0	0.0	0.0	0.0	0.0	0.0	0.0	0.0	0.0	0.0	0.0	0.0	0.0	0.0	0.0	0.0	0.0	0.0	0.0	0.0	0.0	0.0	0.0	0.0	0.0	0.0	0.0	0.0	0.0	0.0	0.0	0.0	0.0	0.0	0.0	0.0	0.0	0.0	0.0	0.0
2e73339ac7869d9b88e66eeec80340f5	d__Bacteria;p__Pseudomonadota;c__Gammaproteobacteria;o__Pseudomonadales;f__Pseudomonadaceae;g__Pseudomonas	0.9904478495079604	d__Bacteria; p__Proteobacteria; c__Gammaproteobacteria; o__Pseudomonadales_650611; f__Pseudomonadaceae; g__Pseudomonas_F; s__Pseudomonas_F furukawaii	0.7660611728425121	0.0	0.0	0.0	0.0	0.0	0.0	0.0	0.0	0.0	0.0	0.0	0.0	0.0	0.0	0.0	0.0	0.0	0.0	0.0	0.0	0.0	0.0	0.0	0.0	0.0	0.0	0.0	0.0	0.0	0.0	0.0	0.0	0.0	0.0	0.0	0.0	0.0	0.0	0.0	0.0	0.0	0.0	0.0	0.0	0.0
2e8806091536b829e0a132fb7d79052a	d__Bacteria;p__Desulfobacterota;c__Deltaproteobacteria;o__Desulfuromonadales	0.7933032899915231	d__Bacteria; p__Desulfobacterota_G_459544; c__WTBG01; o__CAIYCZ01; f__CAIRTM01; g__DTGY01; s__	0.9999996958593337	0.0	0.0	0.0	0.0	0.0	0.0	0.0	0.0	0.0	0.0	0.0	0.0	0.0	0.0	0.0	0.0	0.0	0.0	0.0	0.0	0.0	0.0	0.0	0.0	0.0	0.0	0.0	0.0	0.0	0.0	0.0	0.0	0.0	0.0	0.0	0.0	0.0	0.0	0.0	0.0	0.0	0.0	0.0	0.0	0.0
2f126d2e063bd0cb0f615a959e33abde	d__Bacteria	1.0000000000000018	d__Bacteria	0.8543882391673588	0.0	0.0	0.0	0.0	0.0	0.0	0.0	0.0	0.0	0.0	0.0	0.0	0.0	0.0	0.0	0.0	0.0	0.0	0.0	0.0	0.0	0.0	0.0	0.0	0.0	0.0	0.0	0.0	0.0	0.0	0.0	0.0	0.0	0.0	0.0	0.0	0.0	0.0	0.0	0.0	0.0	0.0	0.0	0.0	0.0
2f1c382f3df47cd3010b11b0ce4ec303	d__Bacteria;p__Desulfobacterota;c__Deltaproteobacteria;o__Desulfobacterales;f__Desulfobacteraceae	0.9530876530739947	d__Bacteria; p__Desulfobacterota_I; c__Desulfobacteria; o__Desulfobacterales; f__UBA11574; g__S5133MH16; s__S5133MH16 sp004193595	0.9967138078604517	0.0	0.0	0.0	0.0	0.0	0.0	0.0	0.0	0.0	0.0	0.0	0.0	0.0	0.0	0.0	0.0	0.0	0.0	0.0	0.0	0.0	0.0	0.0	0.0	0.0	0.0	0.0	0.0	0.0	0.0	0.0	0.0	0.0	0.0	0.0	0.0	0.0	0.0	0.0	0.0	0.0	0.0	0.0	0.0	0.0
2f41cf0085ce302231fccd8ba2de38f5	d__Bacteria;p__Pseudomonadota;c__Gammaproteobacteria;o__Cellvibrionales;f__Halieaceae	0.9751519957704979	d__Bacteria; p__Proteobacteria; c__Gammaproteobacteria; o__Pseudomonadales_650612; f__Halieaceae; g__; s__	0.8944211600605034	0.0	0.0	0.0	0.0	0.0	0.0	0.0	0.0	0.0	0.0	0.0	0.0	0.0	0.0	0.0	0.0	0.0	0.0	0.0	0.0	0.0	0.0	0.0	0.0	0.0	0.0	0.0	0.0	0.0	0.0	0.0	0.0	0.0	0.0	0.0	0.0	0.0	0.0	0.0	0.0	0.0	0.0	0.0	0.0	0.0
2f4ec3c1359b9000a93670ec223f4904	d__Bacteria;p__Pseudomonadota;c__Alphaproteobacteria;o__Rhodospirillales;f__Acetobacteraceae	0.9975691186855092	d__Bacteria; p__Proteobacteria; c__Alphaproteobacteria; o__Acetobacterales; f__Acetobacteraceae	0.9978474223517757	0.0	0.0	0.0	0.0	0.0	0.0	0.0	0.0	0.0	0.0	0.0	0.0	0.0	0.0	0.0	0.0	0.0	0.0	0.0	0.0	0.0	0.0	0.0	0.0	0.0	0.0	0.0	0.0	0.0	0.0	0.0	0.0	0.0	0.0	0.0	0.0	0.0	0.0	0.0	0.0	0.0	0.0	0.0	0.0	0.0
2f571c747c9a2890bfc36932df969c64	d__Bacteria;p__Pseudomonadota;c__Gammaproteobacteria;o__Enterobacterales	0.9878636584996547	d__Bacteria; p__Proteobacteria; c__Gammaproteobacteria; o__Enterobacterales_A_737866; f__Enterobacteriaceae_A	0.9983718123308181	0.0	0.0	0.0	0.0	0.0	0.0	0.0	0.0	0.0	0.0	0.0	0.0	0.0	0.0	0.0	0.0	0.0	0.0	0.0	0.0	0.0	0.0	0.0	0.0	0.0	0.0	0.0	0.0	0.0	0.0	0.0	0.0	0.0	0.0	0.0	0.0	0.0	0.0	0.0	0.0	0.0	0.0	0.0	0.0	0.0
2f5e59ec84865929923b520ab2f084c1	d__Bacteria;p__Pseudomonadota;c__Gammaproteobacteria;o__Pseudomonadales;f__Pseudomonadaceae;g__Pseudomonas	0.9903875476863198	d__Bacteria; p__Proteobacteria; c__Gammaproteobacteria; o__Pseudomonadales_650611; f__Pseudomonadaceae; g__Pseudomonas_E_647464	0.9724236750956369	0.0	0.0	0.0	0.0	0.0	0.0	0.0	0.0	0.0	0.0	0.0	0.0	0.0	0.0	0.0	0.0	0.0	0.0	0.0	0.0	0.0	0.0	0.0	0.0	0.0	0.0	0.0	0.0	0.0	0.0	0.0	0.0	0.0	0.0	0.0	0.0	0.0	0.0	0.0	0.0	0.0	0.0	0.0	0.0	0.0
2f5f228df4f0750a3385f6ca843289c7	d__Bacteria;p__Pseudomonadota;c__Betaproteobacteria;o__Burkholderiales;f__Oxalobacteraceae;g__Noviherbaspirillum;s__Noviherbaspirillum_pedocola;	0.867939329386761	d__Bacteria; p__Proteobacteria; c__Gammaproteobacteria; o__Burkholderiales_592524; f__Burkholderiaceae_A_574934; g__Noviherbaspirillum_A_569121; s__Noviherbaspirillum_A_569121 pedocola	0.9881967358052427	0.0	0.0	0.0	0.0	0.0	0.0	0.0	0.0	0.0	0.0	0.0	0.0	0.0	0.0	0.0	0.0	0.0	0.0	0.0	0.0	0.0	0.0	0.0	0.0	0.0	0.0	0.0	0.0	0.0	0.0	0.0	0.0	0.0	0.0	0.0	0.0	0.0	0.0	0.0	0.0	0.0	0.0	0.0	0.0	0.0
2fa941ae3926b73329b0dbdc290ddce0	d__Bacteria	0.999999999999997	d__Bacteria; p__Firmicutes_A; c__Clostridia_258483; o__Christensenellales; f__Borkfalkiaceae; g__Borkfalkia; s__	0.9998521991737919	0.0	0.0	0.0	0.0	0.0	0.0	0.0	0.0	0.0	0.0	0.0	0.0	0.0	0.0	0.0	0.0	0.0	0.0	0.0	0.0	0.0	0.0	0.0	0.0	0.0	0.0	0.0	0.0	0.0	0.0	0.0	0.0	0.0	0.0	0.0	0.0	0.0	0.0	0.0	0.0	0.0	0.0	0.0	0.0	0.0
2fad4b2fc9d94e9967d6f9d910d18f79	d__Bacteria;p__Bacillota;c__Bacilli;o__Lactobacillales;f__Carnobacteriaceae;g__Alloiococcus;s__Alloiococcus_otitis;	0.9998116065830998	d__Bacteria; p__Firmicutes_D; c__Bacilli; o__Lactobacillales; f__Carnobacteriaceae; g__Alloiococcus; s__Alloiococcus otitis	0.9038011814008426	0.0	0.0	0.0	0.0	0.0	0.0	0.0	0.0	0.0	0.0	0.0	0.0	0.0	0.0	0.0	0.0	0.0	0.0	0.0	0.0	0.0	0.0	0.0	0.0	0.0	0.0	0.0	0.0	0.0	0.0	0.0	0.0	0.0	0.0	0.0	0.0	0.0	0.0	0.0	0.0	0.0	0.0	0.0	0.0	0.0
2fad68ce04e1eefb03653fa7fed36635	d__Bacteria;p__Pseudomonadota;c__Gammaproteobacteria	0.9883350745408813	d__Bacteria; p__Proteobacteria; c__Gammaproteobacteria; o__Xanthomonadales_616050; f__SZUA-36; g__; s__	0.7763574644336021	0.0	0.0	0.0	0.0	0.0	0.0	0.0	0.0	0.0	0.0	0.0	0.0	0.0	0.0	0.0	0.0	0.0	0.0	0.0	0.0	0.0	0.0	0.0	0.0	0.0	0.0	0.0	0.0	0.0	0.0	0.0	0.0	0.0	0.0	0.0	0.0	0.0	0.0	0.0	0.0	0.0	0.0	0.0	0.0	0.0
2fafa9cd8b916e873eecb2348e2a70fb	d__Bacteria;p__Pseudomonadota;c__Betaproteobacteria;o__Burkholderiales;f__Comamonadaceae;g__Rhodoferax	0.7723115266492647	d__Bacteria; p__Proteobacteria; c__Gammaproteobacteria; o__Burkholderiales_592522; f__Burkholderiaceae_A_592522; g__Rhodoferax_A_585629	0.9563422000620999	0.0	0.0	0.0	0.0	0.0	0.0	0.0	0.0	0.0	0.0	0.0	0.0	0.0	0.0	0.0	0.0	0.0	0.0	0.0	0.0	0.0	0.0	0.0	0.0	0.0	0.0	0.0	0.0	0.0	0.0	0.0	0.0	0.0	0.0	0.0	0.0	0.0	0.0	0.0	0.0	0.0	0.0	0.0	0.0	0.0
2fd7212701d0699ec3d2f21790c14dff	d__Bacteria;p__Bacteroidota;c__Flavobacteriia;o__Flavobacteriales	0.9662421815222549	d__Bacteria; p__Bacteroidota; c__Bacteroidia; o__Flavobacteriales_877923; f__Cryomorphaceae; g__; s__	0.9997722970351904	0.0	0.0	0.0	0.0	0.0	0.0	0.0	0.0	0.0	0.0	0.0	0.0	0.0	0.0	0.0	0.0	0.0	0.0	0.0	0.0	0.0	0.0	0.0	0.0	0.0	0.0	0.0	0.0	0.0	0.0	0.0	0.0	0.0	0.0	0.0	0.0	0.0	0.0	0.0	0.0	0.0	0.0	0.0	0.0	0.0
2fd906ebd91f5e5d3febc5f28d2dc9dc	d__Bacteria;p__Pseudomonadota;c__Gammaproteobacteria;o__Xanthomonadales;f__Xanthomonadaceae;g__Stenotrophomonas	0.7034899395592219	d__Bacteria; p__Proteobacteria; c__Gammaproteobacteria; o__Xanthomonadales_616009; f__Xanthomonadaceae_616009	0.9998828101172172	0.0	0.0	0.0	0.0	0.0	0.0	0.0	0.0	0.0	0.0	0.0	0.0	0.0	0.0	0.0	0.0	0.0	0.0	0.0	0.0	0.0	0.0	0.0	0.0	0.0	0.0	0.0	0.0	0.0	0.0	0.0	0.0	0.0	0.0	0.0	0.0	0.0	0.0	0.0	0.0	0.0	0.0	0.0	0.0	0.0
2fdce322008e2ed41b936d7007cc0bec	d__Bacteria	0.9999999999999895	Unassigned	0.8583278682671874	0.0	0.0	0.0	0.0	0.0	0.0	0.0	0.0	0.0	0.0	0.0	0.0	0.0	0.0	0.0	0.0	0.0	0.0	0.0	0.0	0.0	0.0	0.0	0.0	0.0	0.0	0.0	0.0	0.0	0.0	0.0	0.0	0.0	0.0	0.0	0.0	0.0	0.0	0.0	0.0	0.0	0.0	0.0	0.0	0.0
3002ec74b3af3eec8a4b8b4c6e0c855a	d__Bacteria;p__Bacteroidota;c__Sphingobacteriia;o__Sphingobacteriales;f__Sphingobacteriaceae;g__Mucilaginibacter;s__Mucilaginibacter_conchicola;	0.711536911319002	d__Bacteria; p__Bacteroidota; c__Bacteroidia; o__Sphingobacteriales; f__Sphingobacteriaceae; g__Mucilaginibacter_A	0.9999474862905801	0.0	0.0	0.0	0.0	0.0	0.0	0.0	0.0	0.0	0.0	0.0	0.0	0.0	0.0	0.0	0.0	0.0	0.0	0.0	0.0	0.0	0.0	0.0	0.0	0.0	0.0	0.0	0.0	0.0	0.0	0.0	0.0	0.0	0.0	0.0	0.0	0.0	0.0	0.0	0.0	0.0	0.0	0.0	0.0	0.0
300e35839f967a3d797acb5a3c73dc28	d__Bacteria;p__Pseudomonadota;c__Alphaproteobacteria;o__Hyphomicrobiales;f__Hyphomicrobiaceae	0.8587917435611334	d__Bacteria; p__Proteobacteria; c__Alphaproteobacteria; o__Rhizobiales_A_504721; f__Methyloligellaceae; g__Methyloceanibacter; s__	0.9683536612633072	0.0	0.0	0.0	0.0	0.0	0.0	0.0	0.0	0.0	0.0	0.0	0.0	0.0	0.0	0.0	0.0	0.0	0.0	0.0	0.0	0.0	0.0	0.0	0.0	0.0	0.0	0.0	0.0	0.0	0.0	0.0	0.0	0.0	0.0	0.0	0.0	0.0	0.0	0.0	0.0	0.0	0.0	0.0	0.0	0.0
302451b29887d93d423b076319140ea6	d__Bacteria;p__Pseudomonadota;c__Betaproteobacteria;o__Burkholderiales;f__Burkholderiaceae;g__Paraburkholderia	0.9845701834690161	d__Bacteria; p__Proteobacteria; c__Gammaproteobacteria; o__Burkholderiales_592524; f__Burkholderiaceae_A_580492; g__Paraburkholderia_580243; s__Paraburkholderia bryophila	0.7303431802549325	0.0	0.0	0.0	0.0	0.0	0.0	0.0	0.0	0.0	0.0	0.0	0.0	0.0	0.0	0.0	0.0	0.0	0.0	0.0	0.0	0.0	0.0	0.0	0.0	0.0	0.0	0.0	0.0	0.0	0.0	0.0	0.0	0.0	0.0	0.0	0.0	0.0	0.0	0.0	0.0	0.0	0.0	0.0	0.0	0.0
302c571a822dea7cd23c9c5d7c3b1ae5	d__Bacteria	1.000000000000013	d__Bacteria	0.8400567892410375	0.0	0.0	0.0	0.0	0.0	0.0	0.0	0.0	0.0	0.0	0.0	0.0	0.0	0.0	0.0	0.0	0.0	0.0	0.0	0.0	0.0	0.0	0.0	0.0	0.0	0.0	0.0	0.0	0.0	0.0	0.0	0.0	0.0	0.0	0.0	0.0	0.0	0.0	0.0	0.0	0.0	0.0	0.0	0.0	0.0
303039b6ce2b2259abf3146e2d47075c	d__Bacteria;p__Actinomycetota;c__Actinomycetes;o__Streptosporangiales;f__Thermomonosporaceae;g__Actinomadura	0.995920804611224	d__Bacteria; p__Actinobacteriota; c__Actinomycetia; o__Streptosporangiales; f__Streptosporangiaceae; g__Spirillospora_393771	0.9713522990356	0.0	0.0	0.0	0.0	0.0	0.0	0.0	0.0	0.0	0.0	0.0	0.0	0.0	0.0	0.0	0.0	0.0	0.0	0.0	0.0	0.0	0.0	0.0	0.0	0.0	0.0	0.0	0.0	0.0	0.0	0.0	0.0	0.0	0.0	0.0	0.0	0.0	0.0	0.0	0.0	0.0	0.0	0.0	0.0	0.0
3043945ff807abb84b710a7ac15ee81b	d__Bacteria	0.9999999999999997	d__Bacteria	0.9356877544909354	0.0	0.0	0.0	0.0	0.0	0.0	0.0	0.0	0.0	0.0	0.0	0.0	0.0	0.0	0.0	0.0	0.0	0.0	0.0	0.0	0.0	0.0	0.0	0.0	0.0	0.0	0.0	0.0	0.0	0.0	0.0	0.0	0.0	0.0	0.0	0.0	0.0	0.0	0.0	0.0	0.0	0.0	0.0	0.0	0.0
3057fe0f3585dd11d2b175784c116ce1	d__Bacteria;p__Bacillota;c__Negativicutes;o__Veillonellales;f__Veillonellaceae;g__Veillonella	0.9999951852111888	d__Bacteria; p__Firmicutes_C; c__Negativicutes; o__Veillonellales; f__Veillonellaceae; g__Veillonella_A; s__Veillonella_A atypica	0.9915027716280054	0.0	0.0	0.0	0.0	0.0	0.0	0.0	0.0	0.0	0.0	0.0	0.0	0.0	0.0	0.0	0.0	0.0	0.0	0.0	0.0	0.0	3.0	0.0	0.0	0.0	0.0	0.0	0.0	0.0	0.0	0.0	0.0	0.0	0.0	0.0	0.0	0.0	0.0	0.0	0.0	0.0	0.0	0.0	0.0	0.0
3059c02fdffbd9c6db93cca215766580	d__Bacteria	1.0000000000000078	d__Bacteria; p__Chloroflexota; c__Limnocylindria; o__Limnocylindrales; f__CSP1-4; g__GWC2-73-18; s__	0.998791164949066	0.0	0.0	0.0	0.0	0.0	0.0	0.0	0.0	0.0	0.0	0.0	0.0	0.0	0.0	0.0	0.0	0.0	0.0	0.0	0.0	0.0	0.0	0.0	0.0	0.0	0.0	0.0	0.0	0.0	0.0	0.0	0.0	0.0	0.0	0.0	0.0	0.0	0.0	0.0	0.0	0.0	0.0	0.0	0.0	0.0
305a772a234d9cc303b27217a63c17b7	d__Bacteria;p__Bacteroidota;c__Bacteroidia;o__Marinilabiliales;f__Prolixibacteraceae	0.8956256168686054	d__Bacteria; p__Bacteroidota; c__Bacteroidia; o__Bacteroidales; f__GCA-2748055; g__GCA-2748055; s__	0.9999559282585616	0.0	0.0	0.0	0.0	0.0	0.0	0.0	0.0	0.0	0.0	0.0	0.0	0.0	0.0	0.0	0.0	0.0	0.0	0.0	0.0	0.0	0.0	0.0	0.0	0.0	0.0	0.0	0.0	0.0	0.0	0.0	0.0	0.0	0.0	0.0	0.0	0.0	0.0	0.0	0.0	0.0	0.0	0.0	0.0	0.0
3078af75fc7c5a3c9ed6827ee878f30e	d__Bacteria;p__Chloroflexota;c__Anaerolineae;o__Anaerolineales;f__Anaerolineaceae	0.915438381395236	d__Bacteria; p__Chloroflexota; c__Anaerolineae; o__Anaerolineales	0.9690534862325797	0.0	0.0	0.0	0.0	0.0	0.0	0.0	0.0	0.0	0.0	0.0	0.0	0.0	0.0	0.0	0.0	0.0	0.0	0.0	0.0	0.0	0.0	0.0	0.0	0.0	0.0	0.0	0.0	0.0	0.0	0.0	0.0	0.0	0.0	0.0	0.0	0.0	0.0	0.0	0.0	0.0	0.0	0.0	0.0	0.0
3087dbf2220df5a95906daff9d6a0e51	d__Bacteria;p__Pseudomonadota;c__Alphaproteobacteria;o__Rhodobacterales;f__Rhodobacteraceae	0.828976544159339	d__Bacteria; p__Proteobacteria; c__Alphaproteobacteria; o__Rhodobacterales; f__Rhodobacteraceae; g__Profundibacter; s__Profundibacter amoris	0.9992474319064077	0.0	0.0	0.0	0.0	0.0	0.0	0.0	0.0	0.0	0.0	0.0	0.0	0.0	0.0	0.0	0.0	0.0	0.0	0.0	0.0	0.0	0.0	0.0	0.0	0.0	0.0	0.0	0.0	0.0	0.0	0.0	0.0	0.0	0.0	0.0	0.0	0.0	0.0	0.0	0.0	0.0	0.0	0.0	0.0	0.0
308fb3152cb23de4c7d16860bca31372	d__Bacteria;p__Cyanobacteria;c__Cyanobacteriia;o__Chloroplast;f__Chloroplast;g__Chloroplast;s__Chloroplast_Chloroplast;	0.9647562792171944	d__Bacteria; p__Cyanobacteria; c__Cyanobacteriia; o__Cyanobacteriales; f__Coleofasciculaceae_23353; g__SIO2C1; s__SIO2C1 sp010672925	0.960572565935736	0.0	0.0	0.0	0.0	0.0	0.0	0.0	0.0	0.0	0.0	0.0	0.0	0.0	0.0	0.0	0.0	0.0	0.0	0.0	0.0	0.0	0.0	0.0	0.0	0.0	0.0	0.0	0.0	0.0	0.0	0.0	0.0	0.0	0.0	0.0	0.0	0.0	0.0	0.0	0.0	0.0	0.0	0.0	0.0	0.0
30aa908b370c266ebc2739a41c05aa14	d__Bacteria;p__Cyanobacteria;c__Cyanobacteriia;o__Chloroplast;f__Chloroplast;g__Chloroplast;s__Chloroplast_Chloroplast;	0.9999999794470684	d__Bacteria; p__Bacteroidota; c__Bacteroidia; o__Bacteroidales; f__Marinilabiliaceae; g__JC017; s__JC017 sp004296775	0.9999717609794918	0.0	0.0	95.0	0.0	0.0	0.0	0.0	0.0	0.0	0.0	0.0	0.0	0.0	0.0	0.0	0.0	0.0	0.0	0.0	0.0	0.0	0.0	0.0	0.0	0.0	0.0	0.0	0.0	0.0	0.0	0.0	0.0	0.0	0.0	0.0	0.0	0.0	0.0	0.0	0.0	0.0	0.0	0.0	0.0	0.0
30b2b7a9773c0aa38c9b0212dc8a24f1	d__Bacteria;p__Pseudomonadota;c__Alphaproteobacteria;o__Rhodospirillales;f__Acetobacteraceae;g__Acetobacter;s__Acetobacter_orientalis;	0.861747525258359	d__Bacteria; p__Proteobacteria; c__Alphaproteobacteria; o__Acetobacterales; f__Acetobacteraceae; g__Acetobacter; s__Acetobacter orientalis	0.9276767335443893	0.0	0.0	0.0	0.0	0.0	0.0	0.0	0.0	0.0	0.0	0.0	0.0	0.0	0.0	0.0	0.0	0.0	0.0	0.0	0.0	0.0	0.0	0.0	0.0	0.0	0.0	0.0	0.0	0.0	0.0	0.0	0.0	0.0	0.0	0.0	0.0	0.0	0.0	0.0	0.0	0.0	0.0	0.0	0.0	0.0
30c64b320d6419b947cec654e2e0cb6b	d__Bacteria;p__Verrucomicrobiota;c__Opitutae;o__Puniceicoccales;f__Puniceicoccaceae;g__Pelagicoccus	0.88451141737373	d__Bacteria; p__Verrucomicrobiota; c__Verrucomicrobiae; o__Opitutales; f__Opitutaceae; g__Pelagicoccus	0.7902206135698407	0.0	0.0	0.0	0.0	0.0	0.0	0.0	0.0	0.0	0.0	0.0	0.0	0.0	0.0	0.0	0.0	0.0	0.0	0.0	0.0	0.0	0.0	0.0	0.0	0.0	0.0	0.0	0.0	0.0	0.0	0.0	0.0	0.0	0.0	0.0	0.0	0.0	0.0	0.0	0.0	0.0	0.0	0.0	0.0	0.0
30e7fda953e166ccd59420f4dbc3d7e5	d__Bacteria;p__Pseudomonadota;c__Gammaproteobacteria;o__Enterobacterales;f__Enterobacteriaceae	0.8928789512543645	d__Bacteria; p__Proteobacteria; c__Gammaproteobacteria; o__Enterobacterales_A_737866; f__Enterobacteriaceae_A	0.9999354593187506	0.0	0.0	0.0	0.0	0.0	0.0	0.0	0.0	0.0	0.0	0.0	0.0	0.0	0.0	0.0	0.0	0.0	0.0	0.0	0.0	0.0	0.0	0.0	0.0	0.0	0.0	0.0	0.0	0.0	0.0	0.0	0.0	0.0	0.0	0.0	0.0	0.0	0.0	0.0	0.0	0.0	0.0	0.0	0.0	0.0
30f1ee1aace405435d8e37c293cb6ca0	d__Bacteria;p__Pseudomonadota;c__Alphaproteobacteria;o__Rhodobacterales;f__Rhodobacteraceae	0.9717846563223583	d__Bacteria; p__Proteobacteria; c__Alphaproteobacteria; o__Rhodobacterales; f__Rhodobacteraceae; g__Paroceanicella	0.8262125135236218	0.0	0.0	0.0	0.0	0.0	0.0	0.0	0.0	0.0	0.0	0.0	0.0	0.0	0.0	0.0	0.0	0.0	0.0	0.0	0.0	0.0	0.0	0.0	0.0	0.0	0.0	0.0	0.0	0.0	0.0	0.0	0.0	0.0	0.0	0.0	0.0	0.0	0.0	0.0	0.0	0.0	0.0	0.0	0.0	0.0
311c2e5e0badf4ec0266027b3eab94e9	d__Bacteria	0.9999999999999888	d__Bacteria	0.9999998413925505	0.0	0.0	0.0	0.0	0.0	0.0	0.0	0.0	0.0	0.0	0.0	0.0	0.0	0.0	0.0	0.0	0.0	0.0	0.0	0.0	0.0	0.0	0.0	0.0	0.0	0.0	0.0	0.0	0.0	0.0	0.0	0.0	0.0	0.0	0.0	0.0	0.0	0.0	0.0	0.0	0.0	0.0	0.0	0.0	0.0
31253f0bcb541259221eda024c47ce6f	d__Bacteria;p__Cyanobacteria;c__Cyanobacteriia;o__Chloroplast;f__Chloroplast;g__Chloroplast;s__Chloroplast_Chloroplast;	0.9999999857906802	d__Bacteria; p__Bacteroidota; c__Bacteroidia; o__Bacteroidales; f__Marinilabiliaceae; g__JC017; s__JC017 sp004296775	0.9999938602862289	0.0	0.0	0.0	0.0	0.0	0.0	0.0	0.0	0.0	0.0	0.0	0.0	0.0	0.0	0.0	0.0	0.0	0.0	0.0	0.0	0.0	0.0	0.0	0.0	0.0	0.0	0.0	0.0	0.0	0.0	0.0	0.0	0.0	0.0	0.0	0.0	0.0	0.0	0.0	0.0	0.0	0.0	0.0	0.0	0.0
31524e066fca15c428bfedd318f49267	d__Bacteria;p__Pseudomonadota;c__Alphaproteobacteria;o__Rhodospirillales	0.7490466397313214	d__Bacteria; p__Proteobacteria; c__Alphaproteobacteria	0.9980658486997094	0.0	0.0	0.0	0.0	0.0	0.0	0.0	0.0	0.0	0.0	0.0	0.0	0.0	0.0	0.0	0.0	0.0	0.0	0.0	0.0	0.0	0.0	0.0	0.0	0.0	0.0	0.0	0.0	0.0	0.0	0.0	0.0	0.0	0.0	0.0	0.0	0.0	0.0	0.0	0.0	0.0	0.0	0.0	0.0	0.0
3160081ed11707bb20d076ea633957ef	d__Bacteria;p__Pseudomonadota;c__Gammaproteobacteria;o__Enterobacterales;f__Erwiniaceae;g__Pantoea	0.9387316999215135	d__Bacteria; p__Proteobacteria; c__Gammaproteobacteria; o__Enterobacterales_A_737866; f__Enterobacteriaceae_A; g__Pantoea_A_680069	0.9708916482679272	0.0	0.0	0.0	0.0	0.0	0.0	0.0	0.0	0.0	0.0	0.0	0.0	0.0	0.0	0.0	0.0	0.0	0.0	0.0	0.0	0.0	0.0	0.0	0.0	0.0	0.0	0.0	0.0	0.0	0.0	0.0	0.0	0.0	0.0	0.0	0.0	0.0	0.0	0.0	0.0	0.0	0.0	0.0	0.0	0.0
316ae1396b6c42c64479d4539895ab2c	d__Bacteria;p__Actinomycetota;c__Actinomycetes;o__Micrococcales;f__Microbacteriaceae;g__Microbacterium	0.9965029760259327	d__Bacteria; p__Actinobacteriota; c__Actinomycetia; o__Actinomycetales; f__Microbacteriaceae	0.999986728158828	0.0	0.0	0.0	0.0	0.0	0.0	0.0	0.0	0.0	0.0	0.0	0.0	0.0	0.0	0.0	0.0	0.0	0.0	0.0	0.0	0.0	0.0	0.0	0.0	0.0	0.0	0.0	0.0	0.0	0.0	0.0	0.0	0.0	0.0	0.0	0.0	0.0	0.0	0.0	0.0	0.0	0.0	0.0	0.0	0.0
317723d981c420a663a76cdcfc66bcc0	d__Bacteria;p__Bacteroidota;c__Cytophagia;o__Cytophagales	0.9928181488263927	d__Bacteria; p__Bacteroidota; c__Bacteroidia; o__Cytophagales; f__Cyclobacteriaceae_902343; g__JAAUQL01; s__JAAUQL01 sp012033595	0.9999758180443478	0.0	0.0	0.0	0.0	0.0	0.0	0.0	0.0	0.0	0.0	0.0	0.0	0.0	0.0	0.0	0.0	0.0	0.0	0.0	0.0	0.0	0.0	0.0	0.0	0.0	0.0	0.0	0.0	0.0	0.0	0.0	0.0	0.0	0.0	0.0	0.0	0.0	0.0	0.0	0.0	0.0	0.0	0.0	0.0	0.0
31a12b35dc85597e1c2be9463e66095c	d__Bacteria;p__Acidobacteriota;c__Acidobacteriia;o__Bryobacterales;f__Bryobacteraceae;g__Bryobacter;s__Bryobacter_aggregatus;	0.7341203353494465	d__Bacteria; p__Acidobacteriota; c__Acidobacteriae; o__Bryobacterales; f__Bryobacteraceae; g__KBS-96; s__KBS-96 sp000381625	0.9761178936663555	0.0	0.0	0.0	0.0	0.0	0.0	0.0	0.0	0.0	0.0	0.0	0.0	0.0	0.0	0.0	0.0	0.0	0.0	0.0	0.0	0.0	0.0	0.0	0.0	0.0	0.0	0.0	0.0	0.0	0.0	0.0	0.0	0.0	0.0	0.0	0.0	0.0	0.0	0.0	0.0	0.0	0.0	0.0	0.0	0.0
31cc952eff5802253aebe9dd69296175	d__Bacteria;p__Pseudomonadota;c__Alphaproteobacteria;o__Hyphomicrobiales;f__Lichenibacteriaceae;g__Lichenibacterium	0.9673183754311454	d__Bacteria; p__Proteobacteria; c__Alphaproteobacteria; o__Rhizobiales_A_504705; f__Beijerinckiaceae; g__Lichenihabitans; s__Lichenihabitans minor	0.7351982145004095	0.0	0.0	0.0	0.0	0.0	0.0	0.0	0.0	0.0	0.0	0.0	0.0	0.0	0.0	0.0	0.0	0.0	0.0	0.0	0.0	0.0	0.0	0.0	0.0	0.0	0.0	0.0	0.0	0.0	0.0	0.0	0.0	0.0	0.0	0.0	0.0	0.0	0.0	0.0	0.0	0.0	0.0	0.0	0.0	0.0
31e99e2951641d81ee428d95cb0e86ea	d__Bacteria;p__Bacteroidota;c__Chitinophagia;o__Chitinophagales;f__Chitinophagaceae	0.9999993350168014	d__Bacteria; p__Bacteroidota; c__Bacteroidia; o__Chitinophagales; f__Chitinophagaceae_966727; g__Niastella; s__	0.9991258187214056	0.0	0.0	0.0	0.0	0.0	0.0	0.0	0.0	0.0	0.0	0.0	0.0	0.0	0.0	0.0	0.0	0.0	0.0	0.0	0.0	0.0	0.0	0.0	0.0	0.0	0.0	0.0	0.0	0.0	0.0	0.0	0.0	0.0	0.0	0.0	0.0	0.0	0.0	0.0	0.0	0.0	0.0	0.0	0.0	0.0
31faf3c9aae9f2ee5cb9da48829d88ac	d__Bacteria;p__Pseudomonadota;c__Betaproteobacteria;o__Burkholderiales;f__Comamonadaceae;g__Hydrogenophaga	0.8623376426377574	d__Bacteria; p__Proteobacteria; c__Gammaproteobacteria; o__Burkholderiales_592522; f__Burkholderiaceae_A_592522; g__Hydrogenophaga_590395	0.9942482392227944	0.0	0.0	0.0	0.0	0.0	0.0	0.0	0.0	0.0	0.0	0.0	0.0	0.0	0.0	0.0	0.0	0.0	0.0	0.0	0.0	0.0	0.0	0.0	0.0	0.0	0.0	0.0	0.0	0.0	0.0	0.0	0.0	0.0	0.0	0.0	0.0	0.0	0.0	0.0	0.0	0.0	0.0	0.0	0.0	0.0
31fe620e96f0f0e7472924dd2553c66a	d__Bacteria;p__Chloroflexota;c__Dehalococcoidia	0.9585771992792935	d__Bacteria; p__Chloroflexota; c__Dehalococcoidia; o__Dehalococcoidales; f__UBA2162; g__MGML01; s__MGML01 sp001796415	0.988697889908132	0.0	0.0	0.0	0.0	0.0	0.0	0.0	0.0	0.0	0.0	0.0	0.0	0.0	0.0	0.0	0.0	0.0	0.0	0.0	0.0	0.0	0.0	0.0	0.0	0.0	0.0	0.0	0.0	0.0	0.0	0.0	0.0	0.0	0.0	0.0	0.0	0.0	0.0	0.0	0.0	0.0	0.0	0.0	0.0	0.0
32175815cf0819ef37e97288dbb3ece3	d__Bacteria;p__Bacteroidota;c__Cytophagia;o__Cytophagales	0.9390082559268907	d__Bacteria; p__Bacteroidota; c__Bacteroidia; o__Cytophagales; f__; g__; s__	0.8688175086544613	0.0	0.0	0.0	0.0	0.0	0.0	0.0	0.0	0.0	0.0	0.0	0.0	0.0	0.0	0.0	0.0	0.0	0.0	0.0	0.0	0.0	0.0	0.0	0.0	0.0	0.0	0.0	0.0	0.0	0.0	0.0	0.0	0.0	0.0	0.0	0.0	0.0	0.0	0.0	0.0	0.0	0.0	0.0	0.0	0.0
3224de9a448761eaa0026a8f1cd89447	d__Bacteria;p__Pseudomonadota;c__Gammaproteobacteria;o__Vibrionales;f__Vibrionaceae;g__Photobacterium;s__Photobacterium_aphoticum;	0.8521442366967962	d__Bacteria; p__Proteobacteria; c__Gammaproteobacteria; o__Enterobacterales_A_737866; f__Vibrionaceae; g__Paraphotobacterium; s__	0.9943987796426278	0.0	0.0	0.0	0.0	0.0	0.0	0.0	0.0	0.0	0.0	0.0	0.0	0.0	0.0	0.0	0.0	0.0	0.0	0.0	0.0	0.0	0.0	0.0	0.0	0.0	0.0	0.0	0.0	0.0	0.0	0.0	0.0	0.0	0.0	0.0	0.0	0.0	0.0	0.0	0.0	0.0	0.0	0.0	0.0	0.0
3229cc4b3a76591cefeffebb579c3b9b	d__Bacteria	0.9999999999999927	d__Bacteria; p__Myxococcota_A_473307; c__UBA796; o__UBA796; f__GCA-2862545; g__REDI01; s__REDI01 sp007693595	0.759433250527068	0.0	0.0	0.0	0.0	0.0	0.0	0.0	0.0	0.0	0.0	0.0	0.0	0.0	0.0	0.0	0.0	0.0	0.0	0.0	0.0	0.0	0.0	0.0	0.0	0.0	0.0	0.0	0.0	0.0	0.0	0.0	0.0	0.0	0.0	0.0	0.0	0.0	0.0	0.0	0.0	0.0	0.0	0.0	0.0	0.0
32332c7703b3a60a2b462f048ba97dbe	d__Bacteria;p__Cyanobacteria;c__Cyanobacteriia;o__Chloroplast;f__Chloroplast;g__Chloroplast;s__Chloroplast_Chloroplast;	0.9997887103926886	d__Bacteria	0.9999803033632811	0.0	0.0	0.0	0.0	0.0	0.0	0.0	0.0	0.0	0.0	0.0	0.0	0.0	0.0	0.0	0.0	0.0	0.0	0.0	0.0	0.0	0.0	0.0	0.0	0.0	0.0	0.0	0.0	0.0	0.0	0.0	0.0	0.0	0.0	0.0	0.0	0.0	0.0	0.0	0.0	0.0	0.0	0.0	0.0	0.0
3237823bb7d394fdfe53056bedb8971b	d__Bacteria;p__Actinomycetota;c__Actinomycetes;o__Micrococcales;f__Micrococcaceae	0.9985609342721096	d__Bacteria; p__Actinobacteriota; c__Actinomycetia; o__Actinomycetales; f__Micrococcaceae	0.9998668576935669	0.0	0.0	0.0	0.0	0.0	0.0	0.0	0.0	0.0	0.0	0.0	0.0	0.0	0.0	0.0	0.0	0.0	0.0	0.0	0.0	0.0	0.0	0.0	0.0	0.0	0.0	0.0	0.0	0.0	0.0	0.0	0.0	0.0	0.0	0.0	0.0	0.0	0.0	0.0	0.0	0.0	0.0	0.0	0.0	0.0
325986af0519649860630f78136c3907	d__Bacteria;p__Pseudomonadota;c__Gammaproteobacteria;o__Orbales;f__Orbaceae;g__Gilliamella	0.9986791482322334	d__Bacteria; p__Proteobacteria; c__Gammaproteobacteria; o__Enterobacterales_A_737866; f__Enterobacteriaceae_A; g__Gilliamella	0.9988152656316686	0.0	43.0	0.0	0.0	0.0	0.0	0.0	0.0	0.0	0.0	0.0	0.0	0.0	0.0	0.0	0.0	0.0	0.0	0.0	0.0	0.0	0.0	0.0	0.0	0.0	0.0	0.0	0.0	114.0	0.0	228.0	0.0	0.0	0.0	0.0	0.0	0.0	0.0	0.0	0.0	0.0	0.0	0.0	0.0	0.0
326d4f87e69beea5f6b7e77a608ace23	d__Bacteria;p__Pseudomonadota;c__Alphaproteobacteria;o__Rhodospirillales;f__Acetobacteraceae;g__Lichenicola;s__Lichenicola_cladoniae;	0.8955654749911905	d__Bacteria; p__Proteobacteria; c__Alphaproteobacteria; o__Acetobacterales; f__Acetobacteraceae; g__Lichenicola	0.8704599731110072	0.0	0.0	0.0	0.0	0.0	0.0	0.0	0.0	0.0	0.0	0.0	0.0	0.0	0.0	0.0	0.0	0.0	0.0	0.0	0.0	0.0	0.0	0.0	0.0	0.0	0.0	0.0	0.0	0.0	0.0	0.0	0.0	0.0	0.0	0.0	0.0	0.0	0.0	0.0	0.0	0.0	0.0	0.0	0.0	0.0
327c5688e88f9607fd9a55b058944e07	d__Bacteria;p__Bacteroidota;c__Flavobacteriia;o__Flavobacteriales;f__Weeksellaceae;g__Chryseobacterium	0.9946420084116908	d__Bacteria; p__Bacteroidota; c__Bacteroidia; o__Flavobacteriales_877923; f__Weeksellaceae; g__Chryseobacterium_796614; s__Chryseobacterium soli	0.7668296299620351	0.0	0.0	0.0	0.0	0.0	0.0	0.0	0.0	0.0	0.0	0.0	0.0	0.0	0.0	0.0	0.0	0.0	0.0	0.0	0.0	0.0	0.0	0.0	0.0	0.0	0.0	0.0	0.0	0.0	0.0	0.0	0.0	0.0	0.0	0.0	0.0	0.0	0.0	0.0	0.0	0.0	0.0	0.0	0.0	0.0
32965e9cd9e482a46293aaabb3ab527a	d__Bacteria;p__Actinomycetota;c__Actinomycetes;o__Corynebacteriales;f__Corynebacteriaceae;g__Corynebacterium	0.8126228899831255	d__Bacteria; p__Actinobacteriota; c__Actinomycetia; o__Mycobacteriales; f__Mycobacteriaceae; g__Corynebacterium	0.9331213980278804	0.0	0.0	0.0	0.0	0.0	0.0	0.0	0.0	0.0	0.0	0.0	0.0	0.0	0.0	0.0	0.0	0.0	0.0	0.0	0.0	0.0	0.0	0.0	0.0	0.0	0.0	0.0	0.0	0.0	0.0	0.0	0.0	0.0	0.0	0.0	0.0	0.0	0.0	0.0	0.0	0.0	0.0	0.0	0.0	0.0
32a378272f8a2eab23881c574af9b43c	d__Bacteria;p__Pseudomonadota;c__Gammaproteobacteria;o__Oceanospirillales;f__Halomonadaceae;g__Salinicola	0.9975350717640679	d__Bacteria; p__Proteobacteria; c__Gammaproteobacteria; o__Pseudomonadales_641030; f__Halomonadaceae_641030; g__Salinicola	0.9994130224954617	0.0	0.0	0.0	0.0	0.0	0.0	0.0	0.0	0.0	0.0	0.0	0.0	0.0	0.0	0.0	0.0	0.0	0.0	0.0	0.0	0.0	0.0	0.0	0.0	0.0	0.0	0.0	0.0	0.0	0.0	0.0	0.0	0.0	0.0	0.0	0.0	0.0	0.0	0.0	0.0	0.0	0.0	0.0	0.0	0.0
32ac097333fccde973378931b353d0b8	d__Bacteria;p__Pseudomonadota;c__Betaproteobacteria;o__Neisseriales;f__Neisseriaceae;g__Neisseria	0.9865461595550166	d__Bacteria; p__Proteobacteria; c__Gammaproteobacteria; o__Burkholderiales_597441; f__Neisseriaceae_563222; g__Neisseria_563205	0.999977168414019	0.0	0.0	0.0	0.0	0.0	0.0	0.0	0.0	0.0	0.0	0.0	0.0	0.0	0.0	0.0	0.0	0.0	0.0	0.0	0.0	0.0	0.0	0.0	0.0	0.0	0.0	0.0	0.0	0.0	0.0	0.0	0.0	0.0	0.0	0.0	0.0	0.0	0.0	0.0	0.0	0.0	0.0	0.0	0.0	0.0
32b05b560e84ecff418961d93217bef9	d__Bacteria	1.0000000000000009	d__Bacteria	0.8954309227570489	0.0	0.0	0.0	0.0	0.0	0.0	0.0	0.0	0.0	0.0	0.0	0.0	0.0	0.0	0.0	0.0	0.0	0.0	0.0	0.0	0.0	0.0	0.0	0.0	0.0	0.0	0.0	0.0	0.0	0.0	0.0	0.0	0.0	0.0	0.0	0.0	0.0	0.0	0.0	0.0	0.0	0.0	0.0	0.0	0.0
32be07c48af39fe8713da3089b22948f	d__Bacteria;p__Pseudomonadota;c__Alphaproteobacteria;o__Hyphomicrobiales;f__Methylobacteriaceae;g__Methylobacterium	0.9822427518312918	d__Bacteria; p__Proteobacteria; c__Alphaproteobacteria; o__Rhizobiales_A_504705; f__Beijerinckiaceae; g__Methylobacterium	0.9999768387289202	0.0	0.0	0.0	0.0	0.0	0.0	0.0	0.0	0.0	0.0	0.0	0.0	0.0	0.0	0.0	0.0	0.0	0.0	0.0	0.0	0.0	0.0	0.0	0.0	0.0	0.0	0.0	0.0	0.0	0.0	0.0	0.0	0.0	0.0	0.0	0.0	0.0	0.0	0.0	0.0	0.0	0.0	0.0	0.0	0.0
32c12fd5ad0a5563b1900a0429a0253c	d__Bacteria;p__Pseudomonadota;c__Alphaproteobacteria;o__Rhodospirillales;f__Acetobacteraceae	0.9991025940946261	d__Bacteria; p__Proteobacteria; c__Alphaproteobacteria; o__Acetobacterales; f__Acetobacteraceae	0.9993251569209705	0.0	0.0	0.0	0.0	0.0	0.0	0.0	0.0	0.0	0.0	0.0	0.0	0.0	0.0	0.0	0.0	0.0	0.0	0.0	0.0	0.0	0.0	0.0	0.0	0.0	0.0	0.0	0.0	0.0	0.0	0.0	0.0	0.0	0.0	0.0	0.0	0.0	0.0	0.0	0.0	0.0	0.0	0.0	0.0	0.0
32c57098ae82e128f1bcef4b6f1ccf7e	d__Bacteria;p__Pseudomonadota;c__Alphaproteobacteria;o__Rhodobacterales;f__Roseobacteraceae;g__Tateyamaria	0.9786957624903199	d__Bacteria; p__Proteobacteria; c__Alphaproteobacteria; o__Rhodobacterales; f__Rhodobacteraceae; g__Tateyamaria	0.9951468917816724	0.0	0.0	0.0	0.0	0.0	0.0	0.0	0.0	0.0	0.0	0.0	0.0	0.0	0.0	0.0	0.0	0.0	0.0	0.0	0.0	0.0	0.0	0.0	0.0	0.0	0.0	0.0	0.0	0.0	0.0	0.0	0.0	0.0	0.0	0.0	0.0	0.0	0.0	0.0	0.0	0.0	0.0	0.0	0.0	0.0
32c75d2859f7b588984b79031ff6bab5	d__Bacteria;p__Verrucomicrobiota;c__Verrucomicrobiae;o__Verrucomicrobiales;f__Verrucomicrobiaceae	0.8494101185073339	d__Bacteria; p__Verrucomicrobiota; c__Verrucomicrobiae; o__Verrucomicrobiales; f__DEV007; g__Arctic95D-9; s__Arctic95D-9 sp002726915	0.969715743128271	0.0	0.0	0.0	0.0	0.0	0.0	0.0	0.0	0.0	0.0	0.0	0.0	0.0	0.0	0.0	0.0	0.0	0.0	0.0	0.0	0.0	0.0	0.0	0.0	0.0	0.0	0.0	0.0	0.0	0.0	0.0	0.0	0.0	0.0	0.0	0.0	0.0	0.0	0.0	0.0	0.0	0.0	0.0	0.0	0.0
32d72f99e0a3187e62bff21abb7b0e26	d__Bacteria;p__Bacillota;c__Clostridia;o__Eubacteriales;f__Lachnospiraceae	0.9280118322620573	d__Bacteria; p__Firmicutes_A; c__Clostridia_258483; o__Lachnospirales; f__Lachnospiraceae	0.9739647669069488	0.0	0.0	0.0	0.0	0.0	0.0	0.0	0.0	0.0	0.0	0.0	0.0	0.0	0.0	0.0	0.0	0.0	0.0	0.0	0.0	0.0	0.0	0.0	0.0	0.0	0.0	0.0	0.0	0.0	0.0	0.0	0.0	0.0	0.0	0.0	0.0	0.0	0.0	0.0	0.0	0.0	0.0	0.0	0.0	0.0
32d8b730fbd3e6fbc4c5380adeb6594e	d__Bacteria;p__Fusobacteriota;c__Fusobacteriia;o__Fusobacteriales;f__Fusobacteriaceae;g__Fusobacterium;s__Fusobacterium_watanabei;	0.9990780297528211	d__Bacteria; p__Fusobacteriota; c__Fusobacteriia; o__Fusobacteriales_993521; f__Fusobacteriaceae_993521; g__Fusobacterium_C; s__Fusobacterium_C nucleatum_993238	0.717532000530511	0.0	0.0	0.0	0.0	0.0	0.0	0.0	0.0	0.0	0.0	0.0	0.0	0.0	0.0	0.0	0.0	0.0	0.0	0.0	0.0	0.0	0.0	0.0	0.0	0.0	0.0	0.0	0.0	0.0	0.0	0.0	0.0	0.0	0.0	0.0	0.0	0.0	0.0	0.0	0.0	0.0	0.0	0.0	0.0	0.0
32e74d14ff5f3f25fcad50438e946e30	d__Bacteria	1.0000000000000073	d__Bacteria	0.9188340944969444	0.0	0.0	0.0	0.0	0.0	0.0	0.0	0.0	0.0	0.0	0.0	0.0	0.0	0.0	0.0	0.0	0.0	0.0	0.0	0.0	0.0	0.0	0.0	0.0	0.0	0.0	0.0	0.0	0.0	0.0	0.0	0.0	0.0	0.0	0.0	0.0	0.0	0.0	0.0	0.0	0.0	0.0	0.0	0.0	0.0
32fceb6e2ba7058586cb00a99e0f96c6	d__Bacteria;p__Desulfobacterota;c__Deltaproteobacteria;o__Desulfuromonadales;f__Desulfuromonadaceae;g__Desulfuromusa;s__Desulfuromusa_ferrireducens;	0.8217963373358415	d__Bacteria; p__Desulfobacterota_G_459546; c__Desulfuromonadia; o__Desulfuromonadales; f__; g__; s__	0.953240823780281	0.0	0.0	0.0	0.0	0.0	0.0	0.0	0.0	0.0	0.0	0.0	0.0	0.0	0.0	0.0	0.0	0.0	0.0	0.0	0.0	0.0	0.0	0.0	0.0	0.0	0.0	0.0	0.0	0.0	0.0	0.0	0.0	0.0	0.0	0.0	0.0	0.0	0.0	0.0	0.0	0.0	0.0	0.0	0.0	0.0
3308682c769f43a9f327ddefd6820e81	d__Bacteria;p__Pseudomonadota;c__Alphaproteobacteria;o__Rhodospirillales;f__Acetobacteraceae;g__Gluconobacter;s__Gluconobacter_cerinus;	0.7292229591645752	d__Bacteria; p__Proteobacteria; c__Alphaproteobacteria; o__Acetobacterales; f__Acetobacteraceae; g__Gluconobacter_A_506064; s__	0.7832356533010573	0.0	0.0	0.0	0.0	0.0	0.0	0.0	0.0	0.0	0.0	0.0	0.0	0.0	0.0	0.0	0.0	0.0	0.0	0.0	0.0	0.0	0.0	0.0	0.0	0.0	0.0	0.0	0.0	0.0	0.0	0.0	0.0	0.0	0.0	0.0	0.0	0.0	0.0	0.0	0.0	0.0	0.0	0.0	0.0	0.0
332b6e0950f9dd3448bcab18acde7b81	d__Bacteria;p__Bacillota;c__Clostridia;o__Eubacteriales;f__Lachnospiraceae;g__Qiania;s__Qiania_dongpingensis;	0.7562896300608225	d__Bacteria; p__Firmicutes_A; c__Clostridia_258483; o__Lachnospirales; f__Lachnospiraceae; g__UBA3282; s__UBA3282 sp003611805	0.9093497978780429	0.0	0.0	0.0	0.0	0.0	0.0	0.0	0.0	0.0	0.0	0.0	0.0	0.0	0.0	0.0	0.0	0.0	0.0	0.0	0.0	0.0	0.0	0.0	0.0	0.0	0.0	0.0	0.0	0.0	0.0	0.0	0.0	0.0	0.0	0.0	0.0	0.0	0.0	0.0	0.0	0.0	0.0	0.0	0.0	0.0
333be6bfe35d5e62e962d4aa6325b9c6	d__Bacteria;p__Bacteroidota;c__Bacteroidia;o__Bacteroidales;f__Bacteroidaceae;g__Phocaeicola;s__Phocaeicola_dorei;	0.9992050010053694	d__Bacteria; p__Bacteroidota; c__Bacteroidia; o__Bacteroidales; f__Bacteroidaceae; g__Phocaeicola_A_858004; s__Phocaeicola_A_858004 dorei	0.999998712707371	3.0	0.0	0.0	0.0	0.0	0.0	0.0	0.0	0.0	20.0	0.0	0.0	0.0	0.0	0.0	0.0	0.0	0.0	0.0	0.0	0.0	0.0	0.0	0.0	0.0	0.0	0.0	0.0	0.0	0.0	0.0	0.0	0.0	0.0	0.0	0.0	0.0	0.0	0.0	0.0	0.0	0.0	0.0	0.0	0.0
3363ef8aac6013ce744b6c3c6f6ae9fb	d__Bacteria;p__Bacteroidota;c__Sphingobacteriia;o__Sphingobacteriales;f__Sphingobacteriaceae;g__Sphingobacterium	0.9998275277230166	d__Bacteria; p__Bacteroidota; c__Bacteroidia; o__Sphingobacteriales; f__Sphingobacteriaceae; g__Sphingobacterium; s__Sphingobacterium faecium	0.9690045884028254	0.0	0.0	0.0	0.0	0.0	0.0	0.0	0.0	0.0	0.0	0.0	0.0	0.0	0.0	0.0	0.0	0.0	0.0	0.0	0.0	0.0	0.0	0.0	0.0	0.0	0.0	0.0	0.0	0.0	0.0	0.0	0.0	0.0	0.0	0.0	0.0	0.0	0.0	0.0	0.0	0.0	0.0	0.0	0.0	0.0
33648199fcc2d539728e5234d6f9b5a0	d__Bacteria	1.0000000000000093	Unassigned	0.7846491132040592	0.0	0.0	0.0	0.0	0.0	0.0	0.0	0.0	0.0	0.0	0.0	0.0	0.0	0.0	0.0	0.0	0.0	0.0	0.0	0.0	0.0	0.0	0.0	0.0	0.0	0.0	0.0	0.0	0.0	0.0	0.0	0.0	0.0	0.0	0.0	0.0	0.0	0.0	0.0	0.0	0.0	0.0	0.0	0.0	0.0
33a89700a46483ccc603c7b272441409	d__Bacteria;p__Desulfobacterota;c__Deltaproteobacteria;o__Desulfuromonadales;f__Desulfuromonadaceae;g__Desulfuromusa	0.7041502915238591	d__Bacteria; p__Desulfobacterota_G_459546; c__Desulfuromonadia; o__Desulfuromonadales; f__; g__; s__	0.9708200521418889	0.0	0.0	0.0	0.0	0.0	0.0	0.0	0.0	0.0	0.0	0.0	0.0	0.0	0.0	0.0	0.0	0.0	0.0	0.0	0.0	0.0	0.0	0.0	0.0	0.0	0.0	0.0	0.0	0.0	0.0	0.0	0.0	0.0	0.0	0.0	0.0	0.0	0.0	0.0	0.0	0.0	0.0	0.0	0.0	0.0
33a9318f7a88565e876362de9adb5dc0	d__Bacteria;p__Mycoplasmatota;c__Mollicutes;o__Entomoplasmatales;f__Spiroplasmataceae;g__Spiroplasma	0.9985648035212366	d__Bacteria; p__Firmicutes_D; c__Bacilli; o__Mycoplasmatales; f__Mycoplasmataceae; g__Spiroplasma_A_270457; s__Spiroplasma_A_270457 apis	0.7661967808802013	0.0	0.0	0.0	0.0	0.0	0.0	0.0	0.0	0.0	0.0	0.0	0.0	0.0	0.0	0.0	0.0	0.0	0.0	0.0	0.0	0.0	0.0	0.0	0.0	0.0	0.0	0.0	0.0	0.0	0.0	0.0	0.0	0.0	0.0	0.0	0.0	0.0	0.0	0.0	0.0	0.0	0.0	0.0	0.0	0.0
33bcc78da25fecec4f57a8a4de824556	d__Bacteria;p__Verrucomicrobiota;c__Verrucomicrobiae;o__Verrucomicrobiales;f__Verrucomicrobiaceae	0.9173792850072209	d__Bacteria; p__Verrucomicrobiota; c__Verrucomicrobiae; o__Verrucomicrobiales; f__DEV007; g__Arctic95D-9; s__Arctic95D-9 sp002726915	0.9978124953058888	0.0	0.0	0.0	0.0	0.0	0.0	0.0	0.0	0.0	0.0	0.0	0.0	0.0	0.0	0.0	0.0	0.0	0.0	0.0	0.0	0.0	0.0	0.0	0.0	0.0	0.0	0.0	0.0	0.0	0.0	0.0	0.0	0.0	0.0	0.0	0.0	0.0	0.0	0.0	0.0	0.0	0.0	0.0	0.0	0.0
33cfea24ca0697e718f97fca89b752c6	d__Bacteria;p__Pseudomonadota;c__Gammaproteobacteria;o__Orbales;f__Orbaceae;g__Gilliamella	0.9983481562565343	d__Bacteria; p__Proteobacteria; c__Gammaproteobacteria; o__Enterobacterales_A_737866; f__Enterobacteriaceae_A; g__Gilliamella	0.9915429505397854	0.0	0.0	0.0	0.0	0.0	0.0	0.0	0.0	0.0	0.0	0.0	0.0	0.0	0.0	0.0	0.0	0.0	0.0	0.0	0.0	0.0	0.0	0.0	0.0	0.0	0.0	0.0	0.0	0.0	0.0	0.0	0.0	0.0	0.0	0.0	0.0	0.0	0.0	0.0	0.0	0.0	0.0	0.0	0.0	0.0
33d2fbbd39515a0d4960fb12ef8c4120	d__Bacteria;p__Bacillota;c__Bacilli;o__Lactobacillales;f__Lactobacillaceae;g__Lactobacillus	0.9966278311934965	d__Bacteria; p__Firmicutes_D; c__Bacilli; o__Lactobacillales; f__Lactobacillaceae; g__Lactobacillus; s__Lactobacillus bombicola	0.8992270259195497	0.0	0.0	0.0	0.0	0.0	0.0	0.0	0.0	0.0	0.0	0.0	0.0	0.0	0.0	0.0	0.0	0.0	0.0	0.0	0.0	0.0	0.0	0.0	0.0	0.0	0.0	0.0	0.0	0.0	0.0	0.0	0.0	0.0	0.0	0.0	0.0	0.0	0.0	0.0	0.0	0.0	0.0	0.0	0.0	0.0
33ea4db9bfcc31bdf41924c1c2e97e6f	d__Bacteria;p__Pseudomonadota;c__Gammaproteobacteria	0.999176547600498	d__Bacteria; p__Proteobacteria; c__Gammaproteobacteria; o__Pseudomonadales_660954; f__HTCC2089_660954; g__UBA4421; s__UBA4421 sp012103505	0.8829498811001797	0.0	0.0	0.0	0.0	0.0	0.0	0.0	0.0	0.0	0.0	0.0	0.0	0.0	0.0	0.0	0.0	0.0	0.0	0.0	0.0	0.0	0.0	0.0	0.0	0.0	0.0	0.0	0.0	0.0	0.0	0.0	0.0	0.0	0.0	0.0	0.0	0.0	0.0	0.0	0.0	0.0	0.0	0.0	0.0	0.0
33eba277f733dc1ab650e933b092482c	d__Bacteria;p__Pseudomonadota;c__Betaproteobacteria;o__Burkholderiales	0.9999899719185206	d__Bacteria; p__Proteobacteria; c__Gammaproteobacteria; o__Burkholderiales_592522; f__Burkholderiaceae_A_592522	0.9999760224507463	0.0	0.0	0.0	0.0	0.0	0.0	0.0	0.0	0.0	0.0	0.0	0.0	0.0	0.0	0.0	0.0	0.0	0.0	0.0	0.0	0.0	0.0	0.0	0.0	0.0	0.0	0.0	0.0	0.0	0.0	0.0	0.0	0.0	0.0	0.0	0.0	0.0	0.0	0.0	0.0	0.0	0.0	0.0	0.0	0.0
340ca00f74f1de70e860fa960aa5f030	d__Bacteria	1.0000000000000118	d__Bacteria; p__Acidobacteriota; c__UBA6911; o__UBA6911; f__UBA6911; g__Gp18-AA60; s__	0.9998564469859476	0.0	0.0	0.0	0.0	0.0	0.0	0.0	0.0	0.0	0.0	0.0	0.0	0.0	0.0	0.0	0.0	0.0	0.0	0.0	0.0	0.0	0.0	0.0	0.0	0.0	0.0	0.0	0.0	0.0	0.0	0.0	0.0	0.0	0.0	0.0	0.0	0.0	0.0	0.0	0.0	0.0	0.0	0.0	0.0	0.0
3444c678d818fab733b1ac3ffe3902ae	d__Bacteria;p__Desulfobacterota;c__Deltaproteobacteria;o__Desulfobacterales;f__Desulfobulbaceae	0.7938061900002498	d__Bacteria; p__Desulfobacterota_I; c__Desulfobulbia; o__Desulfobulbales; f__Desulfurivibrionaceae; g__; s__	0.999892280399928	0.0	0.0	0.0	0.0	0.0	0.0	0.0	0.0	0.0	0.0	0.0	0.0	0.0	0.0	0.0	0.0	0.0	0.0	0.0	0.0	0.0	0.0	0.0	0.0	0.0	0.0	0.0	0.0	0.0	0.0	0.0	0.0	0.0	0.0	0.0	0.0	0.0	0.0	0.0	0.0	0.0	0.0	0.0	0.0	0.0
3454777d8871c61d6e6a61521a124e1a	d__Bacteria;p__Pseudomonadota	0.814105973809387	d__Bacteria	0.8573877455741117	0.0	0.0	0.0	0.0	0.0	0.0	0.0	0.0	0.0	0.0	0.0	0.0	0.0	0.0	0.0	0.0	0.0	0.0	0.0	0.0	0.0	0.0	0.0	0.0	0.0	0.0	0.0	0.0	0.0	0.0	0.0	0.0	0.0	0.0	0.0	0.0	0.0	0.0	0.0	0.0	0.0	0.0	0.0	0.0	0.0
345b0780f7b74b198c442f6fa8ec9b51	d__Bacteria;p__Pseudomonadota;c__Gammaproteobacteria;o__Cellvibrionales	0.8199273679987348	d__Bacteria; p__Proteobacteria; c__Gammaproteobacteria; o__Pseudomonadales_650612; f__DSM-21967; g__Dasania; s__Dasania marina	0.9808770793384106	0.0	0.0	0.0	0.0	0.0	0.0	0.0	0.0	0.0	0.0	0.0	0.0	0.0	0.0	0.0	0.0	0.0	0.0	0.0	0.0	0.0	0.0	0.0	0.0	0.0	0.0	0.0	0.0	0.0	0.0	0.0	0.0	0.0	0.0	0.0	0.0	0.0	0.0	0.0	0.0	0.0	0.0	0.0	0.0	0.0
345b1a23bbd237c33c7bccc97ef3fb54	d__Bacteria;p__Bacteroidota;c__Sphingobacteriia;o__Sphingobacteriales;f__Sphingobacteriaceae;g__Sphingobacterium	0.9950703667879794	d__Bacteria; p__Bacteroidota; c__Bacteroidia; o__Sphingobacteriales; f__Sphingobacteriaceae; g__Sphingobacterium	0.9998533800961759	0.0	0.0	0.0	0.0	0.0	0.0	0.0	0.0	0.0	0.0	0.0	0.0	0.0	0.0	0.0	0.0	0.0	0.0	0.0	0.0	0.0	0.0	0.0	0.0	0.0	0.0	0.0	0.0	0.0	0.0	0.0	0.0	0.0	0.0	0.0	0.0	0.0	0.0	0.0	0.0	0.0	0.0	0.0	0.0	0.0
345edc1a57c3cd915c136b8b69eb3973	d__Bacteria;p__Pseudomonadota;c__Gammaproteobacteria;o__Pasteurellales;f__Pasteurellaceae;g__Haemophilus;s__Haemophilus_parainfluenzae;	0.9695155240577547	d__Bacteria; p__Proteobacteria; c__Gammaproteobacteria; o__Enterobacterales_A_737866; f__Pasteurellaceae; g__Haemophilus_D_735815	0.9988913493800962	0.0	0.0	0.0	0.0	0.0	0.0	0.0	0.0	0.0	0.0	0.0	0.0	0.0	0.0	0.0	0.0	0.0	0.0	0.0	0.0	0.0	0.0	0.0	0.0	0.0	0.0	0.0	0.0	0.0	0.0	0.0	0.0	0.0	0.0	0.0	0.0	0.0	0.0	0.0	0.0	0.0	0.0	0.0	0.0	0.0
34674ef1a238fc6c529400e70e34979f	d__Bacteria;p__Pseudomonadota;c__Gammaproteobacteria;o__Cellvibrionales	0.9471152502540952	d__Bacteria; p__Proteobacteria; c__Gammaproteobacteria; o__Pseudomonadales_650612	0.9830197287976983	0.0	0.0	0.0	0.0	0.0	0.0	0.0	0.0	0.0	0.0	0.0	0.0	0.0	0.0	0.0	0.0	0.0	0.0	0.0	0.0	0.0	0.0	0.0	0.0	0.0	0.0	0.0	0.0	0.0	0.0	0.0	0.0	0.0	0.0	0.0	0.0	0.0	0.0	0.0	0.0	0.0	0.0	0.0	0.0	0.0
346c6604377fd46f0fedb1c24e7d620f	d__Bacteria;p__Pseudomonadota;c__Gammaproteobacteria;o__Orbales;f__Orbaceae;g__Schmidhempelia	0.9925583203418402	d__Bacteria; p__Proteobacteria; c__Gammaproteobacteria; o__Enterobacterales_A_737866; f__Enterobacteriaceae_A; g__Schmidhempelia; s__Schmidhempelia bombi	0.9914819322404518	0.0	0.0	0.0	0.0	0.0	0.0	0.0	0.0	0.0	0.0	0.0	0.0	0.0	0.0	0.0	0.0	0.0	0.0	0.0	0.0	0.0	0.0	0.0	0.0	0.0	0.0	0.0	0.0	0.0	0.0	0.0	0.0	0.0	0.0	0.0	0.0	0.0	0.0	0.0	0.0	0.0	0.0	0.0	0.0	0.0
34ab2b65378a0ab9bf415de7b9e85161	d__Bacteria;p__Actinomycetota;c__Actinomycetes;o__Propionibacteriales;f__Propionibacteriaceae;g__Cutibacterium;s__Cutibacterium_acnes;	0.9815650922829663	d__Bacteria; p__Actinobacteriota; c__Actinomycetia; o__Propionibacteriales; f__Propionibacteriaceae; g__Cutibacterium; s__Cutibacterium acnes	0.9978320271331743	0.0	0.0	0.0	0.0	0.0	0.0	0.0	18.0	3.0	71.0	16.0	10.0	0.0	0.0	0.0	0.0	11.0	0.0	2.0	15.0	12.0	4.0	0.0	16.0	0.0	0.0	0.0	2.0	0.0	0.0	3.0	6.0	0.0	6.0	0.0	12.0	16.0	0.0	0.0	0.0	0.0	0.0	3.0	0.0	8.0
34be1017be5160555de4e56c1905bd7d	d__Bacteria;p__Bacillota	0.7833125795806691	d__Bacteria; p__Firmicutes_D; c__Bacilli; o__RF39; f__UBA660; g__; s__	0.9990737806230676	0.0	0.0	0.0	0.0	0.0	0.0	0.0	0.0	0.0	0.0	0.0	0.0	0.0	0.0	0.0	0.0	0.0	0.0	0.0	0.0	0.0	0.0	0.0	0.0	0.0	0.0	0.0	0.0	0.0	0.0	0.0	0.0	0.0	0.0	0.0	0.0	0.0	0.0	0.0	0.0	0.0	0.0	0.0	0.0	0.0
34c0f22f37d0deaf91e713e4165d4772	d__Bacteria	0.9999999999999936	d__Bacteria	0.800921385673924	0.0	0.0	0.0	0.0	0.0	0.0	0.0	0.0	0.0	0.0	0.0	0.0	0.0	0.0	0.0	0.0	0.0	0.0	0.0	0.0	0.0	0.0	0.0	0.0	0.0	0.0	0.0	0.0	0.0	0.0	0.0	0.0	0.0	0.0	0.0	0.0	0.0	0.0	0.0	0.0	0.0	0.0	0.0	0.0	0.0
34ce3b97f0e6e21c5dec89105ec86f86	d__Bacteria;p__Bacteroidota;c__Flavobacteriia;o__Flavobacteriales;f__Flavobacteriaceae;g__Maribacter	0.7624828094691987	d__Bacteria; p__Bacteroidota; c__Bacteroidia; o__Flavobacteriales_877923; f__Flavobacteriaceae; g__Maribacter_A_822709; s__Maribacter_A_822709 sp000153165	0.9249811591530585	0.0	0.0	0.0	0.0	0.0	0.0	0.0	0.0	0.0	0.0	0.0	0.0	0.0	0.0	0.0	0.0	0.0	0.0	0.0	0.0	0.0	0.0	0.0	0.0	0.0	0.0	0.0	0.0	0.0	0.0	0.0	0.0	0.0	0.0	0.0	0.0	0.0	0.0	0.0	0.0	0.0	0.0	0.0	0.0	0.0
34cfbe6100dc24e97a30e43a96af4814	d__Bacteria	1.0000000000000027	d__Bacteria	0.8665242122349593	0.0	0.0	0.0	0.0	0.0	0.0	0.0	0.0	0.0	0.0	0.0	0.0	0.0	0.0	0.0	0.0	0.0	0.0	0.0	0.0	0.0	0.0	0.0	0.0	0.0	0.0	0.0	0.0	0.0	0.0	0.0	0.0	0.0	0.0	0.0	0.0	0.0	0.0	0.0	0.0	0.0	0.0	0.0	0.0	0.0
34cfde244e0e86ae0f7ea3d282b6bb4a	d__Bacteria;p__Pseudomonadota;c__Gammaproteobacteria;o__Xanthomonadales;f__Xanthomonadaceae;g__Stenotrophomonas	0.8507341443532168	d__Bacteria; p__Proteobacteria; c__Gammaproteobacteria; o__Xanthomonadales_616009; f__Xanthomonadaceae_616009; g__Stenotrophomonas_A_615274; s__Stenotrophomonas_A_615274 rhizophila	0.9262729277074213	0.0	0.0	0.0	0.0	0.0	0.0	0.0	0.0	0.0	0.0	0.0	0.0	0.0	0.0	0.0	0.0	0.0	0.0	0.0	0.0	0.0	0.0	0.0	0.0	0.0	0.0	0.0	0.0	0.0	0.0	0.0	0.0	0.0	0.0	0.0	0.0	0.0	0.0	0.0	0.0	0.0	0.0	0.0	0.0	0.0
34d18f9a6be8a81dead96c40860a727e	d__Bacteria;p__Pseudomonadota;c__Alphaproteobacteria;o__Rhodobacterales;f__Roseobacteraceae;g__Roseobacter;s__Roseobacter_cerasinus;	0.8984578319804066	d__Bacteria; p__Proteobacteria; c__Alphaproteobacteria; o__Rhodobacterales; f__Rhodobacteraceae; g__Roseobacter	0.8322556360235038	0.0	0.0	0.0	0.0	0.0	0.0	0.0	0.0	0.0	0.0	0.0	0.0	0.0	0.0	0.0	0.0	0.0	0.0	0.0	0.0	0.0	0.0	0.0	0.0	0.0	0.0	0.0	0.0	0.0	0.0	0.0	0.0	0.0	0.0	0.0	0.0	0.0	0.0	0.0	0.0	0.0	0.0	0.0	0.0	0.0
34d4348904c4e932fcf8e0ff17700f6d	d__Bacteria;p__Pseudomonadota;c__Gammaproteobacteria;o__Orbales;f__Orbaceae;g__Gilliamella	0.8037207767253742	d__Bacteria; p__Proteobacteria; c__Gammaproteobacteria; o__Enterobacterales_A_737866; f__Enterobacteriaceae_A; g__Gilliamella; s__Gilliamella apicola_G	0.9841289596813896	0.0	0.0	0.0	0.0	0.0	0.0	0.0	0.0	0.0	0.0	0.0	0.0	0.0	0.0	0.0	0.0	0.0	0.0	0.0	0.0	0.0	0.0	0.0	0.0	0.0	0.0	0.0	0.0	0.0	0.0	0.0	0.0	0.0	0.0	0.0	0.0	0.0	0.0	0.0	0.0	0.0	0.0	0.0	0.0	0.0
34d7b4beb4151fb826b2f8ce9468dee5	d__Bacteria;p__Bacillota;c__Bacilli;o__Lactobacillales;f__Lactobacillaceae;g__Holzapfelia;s__Holzapfelia_floricola;	0.9968519716302363	d__Bacteria; p__Firmicutes_D; c__Bacilli; o__Lactobacillales; f__Lactobacillaceae; g__Holzapfelia; s__Holzapfelia floricola	0.9994322937832163	0.0	0.0	0.0	0.0	0.0	0.0	0.0	0.0	0.0	0.0	0.0	0.0	0.0	0.0	0.0	0.0	0.0	0.0	0.0	0.0	0.0	0.0	0.0	0.0	0.0	0.0	0.0	0.0	0.0	0.0	0.0	0.0	0.0	0.0	0.0	0.0	0.0	0.0	0.0	0.0	0.0	0.0	0.0	0.0	0.0
34da709297d97d33dff4982fd55570bc	d__Bacteria;p__Pseudomonadota;c__Gammaproteobacteria;o__Enterobacterales	0.9575231581105831	d__Bacteria; p__Proteobacteria; c__Gammaproteobacteria; o__Enterobacterales_A_737866; f__Enterobacteriaceae_A	0.9472690209584709	0.0	0.0	0.0	0.0	0.0	0.0	0.0	0.0	0.0	0.0	0.0	0.0	0.0	0.0	0.0	0.0	0.0	0.0	0.0	0.0	0.0	0.0	0.0	0.0	0.0	0.0	0.0	0.0	0.0	0.0	0.0	0.0	0.0	0.0	0.0	0.0	0.0	0.0	0.0	0.0	0.0	0.0	0.0	0.0	0.0
34dc22bb6c497c79b06fe17907298030	d__Bacteria;p__Pseudomonadota;c__Alphaproteobacteria;o__Caulobacterales;f__Caulobacteraceae;g__Phenylobacterium	0.9997740089470758	d__Bacteria; p__Proteobacteria; c__Alphaproteobacteria; o__Caulobacterales; f__Caulobacteraceae; g__Phenylobacterium	0.9998269591108905	0.0	0.0	0.0	0.0	0.0	0.0	0.0	0.0	0.0	0.0	0.0	0.0	0.0	0.0	0.0	0.0	0.0	0.0	0.0	0.0	0.0	0.0	0.0	0.0	0.0	0.0	0.0	0.0	0.0	0.0	0.0	0.0	0.0	0.0	0.0	0.0	0.0	0.0	0.0	0.0	0.0	0.0	0.0	0.0	0.0
35110778a1071c3e3dccb9f6e97da6ce	d__Bacteria;p__Pseudomonadota;c__Alphaproteobacteria;o__Caulobacterales;f__Caulobacteraceae;g__Phenylobacterium	0.7358206037644119	d__Bacteria; p__Proteobacteria; c__Alphaproteobacteria; o__Caulobacterales; f__Caulobacteraceae	0.9931551220942153	0.0	0.0	0.0	0.0	0.0	0.0	0.0	0.0	0.0	0.0	0.0	0.0	0.0	0.0	0.0	0.0	0.0	0.0	0.0	0.0	0.0	0.0	0.0	0.0	0.0	0.0	0.0	0.0	0.0	0.0	0.0	0.0	0.0	0.0	0.0	0.0	0.0	0.0	0.0	0.0	0.0	0.0	0.0	0.0	0.0
35147f356f40f0e04bad98d33a1b8665	d__Bacteria;p__Pseudomonadota;c__Gammaproteobacteria	0.9997794797043486	d__Bacteria; p__Proteobacteria; c__Gammaproteobacteria; o__Pseudomonadales_650612	0.7693498373927721	0.0	0.0	0.0	0.0	0.0	0.0	0.0	0.0	0.0	0.0	0.0	0.0	0.0	0.0	0.0	0.0	0.0	0.0	0.0	0.0	0.0	0.0	0.0	0.0	0.0	0.0	0.0	0.0	0.0	0.0	0.0	0.0	0.0	0.0	0.0	0.0	0.0	0.0	0.0	0.0	0.0	0.0	0.0	0.0	0.0
351cb020b4544e26dad8d6d11d158d37	d__Bacteria	0.9999999999999952	d__Bacteria; p__Myxococcota_A_473307; c__UBA9160; o__UBA9160; f__UBA4427; g__MED660; s__MED660 sp002691205	0.8710755533207639	0.0	0.0	0.0	0.0	0.0	0.0	0.0	0.0	0.0	0.0	0.0	0.0	0.0	0.0	0.0	0.0	0.0	0.0	0.0	0.0	0.0	0.0	0.0	0.0	0.0	0.0	0.0	0.0	0.0	0.0	0.0	0.0	0.0	0.0	0.0	0.0	0.0	0.0	0.0	0.0	0.0	0.0	0.0	0.0	0.0
3525ccd0a011dcc80ed9bb4e6bae609b	d__Bacteria;p__Actinomycetota;c__Actinomycetes;o__Corynebacteriales;f__Mycobacteriaceae;g__Mycolicibacterium;s__Mycolicibacterium_sediminis;	0.7842796524401977	d__Bacteria; p__Actinobacteriota; c__Actinomycetia; o__Mycobacteriales; f__Mycobacteriaceae; g__Mycobacterium; s__Mycobacterium sediminis	0.8047962153396027	0.0	0.0	0.0	0.0	0.0	0.0	0.0	0.0	0.0	0.0	0.0	0.0	0.0	0.0	0.0	0.0	0.0	0.0	0.0	0.0	0.0	0.0	0.0	0.0	0.0	0.0	0.0	0.0	0.0	0.0	0.0	0.0	0.0	0.0	0.0	0.0	0.0	0.0	0.0	0.0	0.0	0.0	0.0	0.0	0.0
35463fc71f869920471de5e13defaef0	d__Bacteria	1.0000000000000044	d__Bacteria	0.8669902794165125	0.0	0.0	0.0	0.0	0.0	0.0	0.0	0.0	0.0	0.0	0.0	0.0	0.0	0.0	0.0	0.0	0.0	0.0	0.0	0.0	0.0	0.0	0.0	0.0	0.0	0.0	0.0	0.0	0.0	0.0	0.0	0.0	0.0	0.0	0.0	0.0	0.0	0.0	0.0	0.0	0.0	0.0	0.0	0.0	0.0
354d081ee6d7fb1710808ea2d11d211f	d__Bacteria;p__Pseudomonadota;c__Gammaproteobacteria	0.9995067803858676	d__Bacteria; p__Proteobacteria; c__Gammaproteobacteria; o__Pseudomonadales_650612	0.7614364988147573	0.0	0.0	0.0	0.0	0.0	0.0	0.0	0.0	0.0	0.0	0.0	0.0	0.0	0.0	0.0	0.0	0.0	0.0	0.0	0.0	0.0	0.0	0.0	0.0	0.0	0.0	0.0	0.0	0.0	0.0	0.0	0.0	0.0	0.0	0.0	0.0	0.0	0.0	0.0	0.0	0.0	0.0	0.0	0.0	0.0
35549778cc2ad691b6f98f331ca471da	d__Bacteria;p__Bacteroidota;c__Cytophagia;o__Cytophagales;f__Fulvivirgaceae;g__Xanthovirga;s__Xanthovirga_aplysinae;	0.8837897441684351	d__Bacteria; p__Bacteroidota; c__Bacteroidia; o__Cytophagales; f__Cyclobacteriaceae_902343; g__JAAUQL01; s__JAAUQL01 sp012033595	0.9997692019991519	0.0	0.0	0.0	0.0	0.0	0.0	0.0	0.0	0.0	0.0	0.0	0.0	0.0	0.0	0.0	0.0	0.0	0.0	0.0	0.0	0.0	0.0	0.0	0.0	0.0	0.0	0.0	0.0	0.0	0.0	0.0	0.0	0.0	0.0	0.0	0.0	0.0	0.0	0.0	0.0	0.0	0.0	0.0	0.0	0.0
35678367ba4b924e0082be1da333f3a5	d__Bacteria;p__Pseudomonadota;c__Alphaproteobacteria	0.9970797857132462	d__Bacteria; p__Proteobacteria; c__Alphaproteobacteria; o__Pelagibacterales; f__Pelagibacteraceae; g__IMCC9063; s__IMCC9063 sp000195085	0.9999883076082222	0.0	0.0	0.0	0.0	0.0	0.0	0.0	0.0	0.0	0.0	0.0	0.0	0.0	0.0	0.0	0.0	0.0	0.0	0.0	0.0	0.0	0.0	0.0	0.0	0.0	0.0	0.0	0.0	0.0	0.0	0.0	0.0	0.0	0.0	0.0	0.0	0.0	0.0	0.0	0.0	0.0	0.0	0.0	0.0	0.0
357676b5f8001ffa920e87d9d1f5b818	d__Bacteria	1.0000000000000098	d__Bacteria; p__Cyanobacteria; c__Cyanobacteriia; o__Cyanobacteriales; f__Coleofasciculaceae_23353; g__SIO2C1; s__SIO2C1 sp010672925	0.9805795073302022	0.0	0.0	0.0	0.0	0.0	0.0	0.0	0.0	0.0	0.0	0.0	0.0	0.0	0.0	0.0	0.0	0.0	0.0	0.0	0.0	0.0	0.0	0.0	0.0	0.0	0.0	0.0	0.0	0.0	0.0	0.0	0.0	0.0	0.0	0.0	0.0	0.0	0.0	0.0	0.0	0.0	0.0	0.0	0.0	0.0
358f746169e07ef3a1ebe55ccf0e26f0	d__Bacteria	0.9999999999999946	d__Bacteria	0.8191745975760235	0.0	0.0	0.0	0.0	0.0	0.0	0.0	0.0	0.0	0.0	0.0	0.0	0.0	0.0	0.0	0.0	0.0	0.0	0.0	0.0	0.0	0.0	0.0	0.0	0.0	0.0	0.0	0.0	0.0	0.0	0.0	0.0	0.0	0.0	0.0	0.0	0.0	0.0	0.0	0.0	0.0	0.0	0.0	0.0	0.0
3591227267f5a7e7337b5ffb691bc8c3	d__Bacteria;p__Pseudomonadota;c__Alphaproteobacteria;o__Rhodospirillales;f__Acetobacteraceae;g__Acetobacter	0.9884956654245086	d__Bacteria; p__Proteobacteria; c__Alphaproteobacteria; o__Acetobacterales; f__Acetobacteraceae; g__Acetobacter	0.9955659552981606	0.0	0.0	0.0	0.0	0.0	0.0	0.0	0.0	0.0	0.0	0.0	0.0	0.0	0.0	0.0	0.0	0.0	0.0	0.0	0.0	0.0	0.0	0.0	0.0	0.0	0.0	0.0	0.0	0.0	0.0	0.0	0.0	0.0	0.0	0.0	0.0	0.0	0.0	0.0	0.0	0.0	0.0	0.0	0.0	0.0
35c6d12d60d9ad47ad649f0672f4b088	d__Bacteria;p__Pseudomonadota;c__Alphaproteobacteria;o__Hyphomicrobiales;f__Methylobacteriaceae;g__Methylorubrum;s__Methylorubrum_rhodinum;	0.7729536918284199	d__Bacteria; p__Proteobacteria; c__Alphaproteobacteria; o__Rhizobiales_A_504705; f__Beijerinckiaceae; g__Methylobacterium; s__Methylobacterium rhodinum	0.732512730217998	0.0	0.0	0.0	0.0	0.0	0.0	0.0	0.0	0.0	0.0	0.0	0.0	0.0	0.0	0.0	0.0	0.0	0.0	0.0	0.0	0.0	0.0	0.0	0.0	0.0	0.0	0.0	0.0	0.0	0.0	0.0	0.0	0.0	0.0	0.0	0.0	0.0	0.0	0.0	0.0	0.0	0.0	0.0	0.0	0.0
35ce4e843a6dae682603e6bbc2d91e57	d__Bacteria	1.0000000000000016	d__Bacteria	0.9023643225860227	0.0	0.0	0.0	0.0	0.0	0.0	0.0	0.0	0.0	0.0	0.0	0.0	0.0	0.0	0.0	0.0	0.0	0.0	0.0	0.0	0.0	0.0	0.0	0.0	0.0	0.0	0.0	0.0	0.0	0.0	0.0	0.0	0.0	0.0	0.0	0.0	0.0	0.0	0.0	0.0	0.0	0.0	0.0	0.0	0.0
35f62a913d8d7c9d9f12665a350ca7ba	d__Bacteria;p__Bacillota;c__Bacilli;o__Bacillales;f__Staphylococcaceae;g__Staphylococcus	0.9968786387161938	d__Bacteria; p__Firmicutes_D; c__Bacilli; o__Staphylococcales; f__Staphylococcaceae; g__Staphylococcus	0.9885956998195341	0.0	0.0	0.0	0.0	0.0	0.0	0.0	0.0	0.0	0.0	0.0	0.0	0.0	0.0	0.0	0.0	0.0	0.0	0.0	0.0	0.0	0.0	0.0	0.0	0.0	0.0	0.0	0.0	0.0	0.0	0.0	0.0	0.0	0.0	0.0	0.0	0.0	0.0	0.0	0.0	0.0	0.0	2.0	0.0	0.0
35f885e41208243f4b437b0e340dfb7d	d__Bacteria;p__Pseudomonadota;c__Betaproteobacteria;o__Burkholderiales;f__Oxalobacteraceae	0.9891121546505587	d__Bacteria; p__Proteobacteria; c__Gammaproteobacteria; o__Burkholderiales_592524	0.9995731777940908	0.0	0.0	0.0	0.0	0.0	0.0	0.0	0.0	0.0	0.0	0.0	0.0	0.0	0.0	0.0	0.0	0.0	0.0	0.0	0.0	0.0	0.0	0.0	0.0	0.0	0.0	0.0	0.0	0.0	0.0	0.0	0.0	0.0	0.0	0.0	0.0	0.0	0.0	0.0	0.0	0.0	0.0	0.0	0.0	0.0
36052c9d9d4b6422cdd7ca496292ff0e	d__Bacteria;p__Actinomycetota;c__Thermoleophilia;o__Solirubrobacterales	0.9242853653355206	d__Bacteria; p__Actinobacteriota; c__Thermoleophilia; o__Solirubrobacterales; f__70-9; g__VAYN01; s__VAYN01 sp005885405	0.9994867981746561	0.0	0.0	0.0	0.0	0.0	0.0	0.0	0.0	0.0	0.0	0.0	0.0	0.0	0.0	0.0	0.0	0.0	0.0	0.0	0.0	0.0	0.0	0.0	0.0	0.0	0.0	0.0	0.0	0.0	0.0	0.0	0.0	0.0	0.0	0.0	0.0	0.0	0.0	0.0	0.0	0.0	0.0	0.0	0.0	0.0
3632e3ccae4312f4344addc0f34fc5aa	d__Bacteria;p__Bacillota;c__Clostridia;o__Eubacteriales;f__Oscillospiraceae	0.9252328862176886	d__Bacteria; p__Firmicutes_A; c__Clostridia_258483; o__Oscillospirales; f__Oscillospiraceae_88309; g__; s__	0.8329242042012371	0.0	0.0	0.0	0.0	0.0	0.0	0.0	12.0	0.0	0.0	0.0	0.0	0.0	0.0	0.0	0.0	0.0	0.0	0.0	0.0	0.0	0.0	0.0	0.0	0.0	0.0	0.0	0.0	0.0	0.0	0.0	0.0	0.0	0.0	0.0	0.0	0.0	0.0	0.0	0.0	0.0	0.0	0.0	0.0	0.0
365b3c5b5a4970b10870f74b6f66d490	d__Bacteria;p__Pseudomonadota;c__Gammaproteobacteria;o__Pasteurellales;f__Pasteurellaceae;g__Haemophilus;s__Haemophilus_parainfluenzae;	0.9834491274208615	d__Bacteria; p__Proteobacteria; c__Gammaproteobacteria; o__Enterobacterales_A_737866; f__Pasteurellaceae; g__Haemophilus_D_735815	0.9966927198714449	0.0	0.0	0.0	0.0	0.0	0.0	0.0	0.0	0.0	0.0	0.0	0.0	0.0	0.0	0.0	0.0	0.0	0.0	0.0	0.0	0.0	0.0	0.0	0.0	0.0	0.0	0.0	0.0	0.0	0.0	0.0	0.0	0.0	0.0	0.0	0.0	0.0	0.0	0.0	0.0	0.0	0.0	0.0	0.0	0.0
3662d035c0f6bd178de0165f447ca3d7	d__Bacteria;p__Actinomycetota	0.9992373687795393	d__Bacteria; p__Actinobacteriota; c__Acidimicrobiia_401430; o__Acidimicrobiales; f__Microtrichaceae; g__IMCC26207; s__IMCC26207 sp001025035	0.9841527941692013	0.0	0.0	0.0	0.0	0.0	0.0	0.0	0.0	0.0	0.0	0.0	0.0	0.0	0.0	0.0	0.0	0.0	0.0	0.0	0.0	0.0	0.0	0.0	0.0	0.0	0.0	0.0	0.0	0.0	0.0	0.0	0.0	0.0	0.0	0.0	0.0	0.0	0.0	0.0	0.0	0.0	0.0	0.0	0.0	0.0
366b89756a15227eca811c4d72592890	d__Bacteria;p__Pseudomonadota;c__Gammaproteobacteria;o__Enterobacterales;f__Enterobacteriaceae	0.9790173535623506	d__Bacteria; p__Proteobacteria; c__Gammaproteobacteria; o__Enterobacterales_A_737866; f__Enterobacteriaceae_A	0.9998294822417806	0.0	0.0	0.0	0.0	0.0	0.0	0.0	0.0	0.0	0.0	0.0	0.0	0.0	0.0	0.0	0.0	0.0	0.0	0.0	0.0	0.0	0.0	0.0	0.0	0.0	0.0	0.0	0.0	0.0	0.0	0.0	0.0	0.0	0.0	0.0	0.0	0.0	0.0	0.0	0.0	0.0	0.0	0.0	0.0	0.0
366cf46d5adf0a2b8b491312f4c39caf	d__Bacteria;p__Pseudomonadota;c__Gammaproteobacteria;o__Enterobacterales;f__Yersiniaceae;g__Rahnella	0.7897618495641927	d__Bacteria; p__Proteobacteria; c__Gammaproteobacteria; o__Enterobacterales_A_737866; f__Enterobacteriaceae_A; g__Ewingella_728904; s__	0.7330183375564318	0.0	0.0	0.0	0.0	0.0	0.0	0.0	0.0	0.0	0.0	0.0	0.0	0.0	0.0	0.0	0.0	0.0	0.0	0.0	0.0	0.0	0.0	0.0	0.0	0.0	0.0	0.0	0.0	0.0	0.0	0.0	0.0	0.0	0.0	0.0	0.0	0.0	0.0	0.0	0.0	0.0	0.0	0.0	0.0	0.0
3676644ef43853f15d2c4b19ebe13f44	d__Bacteria;p__Bacteroidota;c__Flavobacteriia;o__Flavobacteriales;f__Flavobacteriaceae;g__Capnocytophaga;s__Capnocytophaga_leadbetteri;	0.9959373492670905	d__Bacteria; p__Bacteroidota; c__Bacteroidia; o__Flavobacteriales_877923; f__Flavobacteriaceae; g__Capnocytophaga_820688; s__Capnocytophaga leadbetteri	0.9997541295576017	0.0	0.0	0.0	0.0	0.0	0.0	0.0	0.0	0.0	0.0	0.0	0.0	0.0	0.0	0.0	0.0	0.0	0.0	0.0	0.0	0.0	0.0	0.0	0.0	0.0	0.0	0.0	0.0	0.0	0.0	0.0	0.0	0.0	0.0	0.0	0.0	0.0	0.0	0.0	0.0	0.0	2.0	0.0	0.0	0.0
3690e652d9815d3f8a2b8b78d79209fa	d__Bacteria;p__Pseudomonadota;c__Alphaproteobacteria;o__Rhodospirillales;f__Acetobacteraceae;g__Lichenicola;s__Lichenicola_cladoniae;	0.9148100825603607	d__Bacteria; p__Proteobacteria; c__Alphaproteobacteria; o__Acetobacterales; f__Acetobacteraceae; g__Lichenicola	0.9073574239953719	0.0	0.0	0.0	0.0	0.0	0.0	0.0	0.0	0.0	0.0	0.0	0.0	0.0	0.0	0.0	0.0	0.0	0.0	0.0	0.0	0.0	0.0	0.0	0.0	0.0	0.0	0.0	0.0	0.0	0.0	0.0	0.0	0.0	0.0	0.0	0.0	0.0	0.0	0.0	0.0	0.0	0.0	0.0	0.0	0.0
36a13c59bc9a132bf0e577ea6f219ca6	d__Bacteria;p__Pseudomonadota;c__Gammaproteobacteria;o__Pseudomonadales;f__Pseudomonadaceae;g__Pseudomonas	0.990831547275367	d__Bacteria; p__Proteobacteria; c__Gammaproteobacteria; o__Pseudomonadales_650611; f__Pseudomonadaceae; g__Pseudomonas_E_647464	0.8303853919079335	0.0	0.0	0.0	0.0	0.0	0.0	0.0	0.0	0.0	0.0	0.0	0.0	0.0	0.0	0.0	0.0	0.0	0.0	0.0	0.0	0.0	0.0	0.0	0.0	0.0	0.0	0.0	0.0	0.0	0.0	0.0	0.0	0.0	0.0	0.0	0.0	0.0	0.0	0.0	0.0	0.0	0.0	0.0	0.0	0.0
36a60c977594a2c83169a16421b3edf8	d__Bacteria;p__Desulfobacterota;c__Deltaproteobacteria;o__Desulfuromonadales;f__Geobacteraceae	0.741044872629317	d__Bacteria	0.9999999541919837	0.0	0.0	0.0	0.0	0.0	0.0	0.0	0.0	0.0	0.0	0.0	0.0	0.0	0.0	0.0	0.0	0.0	0.0	0.0	0.0	0.0	0.0	0.0	0.0	0.0	0.0	0.0	0.0	0.0	0.0	0.0	0.0	0.0	0.0	0.0	0.0	0.0	0.0	0.0	0.0	0.0	0.0	0.0	0.0	0.0
36a7f7569f87d564b342017cdafcb6bd	d__Bacteria;p__Bacillota;c__Bacilli;o__Bacillales;f__Staphylococcaceae;g__Mammaliicoccus	0.785874717826507	d__Bacteria; p__Firmicutes_D; c__Bacilli; o__Staphylococcales; f__Staphylococcaceae	0.8224123739002247	0.0	0.0	0.0	0.0	0.0	0.0	0.0	0.0	0.0	0.0	0.0	0.0	0.0	0.0	0.0	0.0	0.0	0.0	0.0	0.0	0.0	0.0	0.0	0.0	0.0	0.0	0.0	0.0	0.0	0.0	0.0	0.0	0.0	0.0	0.0	0.0	0.0	0.0	0.0	0.0	0.0	0.0	0.0	0.0	0.0
36b139dbd715a5e41dc26abb74318eae	d__Bacteria;p__Pseudomonadota;c__Gammaproteobacteria	0.9953425283012227	d__Bacteria; p__Proteobacteria; c__Gammaproteobacteria	0.9933065968948405	0.0	0.0	0.0	0.0	0.0	0.0	0.0	0.0	0.0	0.0	0.0	0.0	0.0	0.0	0.0	0.0	0.0	0.0	0.0	0.0	0.0	0.0	0.0	0.0	0.0	0.0	0.0	0.0	0.0	0.0	0.0	0.0	0.0	0.0	0.0	0.0	0.0	0.0	0.0	0.0	0.0	0.0	0.0	0.0	0.0
36bcea930e61cd7a07579c1af75daa55	d__Bacteria;p__Bacillota;c__Bacilli;o__Lactobacillales;f__Streptococcaceae;g__Lactococcus	0.9827068498583978	d__Bacteria; p__Firmicutes_D; c__Bacilli; o__Lactobacillales; f__Streptococcaceae; g__Lactococcus_A_343306	0.9904760738985008	0.0	0.0	0.0	0.0	0.0	0.0	0.0	0.0	0.0	0.0	0.0	0.0	0.0	0.0	0.0	0.0	0.0	0.0	0.0	0.0	0.0	0.0	0.0	0.0	0.0	0.0	0.0	0.0	0.0	0.0	0.0	0.0	0.0	0.0	0.0	0.0	0.0	0.0	0.0	0.0	0.0	0.0	0.0	0.0	0.0
36d3d4185db438e9f60863799c31dbb4	d__Bacteria;p__Verrucomicrobiota;c__Spartobacteria;o__Chthoniobacterales;f__Chthoniobacteraceae;g__Chthoniobacter;s__Chthoniobacter_flavus;	0.9773143722837215	d__Bacteria; p__Verrucomicrobiota; c__Verrucomicrobiae; o__Chthoniobacterales; f__UBA10450; g__; s__	0.9998333502715241	0.0	0.0	0.0	0.0	0.0	0.0	0.0	0.0	0.0	0.0	0.0	0.0	0.0	0.0	0.0	0.0	0.0	0.0	0.0	0.0	0.0	0.0	0.0	0.0	0.0	0.0	0.0	0.0	0.0	0.0	0.0	0.0	0.0	0.0	0.0	0.0	0.0	0.0	0.0	0.0	0.0	0.0	0.0	0.0	0.0
36ef418ad625d9f9066add98d56909ea	d__Bacteria	1.000000000000015	d__Bacteria; p__Acidobacteriota; c__Thermoanaerobaculia; o__UBA5704; f__UBA5704; g__; s__	0.95614366177358	0.0	0.0	0.0	0.0	0.0	0.0	0.0	0.0	0.0	0.0	0.0	0.0	0.0	0.0	0.0	0.0	0.0	0.0	0.0	0.0	0.0	0.0	0.0	0.0	0.0	0.0	0.0	0.0	0.0	0.0	0.0	0.0	0.0	0.0	0.0	0.0	0.0	0.0	0.0	0.0	0.0	0.0	0.0	0.0	0.0
36f177ba2fbf6798219ad8ecede5ace8	d__Bacteria;p__Bacteroidota	0.9998740786499175	d__Bacteria; p__Bacteroidota; c__Bacteroidia; o__Bacteroidales; f__F082; g__; s__	0.9842051455341246	0.0	0.0	0.0	0.0	0.0	0.0	0.0	0.0	0.0	0.0	0.0	0.0	0.0	0.0	0.0	0.0	0.0	0.0	0.0	0.0	0.0	0.0	0.0	0.0	0.0	0.0	0.0	0.0	0.0	0.0	0.0	0.0	0.0	0.0	0.0	0.0	0.0	0.0	0.0	0.0	0.0	0.0	0.0	0.0	0.0
36fef55cf5a94c5fcfc3fa447d57b8fc	d__Bacteria	1.0000000000000162	Unassigned	0.6926632802445514	0.0	0.0	0.0	0.0	0.0	0.0	0.0	0.0	0.0	0.0	0.0	0.0	0.0	0.0	0.0	0.0	0.0	0.0	0.0	0.0	0.0	0.0	0.0	0.0	0.0	0.0	0.0	0.0	0.0	0.0	0.0	0.0	0.0	0.0	0.0	0.0	0.0	0.0	0.0	0.0	0.0	0.0	0.0	0.0	0.0
37043355feb0f843851669667aceb9fa	d__Bacteria;p__Pseudomonadota;c__Alphaproteobacteria;o__Rhodobacterales;f__Rhodobacteraceae;g__Planktomarina;s__Planktomarina_temperata;	0.7617326904704005	d__Bacteria; p__Proteobacteria; c__Alphaproteobacteria; o__Rhodobacterales; f__Rhodobacteraceae; g__Planktomarina; s__Planktomarina temperata	0.813806517274399	0.0	0.0	0.0	0.0	0.0	0.0	0.0	0.0	0.0	0.0	0.0	0.0	0.0	0.0	0.0	0.0	0.0	0.0	0.0	0.0	0.0	0.0	0.0	0.0	0.0	0.0	0.0	0.0	0.0	0.0	0.0	0.0	0.0	0.0	0.0	0.0	0.0	0.0	0.0	0.0	0.0	0.0	0.0	0.0	0.0
371b20fc5be84270fe57a4468e53360b	d__Bacteria	1.0000000000000135	Unassigned	0.8150032437770003	0.0	0.0	0.0	0.0	0.0	0.0	0.0	0.0	0.0	0.0	0.0	0.0	0.0	0.0	0.0	0.0	0.0	0.0	0.0	0.0	0.0	0.0	0.0	0.0	0.0	0.0	0.0	0.0	0.0	0.0	0.0	0.0	0.0	0.0	0.0	0.0	0.0	0.0	0.0	0.0	0.0	0.0	0.0	0.0	0.0
3724e511d7a107dcd9e32db34bdce810	d__Bacteria	0.9999999999999896	d__Bacteria	0.8826901272702825	0.0	0.0	0.0	0.0	0.0	0.0	0.0	0.0	0.0	0.0	0.0	0.0	0.0	0.0	0.0	0.0	0.0	0.0	0.0	0.0	0.0	0.0	0.0	0.0	0.0	0.0	0.0	0.0	0.0	0.0	0.0	0.0	0.0	0.0	0.0	0.0	0.0	0.0	0.0	0.0	0.0	0.0	0.0	0.0	0.0
3736e34fb65d9a9e48d3d0603d516130	d__Bacteria	0.9999999999999931	d__Bacteria	0.8080395671132701	0.0	0.0	0.0	0.0	0.0	0.0	0.0	0.0	0.0	0.0	0.0	0.0	0.0	0.0	0.0	0.0	0.0	0.0	0.0	0.0	0.0	0.0	0.0	0.0	0.0	0.0	0.0	0.0	0.0	0.0	0.0	0.0	0.0	0.0	0.0	0.0	0.0	0.0	0.0	0.0	0.0	0.0	0.0	0.0	0.0
375b3a12b7166661339faae5b84ce86c	d__Bacteria;p__Bacillota;c__Bacilli;o__Lactobacillales;f__Lactobacillaceae;g__Fructobacillus	0.9998000019379477	d__Bacteria; p__Firmicutes_D; c__Bacilli; o__Lactobacillales; f__Lactobacillaceae; g__Fructobacillus; s__Fructobacillus fructosus	0.7642326140368801	0.0	0.0	0.0	0.0	0.0	0.0	0.0	0.0	0.0	0.0	0.0	0.0	0.0	0.0	0.0	0.0	0.0	0.0	0.0	0.0	0.0	0.0	0.0	0.0	0.0	0.0	0.0	0.0	0.0	0.0	0.0	0.0	0.0	0.0	0.0	0.0	0.0	0.0	0.0	0.0	0.0	0.0	0.0	0.0	0.0
376c569ce32f51d6f464f59c73beaa91	d__Bacteria;p__Bacteroidota;c__Cytophagia;o__Cytophagales;f__Fulvivirgaceae;g__Xanthovirga;s__Xanthovirga_aplysinae;	0.9337297135676935	d__Bacteria; p__Bacteroidota; c__Bacteroidia; o__Cytophagales; f__Cyclobacteriaceae_902343; g__JAAUQL01; s__JAAUQL01 sp012033595	0.9998673263594423	0.0	0.0	0.0	0.0	0.0	0.0	0.0	0.0	0.0	0.0	0.0	0.0	0.0	0.0	0.0	0.0	0.0	0.0	0.0	0.0	0.0	0.0	0.0	0.0	0.0	0.0	0.0	0.0	0.0	0.0	0.0	0.0	0.0	0.0	0.0	0.0	0.0	0.0	0.0	0.0	0.0	0.0	0.0	0.0	0.0
376ef4696e82fec7790cbd447c62af1c	d__Bacteria;p__Pseudomonadota;c__Alphaproteobacteria;o__Hyphomicrobiales;f__Methylobacteriaceae;g__Methylobacterium	0.836976852126296	d__Bacteria; p__Proteobacteria; c__Alphaproteobacteria; o__Rhizobiales_A_504705; f__Beijerinckiaceae; g__Methylobacterium	0.9998063860374984	0.0	0.0	0.0	0.0	0.0	0.0	0.0	0.0	0.0	0.0	0.0	0.0	0.0	0.0	0.0	0.0	0.0	0.0	0.0	0.0	0.0	0.0	0.0	0.0	0.0	0.0	0.0	0.0	0.0	0.0	0.0	0.0	0.0	0.0	0.0	0.0	0.0	0.0	0.0	0.0	0.0	0.0	0.0	0.0	0.0
37769f55fdf72fb54e7cd67fe0c0e6df	d__Bacteria	0.999999999999988	d__Bacteria	0.9401348135495269	0.0	0.0	0.0	0.0	0.0	0.0	0.0	0.0	0.0	0.0	0.0	0.0	0.0	0.0	0.0	0.0	0.0	0.0	0.0	0.0	0.0	0.0	0.0	0.0	0.0	0.0	0.0	0.0	0.0	0.0	0.0	0.0	0.0	0.0	0.0	0.0	0.0	0.0	0.0	0.0	0.0	0.0	0.0	0.0	0.0
3797e71650fa33fda9c8f0ef4ea18090	d__Bacteria;p__Actinomycetota	0.9921936528420865	d__Bacteria; p__Actinobacteriota	0.9770887009219554	0.0	0.0	0.0	0.0	0.0	0.0	0.0	0.0	0.0	0.0	0.0	0.0	0.0	0.0	0.0	0.0	0.0	0.0	0.0	0.0	0.0	0.0	0.0	0.0	0.0	0.0	0.0	0.0	0.0	0.0	0.0	0.0	0.0	0.0	0.0	0.0	0.0	0.0	0.0	0.0	0.0	0.0	0.0	0.0	0.0
3799aa4a102ae2e5e71df864bdee3655	d__Bacteria;p__Pseudomonadota;c__Alphaproteobacteria	0.9998648720178657	d__Bacteria; p__Proteobacteria; c__Alphaproteobacteria	0.9998356085344831	0.0	0.0	0.0	0.0	0.0	0.0	0.0	0.0	0.0	0.0	0.0	0.0	0.0	0.0	0.0	0.0	0.0	0.0	0.0	0.0	0.0	0.0	0.0	0.0	0.0	0.0	0.0	0.0	0.0	0.0	0.0	0.0	0.0	0.0	0.0	0.0	0.0	0.0	0.0	0.0	0.0	0.0	0.0	0.0	0.0
37a74f83608e6cd1b51a14423a234280	d__Bacteria;p__Desulfobacterota;c__Deltaproteobacteria;o__Desulfobacterales;f__Desulfobacteraceae;g__Desulfobacula	0.9707191459480893	d__Bacteria; p__Desulfobacterota_I; c__Desulfobacteria; o__Desulfobacterales; f__Desulfobacteraceae_459419; g__Desulfobacula; s__	0.7266141215589906	0.0	0.0	0.0	0.0	0.0	0.0	0.0	0.0	0.0	0.0	0.0	0.0	0.0	0.0	0.0	0.0	0.0	0.0	0.0	0.0	0.0	0.0	0.0	0.0	0.0	0.0	0.0	0.0	0.0	0.0	0.0	0.0	0.0	0.0	0.0	0.0	0.0	0.0	0.0	0.0	0.0	0.0	0.0	0.0	0.0
37d53a13837301fc9765e40aa01398b3	d__Bacteria	1.0000000000000155	d__Bacteria	0.9065486483125523	0.0	0.0	0.0	0.0	0.0	0.0	0.0	0.0	0.0	0.0	0.0	0.0	0.0	0.0	0.0	0.0	0.0	0.0	0.0	0.0	0.0	0.0	0.0	0.0	0.0	0.0	0.0	0.0	0.0	0.0	0.0	0.0	0.0	0.0	0.0	0.0	0.0	0.0	0.0	0.0	0.0	0.0	0.0	0.0	0.0
37f41fb02b51c46db3ef4ac2952b25ef	d__Bacteria;p__Pseudomonadota;c__Gammaproteobacteria;o__Enterobacterales;f__Erwiniaceae;g__Phaseolibacter	0.7231552045618701	d__Bacteria; p__Proteobacteria; c__Gammaproteobacteria; o__Enterobacterales_A_737866; f__Enterobacteriaceae_A	0.9819338775346272	0.0	0.0	0.0	0.0	0.0	0.0	0.0	0.0	0.0	0.0	0.0	0.0	0.0	0.0	0.0	0.0	0.0	0.0	0.0	0.0	0.0	0.0	0.0	0.0	0.0	0.0	0.0	0.0	0.0	0.0	0.0	0.0	0.0	0.0	0.0	0.0	0.0	0.0	0.0	0.0	0.0	0.0	0.0	0.0	0.0
37f8b400dc56dc93192e20f6e47c5b6d	d__Bacteria;p__Pseudomonadota;c__Gammaproteobacteria;o__Enterobacterales;f__Erwiniaceae;g__Erwinia;s__Erwinia_billingiae;	0.7295464947838124	d__Bacteria; p__Proteobacteria; c__Gammaproteobacteria; o__Enterobacterales_A_737866; f__Enterobacteriaceae_A; g__Erwinia_B_680885	0.9690886016664738	0.0	0.0	0.0	0.0	0.0	0.0	0.0	0.0	0.0	0.0	0.0	0.0	0.0	0.0	0.0	0.0	0.0	0.0	0.0	0.0	0.0	0.0	0.0	0.0	0.0	0.0	0.0	0.0	0.0	0.0	0.0	0.0	0.0	0.0	0.0	0.0	0.0	0.0	0.0	0.0	0.0	0.0	0.0	0.0	0.0
383d629ebff94a706b1bf6a86f571bc9	d__Bacteria	1.0000000000000056	d__Bacteria	0.8176275980807124	0.0	0.0	0.0	0.0	0.0	0.0	0.0	0.0	0.0	0.0	0.0	0.0	0.0	0.0	0.0	0.0	0.0	0.0	0.0	0.0	0.0	0.0	0.0	0.0	0.0	0.0	0.0	0.0	0.0	0.0	0.0	0.0	0.0	0.0	0.0	0.0	0.0	0.0	0.0	0.0	0.0	0.0	0.0	0.0	0.0
384a8d545604f04a7042491db0b48b53	d__Bacteria;p__Actinomycetota;c__Acidimicrobiia;o__Acidimicrobiales;f__Iamiaceae	0.9741936326608597	d__Bacteria; p__Actinobacteriota; c__Acidimicrobiia_401430; o__Acidimicrobiales; f__JACDCH01; g__VFJN01; s__VFJN01 sp009694375	0.9793940400514323	0.0	0.0	0.0	0.0	0.0	0.0	0.0	0.0	0.0	0.0	0.0	0.0	0.0	0.0	0.0	0.0	0.0	0.0	0.0	0.0	0.0	0.0	0.0	0.0	0.0	0.0	0.0	0.0	0.0	0.0	0.0	0.0	0.0	0.0	0.0	0.0	0.0	0.0	0.0	0.0	0.0	0.0	0.0	0.0	0.0
384c26cf9cd4d80aec82005acfcf3e21	d__Bacteria;p__Bacillota;c__Clostridia;o__Eubacteriales;f__Clostridiaceae;g__Clostridium;s__Clostridium_prolinivorans;	0.9819783713837417	d__Bacteria; p__Firmicutes_A; c__Clostridia_258483; o__Clostridiales; f__Clostridiaceae_222000; g__Clostridium_S_216331; s__Clostridium_S_216331 prolinivorans	0.8379947266619793	0.0	0.0	0.0	0.0	0.0	0.0	0.0	0.0	0.0	0.0	0.0	0.0	0.0	0.0	0.0	0.0	0.0	0.0	0.0	0.0	0.0	0.0	0.0	0.0	0.0	0.0	0.0	0.0	0.0	0.0	0.0	0.0	0.0	0.0	0.0	0.0	0.0	0.0	0.0	0.0	0.0	0.0	0.0	0.0	0.0
386a2ed00422e70e7e16d6e9cdee53ad	d__Bacteria;p__Pseudomonadota;c__Alphaproteobacteria;o__Sphingomonadales;f__Sphingomonadaceae;g__Sphingomonas	0.9986262086150437	d__Bacteria; p__Proteobacteria; c__Alphaproteobacteria; o__Sphingomonadales; f__Sphingomonadaceae; g__Sphingomonas_L_486704	0.975988325953907	0.0	0.0	0.0	0.0	0.0	0.0	0.0	0.0	0.0	0.0	0.0	0.0	0.0	0.0	0.0	0.0	0.0	0.0	0.0	0.0	0.0	0.0	0.0	0.0	0.0	0.0	0.0	0.0	0.0	0.0	0.0	0.0	0.0	0.0	0.0	0.0	0.0	0.0	0.0	0.0	0.0	0.0	0.0	0.0	0.0
387555b3a7efca1226561a07c357c45a	d__Bacteria;p__Pseudomonadota;c__Gammaproteobacteria;o__Moraxellales;f__Moraxellaceae;g__Acinetobacter	0.968899619362791	d__Bacteria; p__Proteobacteria; c__Gammaproteobacteria; o__Pseudomonadales_660879; f__Moraxellaceae; g__Acinetobacter	0.9923933369399143	0.0	0.0	0.0	0.0	0.0	0.0	0.0	0.0	0.0	0.0	0.0	0.0	0.0	0.0	0.0	0.0	0.0	0.0	0.0	0.0	0.0	0.0	0.0	0.0	0.0	0.0	0.0	0.0	0.0	0.0	0.0	0.0	0.0	0.0	0.0	0.0	0.0	0.0	0.0	0.0	0.0	0.0	0.0	0.0	0.0
388141702ce901d5dcb0ae77af54bbaf	d__Bacteria;p__Pseudomonadota;c__Alphaproteobacteria;o__Sphingomonadales;f__Sphingomonadaceae;g__Sphingomonas	0.9792327816909157	d__Bacteria; p__Proteobacteria; c__Alphaproteobacteria; o__Sphingomonadales; f__Sphingomonadaceae; g__Sphingomonas_L_486704	0.9597032965790044	0.0	0.0	0.0	0.0	0.0	0.0	0.0	0.0	0.0	0.0	0.0	0.0	0.0	0.0	0.0	0.0	0.0	0.0	0.0	0.0	0.0	0.0	0.0	0.0	0.0	0.0	0.0	0.0	0.0	0.0	0.0	0.0	0.0	0.0	0.0	0.0	0.0	0.0	0.0	0.0	0.0	0.0	0.0	0.0	0.0
3894550a8992eaf0acd34d15be4f697a	d__Bacteria	1.0000000000000118	d__Bacteria; p__Patescibacteria; c__Paceibacteria; o__Paceibacterales; f__Staskawiczbacteraceae; g__GWA2-37-10; s__	0.9999915267665372	0.0	0.0	0.0	0.0	0.0	0.0	0.0	0.0	0.0	0.0	0.0	0.0	0.0	0.0	0.0	0.0	0.0	0.0	0.0	0.0	0.0	0.0	0.0	0.0	0.0	0.0	0.0	0.0	0.0	0.0	0.0	0.0	0.0	0.0	0.0	0.0	0.0	0.0	0.0	0.0	0.0	0.0	0.0	0.0	0.0
38950a2a762b473fe6680a39436ac81a	d__Bacteria;p__Pseudomonadota;c__Gammaproteobacteria;o__Enterobacterales	0.985711356112883	d__Bacteria; p__Proteobacteria; c__Gammaproteobacteria; o__Enterobacterales_A_737866; f__Enterobacteriaceae_A; g__Ewingella_728904; s__	0.8005200280351078	0.0	0.0	0.0	0.0	0.0	0.0	0.0	0.0	0.0	0.0	0.0	0.0	0.0	0.0	0.0	0.0	0.0	0.0	0.0	0.0	0.0	0.0	0.0	0.0	0.0	0.0	0.0	0.0	0.0	0.0	0.0	0.0	0.0	0.0	0.0	0.0	0.0	0.0	0.0	0.0	0.0	0.0	0.0	0.0	0.0
38965f6d922719ffa45982574e101ad0	d__Bacteria	0.9999999999999958	d__Bacteria; p__Acidobacteriota; c__Acidobacteriae; o__Acidoferrales; f__UBA7541; g__Palsa-295; s__Palsa-295 sp003167215	0.9911013724167694	0.0	0.0	0.0	0.0	0.0	0.0	0.0	0.0	0.0	0.0	0.0	0.0	0.0	0.0	0.0	0.0	0.0	0.0	0.0	0.0	0.0	0.0	0.0	0.0	0.0	0.0	0.0	0.0	0.0	0.0	0.0	0.0	0.0	0.0	0.0	0.0	0.0	0.0	0.0	0.0	0.0	0.0	0.0	0.0	0.0
38b2151af832eaf9fb3614f011ea4ffa	d__Bacteria;p__Pseudomonadota;c__Gammaproteobacteria;o__Enterobacterales;f__Morganellaceae;g__Arsenophonus;s__Arsenophonus_sbxid0084;	0.8467596277641433	d__Bacteria; p__Proteobacteria; c__Gammaproteobacteria; o__Enterobacterales_A_737866; f__Enterobacteriaceae_A; g__Arsenophonus_A; s__Arsenophonus_A sp000757905	0.9894098781206789	0.0	0.0	0.0	0.0	0.0	0.0	0.0	0.0	0.0	0.0	0.0	0.0	0.0	0.0	0.0	0.0	0.0	0.0	0.0	0.0	0.0	0.0	0.0	0.0	0.0	0.0	0.0	0.0	0.0	0.0	0.0	0.0	0.0	0.0	0.0	0.0	0.0	0.0	0.0	0.0	0.0	0.0	0.0	0.0	0.0
38db0eb3ff013f8f34951d1bcf0133e4	d__Bacteria;p__Pseudomonadota;c__Gammaproteobacteria;o__Orbales;f__Orbaceae;g__Gilliamella;s__Gilliamella_sbxid0097;	0.7989263421270361	d__Bacteria; p__Proteobacteria; c__Gammaproteobacteria; o__Enterobacterales_A_737866; f__Enterobacteriaceae_A; g__Gilliamella; s__Gilliamella apicola_G	0.9704054865533881	0.0	0.0	0.0	0.0	0.0	0.0	0.0	0.0	0.0	0.0	0.0	0.0	0.0	0.0	0.0	0.0	0.0	0.0	0.0	0.0	0.0	0.0	0.0	0.0	0.0	0.0	0.0	0.0	0.0	0.0	0.0	0.0	0.0	0.0	0.0	0.0	0.0	0.0	0.0	0.0	0.0	0.0	0.0	0.0	0.0
38ec5abb440708616163c7f0f9b623d3	d__Bacteria;p__Pseudomonadota;c__Gammaproteobacteria;o__Pseudomonadales;f__Pseudomonadaceae;g__Pseudomonas	0.9965341181389022	d__Bacteria; p__Proteobacteria; c__Gammaproteobacteria; o__Pseudomonadales_650611; f__Pseudomonadaceae	0.9999984464339946	0.0	0.0	0.0	0.0	0.0	0.0	0.0	0.0	0.0	0.0	0.0	0.0	0.0	0.0	0.0	0.0	0.0	0.0	0.0	0.0	0.0	0.0	0.0	0.0	0.0	0.0	0.0	0.0	0.0	0.0	0.0	0.0	0.0	0.0	0.0	0.0	0.0	0.0	0.0	0.0	0.0	0.0	0.0	0.0	0.0
38f49efcdcf1f8af13c43d0dd44db7fe	d__Bacteria;p__Bacteroidota;c__Flavobacteriia;o__Flavobacteriales;f__Crocinitomicaceae;g__Salinirepens;s__Salinirepens_amamiensis;	0.951960562243259	d__Bacteria; p__Bacteroidota; c__Bacteroidia; o__Flavobacteriales_877923; f__Crocinitomicaceae; g__UBA4466	0.9679131886158194	0.0	0.0	0.0	0.0	0.0	0.0	0.0	0.0	0.0	0.0	0.0	0.0	0.0	0.0	0.0	0.0	0.0	0.0	0.0	0.0	0.0	0.0	0.0	0.0	0.0	0.0	0.0	0.0	0.0	0.0	0.0	0.0	0.0	0.0	0.0	0.0	0.0	0.0	0.0	0.0	0.0	0.0	0.0	0.0	0.0
38f5af46af673cd8623d6c6390af438f	d__Bacteria	1.0000000000000056	d__Bacteria	0.8022840249825804	0.0	0.0	0.0	0.0	0.0	0.0	0.0	0.0	0.0	0.0	0.0	0.0	0.0	0.0	0.0	0.0	0.0	0.0	0.0	0.0	0.0	0.0	0.0	0.0	0.0	0.0	0.0	0.0	0.0	0.0	0.0	0.0	0.0	0.0	0.0	0.0	0.0	0.0	0.0	0.0	0.0	0.0	0.0	0.0	0.0
38f7a0ea005527333a6a8ae1bb090a1a	d__Bacteria;p__Bacillota;c__Clostridia;o__Eubacteriales;f__Lachnospiraceae	0.9071465353762128	d__Bacteria; p__Firmicutes_A; c__Clostridia_258483; o__Lachnospirales; f__Lachnospiraceae; g__Butyribacter; s__Butyribacter sp003612285	0.9264769863489694	0.0	0.0	0.0	0.0	0.0	0.0	0.0	0.0	0.0	0.0	0.0	0.0	0.0	0.0	0.0	0.0	0.0	0.0	0.0	0.0	0.0	0.0	0.0	0.0	0.0	0.0	0.0	0.0	0.0	0.0	0.0	0.0	0.0	0.0	0.0	0.0	0.0	0.0	0.0	0.0	0.0	0.0	0.0	0.0	0.0
38f888030986df1cb77848195e3f0042	d__Bacteria;p__Pseudomonadota;c__Gammaproteobacteria;o__Enterobacterales;f__Erwiniaceae;g__Erwinia	0.801847762158395	d__Bacteria; p__Proteobacteria; c__Gammaproteobacteria; o__Enterobacterales_A_737866; f__Enterobacteriaceae_A; g__Erwinia_B_680885	0.9698655671427487	0.0	0.0	0.0	0.0	0.0	0.0	0.0	0.0	0.0	0.0	0.0	0.0	0.0	0.0	0.0	0.0	0.0	0.0	0.0	0.0	0.0	0.0	0.0	0.0	0.0	0.0	0.0	0.0	0.0	0.0	0.0	0.0	0.0	0.0	0.0	0.0	0.0	0.0	0.0	0.0	0.0	0.0	0.0	0.0	0.0
3905a59b84cce00a3fffe4df3f8a411e	d__Bacteria;p__Actinomycetota;c__Actinomycetes;o__Bifidobacteriales;f__Bifidobacteriaceae;g__Bombiscardovia	0.9997420380548276	d__Bacteria; p__Actinobacteriota; c__Actinomycetia; o__Actinomycetales; f__Bifidobacteriaceae; g__Bifidobacterium_387352; s__Bifidobacterium coagulans	0.9998591482676278	103.0	0.0	0.0	0.0	0.0	0.0	0.0	258.0	65.0	0.0	3633.0	20.0	612.0	0.0	0.0	0.0	0.0	19.0	126.0	0.0	0.0	173.0	0.0	0.0	0.0	0.0	398.0	66.0	74.0	221.0	281.0	0.0	93.0	975.0	76.0	491.0	450.0	393.0	156.0	683.0	0.0	280.0	0.0	295.0	0.0
392398f905c56ae4276d1f027a5d5536	d__Bacteria;p__Bacteroidota;c__Sphingobacteriia;o__Sphingobacteriales;f__Sphingobacteriaceae;g__Pedobacter	0.9997942538865006	d__Bacteria; p__Bacteroidota; c__Bacteroidia; o__Sphingobacteriales; f__Sphingobacteriaceae; g__Pedobacter_887417	0.9999689144327184	0.0	0.0	0.0	0.0	0.0	0.0	0.0	0.0	0.0	0.0	0.0	0.0	0.0	0.0	0.0	0.0	0.0	0.0	0.0	0.0	0.0	0.0	0.0	0.0	0.0	0.0	0.0	0.0	0.0	0.0	0.0	0.0	0.0	0.0	0.0	0.0	0.0	0.0	0.0	0.0	0.0	0.0	0.0	0.0	0.0
3930c70527626636587bba7f2be9fdb8	d__Bacteria;p__Bacteroidota;c__Flavobacteriia;o__Flavobacteriales;f__Flavobacteriaceae	0.9999999171664739	d__Bacteria; p__Bacteroidota; c__Bacteroidia; o__Flavobacteriales_877923; f__Flavobacteriaceae; g__Patiriisocius; s__Patiriisocius sp000170815	0.9845298400432966	0.0	0.0	0.0	0.0	0.0	0.0	0.0	0.0	0.0	0.0	0.0	0.0	0.0	0.0	0.0	0.0	0.0	0.0	0.0	0.0	0.0	0.0	0.0	0.0	0.0	0.0	0.0	0.0	0.0	0.0	0.0	0.0	0.0	0.0	0.0	0.0	0.0	0.0	0.0	0.0	0.0	0.0	0.0	0.0	0.0
3937b7bb0b3f6f7a05132f92649e86ef	d__Bacteria	1.000000000000001	Unassigned	0.7675865977216012	0.0	0.0	0.0	0.0	0.0	0.0	0.0	0.0	0.0	0.0	0.0	0.0	0.0	0.0	0.0	0.0	0.0	0.0	0.0	0.0	0.0	0.0	0.0	0.0	0.0	0.0	0.0	0.0	0.0	0.0	0.0	0.0	0.0	0.0	0.0	0.0	0.0	0.0	0.0	0.0	0.0	0.0	0.0	0.0	0.0
3947ab13ee793d17fbb5a131a684f58c	d__Bacteria;p__Verrucomicrobiota;c__Verrucomicrobiae;o__Verrucomicrobiales;f__Verrucomicrobiaceae	0.9089594532406442	d__Bacteria; p__Verrucomicrobiota; c__Verrucomicrobiae; o__Verrucomicrobiales; f__DEV007; g__Arctic95D-9; s__Arctic95D-9 sp002726915	0.8788234023579607	0.0	0.0	0.0	0.0	0.0	0.0	0.0	0.0	0.0	0.0	0.0	0.0	0.0	0.0	0.0	0.0	0.0	0.0	0.0	0.0	0.0	0.0	0.0	0.0	0.0	0.0	0.0	0.0	0.0	0.0	0.0	0.0	0.0	0.0	0.0	0.0	0.0	0.0	0.0	0.0	0.0	0.0	0.0	0.0	0.0
394fff4b0ebe73c7cb99f23fe0146b42	d__Bacteria	0.9999999999999997	d__Bacteria	0.8440551626899013	0.0	0.0	0.0	0.0	0.0	0.0	0.0	0.0	0.0	0.0	0.0	0.0	0.0	0.0	0.0	0.0	0.0	0.0	0.0	0.0	0.0	0.0	0.0	0.0	0.0	0.0	0.0	0.0	0.0	0.0	0.0	0.0	0.0	0.0	0.0	0.0	0.0	0.0	0.0	0.0	0.0	0.0	0.0	0.0	0.0
395d1fad97433c12ea2c28a59b121459	d__Bacteria;p__Pseudomonadota;c__Gammaproteobacteria;o__Pseudomonadales;f__Marinobacteraceae;g__Marinobacter	0.9979568611434274	d__Bacteria; p__Proteobacteria; c__Gammaproteobacteria; o__Pseudomonadales_637066; f__Oleiphilaceae_637066; g__Marinobacter_A_637054	0.9916094770759931	0.0	0.0	0.0	0.0	0.0	0.0	0.0	0.0	0.0	0.0	0.0	0.0	0.0	0.0	0.0	0.0	0.0	0.0	0.0	0.0	0.0	0.0	0.0	0.0	0.0	0.0	0.0	0.0	0.0	0.0	0.0	0.0	0.0	0.0	0.0	0.0	0.0	0.0	0.0	0.0	0.0	0.0	0.0	0.0	0.0
396a7ecf64a2857ec10f6708d5f9acea	d__Bacteria;p__Pseudomonadota;c__Gammaproteobacteria;o__Enterobacterales;f__Morganellaceae;g__Arsenophonus;s__Arsenophonus_sbxid0084;	0.8831809852707133	d__Bacteria; p__Proteobacteria; c__Gammaproteobacteria; o__Enterobacterales_A_737866; f__Enterobacteriaceae_A; g__Arsenophonus_A; s__Arsenophonus_A sp000757905	0.9926553991724487	0.0	0.0	0.0	0.0	0.0	0.0	0.0	0.0	0.0	0.0	0.0	0.0	0.0	0.0	0.0	0.0	0.0	0.0	0.0	0.0	0.0	0.0	0.0	0.0	0.0	0.0	0.0	0.0	0.0	0.0	0.0	0.0	0.0	0.0	0.0	0.0	0.0	0.0	0.0	0.0	0.0	0.0	0.0	0.0	0.0
397186bb69fb341d7935bed46d01dd79	d__Bacteria;p__Pseudomonadota;c__Betaproteobacteria;o__Nitrosomonadales;f__Nitrosomonadaceae;g__Nitrosospira	0.7098583575101524	d__Bacteria; p__Proteobacteria; c__Gammaproteobacteria; o__Burkholderiales_597441; f__Nitrosomonadaceae; g__GCA-2721545	0.9341179305428192	0.0	0.0	0.0	0.0	0.0	0.0	0.0	0.0	0.0	0.0	0.0	0.0	0.0	0.0	0.0	0.0	0.0	0.0	0.0	0.0	0.0	0.0	0.0	0.0	0.0	0.0	0.0	0.0	0.0	0.0	0.0	0.0	0.0	0.0	0.0	0.0	0.0	0.0	0.0	0.0	0.0	0.0	0.0	0.0	0.0
3985898706ec86601fd9b4107a575258	d__Bacteria;p__Pseudomonadota;c__Gammaproteobacteria;o__Enterobacterales;f__Erwiniaceae;g__Rosenbergiella	0.8885312819288805	d__Bacteria; p__Proteobacteria; c__Gammaproteobacteria; o__Enterobacterales_A_737866; f__Enterobacteriaceae_A; g__Rosenbergiella	0.9833343161934535	0.0	0.0	0.0	0.0	0.0	0.0	0.0	0.0	0.0	0.0	0.0	0.0	0.0	0.0	0.0	0.0	0.0	0.0	0.0	0.0	0.0	0.0	0.0	0.0	0.0	0.0	0.0	0.0	0.0	0.0	0.0	0.0	0.0	0.0	0.0	0.0	0.0	0.0	0.0	0.0	0.0	0.0	0.0	0.0	0.0
399d73621626ac462c1fb3104a4ea7d8	d__Bacteria;p__Bacillota;c__Bacilli;o__Lactobacillales;f__Lactobacillaceae;g__Lactobacillus	0.9797909227592297	d__Bacteria; p__Firmicutes_D; c__Bacilli; o__Lactobacillales; f__Lactobacillaceae; g__Lactobacillus; s__Lactobacillus panisapium	0.9000726706557006	0.0	0.0	0.0	0.0	0.0	0.0	0.0	0.0	0.0	0.0	0.0	0.0	0.0	0.0	0.0	0.0	0.0	0.0	0.0	0.0	0.0	0.0	0.0	0.0	0.0	0.0	0.0	0.0	0.0	0.0	0.0	0.0	0.0	0.0	0.0	0.0	0.0	0.0	0.0	0.0	0.0	0.0	0.0	0.0	0.0
39b23e669f8e6857ac7cbce513d78f0a	d__Bacteria	0.9999999999999969	d__Bacteria	0.9342660656466599	0.0	0.0	0.0	0.0	0.0	0.0	0.0	0.0	0.0	0.0	0.0	0.0	0.0	0.0	0.0	0.0	0.0	0.0	0.0	0.0	0.0	0.0	0.0	0.0	0.0	0.0	0.0	0.0	0.0	0.0	0.0	0.0	0.0	0.0	0.0	0.0	0.0	0.0	0.0	0.0	0.0	0.0	0.0	0.0	0.0
39b8f14bdcc0d2c644022a6e98a2acbc	d__Bacteria;p__Pseudomonadota;c__Gammaproteobacteria;o__Moraxellales;f__Moraxellaceae;g__Acinetobacter	0.9767035070977832	d__Bacteria; p__Proteobacteria; c__Gammaproteobacteria; o__Pseudomonadales_660879; f__Moraxellaceae; g__Acinetobacter	0.9837846673415149	0.0	0.0	0.0	0.0	0.0	0.0	0.0	0.0	0.0	0.0	0.0	0.0	0.0	0.0	0.0	0.0	0.0	0.0	0.0	0.0	0.0	0.0	0.0	0.0	0.0	0.0	0.0	0.0	0.0	0.0	0.0	0.0	0.0	0.0	0.0	0.0	0.0	0.0	0.0	0.0	0.0	0.0	0.0	0.0	0.0
39bb0e37cdf6f32481c3f57a93e7bd12	d__Bacteria;p__Actinomycetota;c__Actinomycetes;o__Bifidobacteriales;f__Bifidobacteriaceae;g__Bifidobacterium;s__Bifidobacterium_commune;	0.9790246950574297	d__Bacteria; p__Actinobacteriota; c__Actinomycetia; o__Actinomycetales; f__Bifidobacteriaceae; g__Bifidobacterium_388775; s__Bifidobacterium commune	0.985082721562977	0.0	0.0	0.0	0.0	0.0	0.0	494.0	0.0	35.0	0.0	0.0	0.0	0.0	0.0	0.0	0.0	0.0	0.0	0.0	0.0	0.0	0.0	0.0	0.0	6.0	0.0	0.0	0.0	0.0	0.0	0.0	0.0	0.0	1710.0	23.0	223.0	0.0	0.0	0.0	0.0	0.0	0.0	0.0	0.0	0.0
39c09a94715d237b11202317f8acb4b7	d__Bacteria;p__Pseudomonadota;c__Gammaproteobacteria;o__Enterobacterales	0.9990186085968614	d__Bacteria; p__Proteobacteria; c__Gammaproteobacteria; o__Enterobacterales_A_737866; f__Enterobacteriaceae_A	0.9998233638310774	0.0	0.0	0.0	0.0	0.0	0.0	0.0	0.0	0.0	0.0	0.0	0.0	0.0	0.0	0.0	0.0	0.0	0.0	0.0	0.0	0.0	0.0	0.0	0.0	0.0	0.0	0.0	0.0	0.0	0.0	0.0	0.0	0.0	0.0	0.0	0.0	0.0	0.0	0.0	0.0	0.0	0.0	0.0	0.0	0.0
39cfc2b24a63d644ca898fc8a6971243	d__Bacteria;p__Fusobacteriota;c__Fusobacteriia;o__Fusobacteriales;f__Fusobacteriaceae;g__Fusobacterium;s__Fusobacterium_massiliense;	0.9954470714484907	d__Bacteria; p__Fusobacteriota; c__Fusobacteriia; o__Fusobacteriales_993521; f__Fusobacteriaceae_993521; g__Fusobacterium_C	0.9631634526134082	0.0	0.0	0.0	0.0	0.0	0.0	0.0	0.0	0.0	0.0	0.0	0.0	0.0	0.0	0.0	0.0	0.0	0.0	0.0	0.0	0.0	0.0	0.0	0.0	0.0	0.0	0.0	0.0	0.0	0.0	0.0	0.0	0.0	0.0	0.0	0.0	0.0	0.0	0.0	0.0	0.0	0.0	0.0	0.0	0.0
39d8310269f58a2b00b6c7548e6483b6	d__Bacteria;p__Pseudomonadota;c__Gammaproteobacteria;o__Enterobacterales	0.9762177143329537	d__Bacteria; p__Proteobacteria; c__Gammaproteobacteria; o__Enterobacterales_A_737866; f__Enterobacteriaceae_A	0.9997148529045186	0.0	0.0	0.0	0.0	0.0	0.0	0.0	0.0	0.0	0.0	0.0	0.0	0.0	0.0	0.0	0.0	0.0	0.0	0.0	0.0	0.0	0.0	0.0	0.0	0.0	0.0	0.0	0.0	0.0	0.0	0.0	0.0	0.0	0.0	0.0	0.0	0.0	0.0	0.0	0.0	0.0	0.0	0.0	0.0	0.0
39ecf91f88ee49343023df2140e9cd78	d__Bacteria;p__Bacteroidota;c__Chitinophagia;o__Chitinophagales;f__Chitinophagaceae;g__Segetibacter;s__Segetibacter_aerophilus;	0.8481273741969769	d__Bacteria; p__Bacteroidota; c__Bacteroidia; o__Chitinophagales; f__Chitinophagaceae_966727; g__Segetibacter; s__Segetibacter aerophilus	0.7621085020688219	0.0	0.0	0.0	0.0	0.0	0.0	0.0	0.0	0.0	0.0	0.0	0.0	0.0	0.0	0.0	0.0	0.0	0.0	0.0	0.0	0.0	0.0	0.0	0.0	0.0	0.0	0.0	0.0	0.0	0.0	0.0	0.0	0.0	0.0	0.0	0.0	0.0	0.0	0.0	0.0	0.0	0.0	0.0	0.0	0.0
39f4531b411c1aaf8d5b4369b1a1d503	d__Bacteria	1.0000000000000109	Unassigned	0.31098955244510196	0.0	0.0	0.0	0.0	0.0	0.0	0.0	0.0	0.0	0.0	0.0	0.0	0.0	0.0	0.0	0.0	0.0	0.0	0.0	0.0	0.0	0.0	0.0	0.0	0.0	0.0	0.0	0.0	0.0	0.0	0.0	0.0	0.0	0.0	0.0	0.0	0.0	0.0	0.0	0.0	0.0	0.0	0.0	0.0	0.0
39f47681036c472a134a01c58640b438	d__Bacteria;p__Actinomycetota;c__Actinomycetes;o__Bifidobacteriales;f__Bifidobacteriaceae;g__Bombiscardovia	0.9961473676325061	d__Bacteria; p__Actinobacteriota; c__Actinomycetia; o__Actinomycetales; f__Bifidobacteriaceae; g__Bifidobacterium_387352; s__Bifidobacterium coagulans	0.9989831925639303	0.0	0.0	0.0	0.0	0.0	0.0	0.0	0.0	0.0	0.0	0.0	0.0	0.0	0.0	0.0	0.0	0.0	0.0	0.0	0.0	0.0	0.0	0.0	0.0	0.0	0.0	0.0	0.0	0.0	0.0	0.0	0.0	0.0	0.0	0.0	0.0	0.0	0.0	0.0	0.0	0.0	0.0	0.0	0.0	0.0
3a068f666d41d7cd2ff9cf419cedaa5c	d__Bacteria;p__Pseudomonadota;c__Gammaproteobacteria;o__Enterobacterales;f__Enterobacteriaceae	0.9624294841976857	d__Bacteria; p__Firmicutes_D; c__Bacilli; o__Aneurinibacillales; f__RAOX-1; g__YIM-78166; s__YIM-78166 sp004522215	0.7842927864575584	0.0	0.0	0.0	0.0	0.0	0.0	0.0	0.0	0.0	0.0	0.0	0.0	0.0	0.0	0.0	0.0	0.0	0.0	0.0	0.0	0.0	0.0	0.0	0.0	0.0	0.0	0.0	0.0	0.0	0.0	0.0	0.0	0.0	0.0	0.0	0.0	0.0	0.0	0.0	0.0	0.0	0.0	0.0	0.0	0.0
3a0a174c961fa72b53c84080d7f78e65	d__Bacteria;p__Pseudomonadota;c__Gammaproteobacteria;o__Orbales;f__Orbaceae;g__Gilliamella	0.9984302859802336	d__Bacteria; p__Proteobacteria; c__Gammaproteobacteria; o__Enterobacterales_A_737866; f__Enterobacteriaceae_A; g__Gilliamella	0.9888803407227628	0.0	0.0	0.0	0.0	0.0	0.0	0.0	0.0	0.0	0.0	0.0	0.0	0.0	0.0	0.0	0.0	0.0	0.0	0.0	0.0	0.0	0.0	0.0	0.0	0.0	0.0	0.0	0.0	0.0	0.0	0.0	0.0	0.0	0.0	0.0	0.0	0.0	0.0	0.0	0.0	0.0	0.0	0.0	0.0	0.0
3a1a67cfdccac426c3c78b6a1b08d16b	d__Bacteria;p__Pseudomonadota;c__Betaproteobacteria;o__Burkholderiales;f__Burkholderiaceae	0.9290133613113433	d__Bacteria; p__Proteobacteria; c__Gammaproteobacteria; o__Burkholderiales_592524; f__Burkholderiaceae_A_580492	0.945145435751413	0.0	0.0	0.0	0.0	0.0	0.0	0.0	0.0	0.0	0.0	0.0	0.0	0.0	0.0	0.0	0.0	0.0	0.0	0.0	0.0	0.0	0.0	0.0	0.0	0.0	0.0	0.0	0.0	0.0	0.0	0.0	0.0	0.0	0.0	0.0	0.0	0.0	0.0	0.0	0.0	0.0	0.0	0.0	0.0	0.0
3a1ea976a5902f2b957a03974ff3ab85	d__Bacteria;p__Pseudomonadota;c__Gammaproteobacteria	0.999312216106662	d__Bacteria; p__Proteobacteria; c__Gammaproteobacteria	0.9999505392417181	0.0	0.0	0.0	0.0	0.0	0.0	0.0	0.0	0.0	0.0	0.0	0.0	0.0	0.0	0.0	0.0	0.0	0.0	0.0	0.0	0.0	0.0	0.0	0.0	0.0	0.0	0.0	0.0	0.0	0.0	0.0	0.0	0.0	0.0	0.0	0.0	0.0	0.0	0.0	0.0	0.0	0.0	0.0	0.0	0.0
3a29eac1745ec0c1e1d9c4b3831466f3	d__Bacteria;p__Actinomycetota;c__Actinomycetes;o__Propionibacteriales	0.7362933445495324	d__Bacteria; p__Actinobacteriota; c__Actinomycetia; o__Sporichthyales; f__Sporichthyaceae; g__Longivirga; s__Longivirga aurantiaca	0.9492070538129737	0.0	0.0	0.0	0.0	0.0	0.0	0.0	0.0	0.0	0.0	0.0	0.0	0.0	0.0	0.0	0.0	0.0	0.0	0.0	0.0	0.0	0.0	0.0	0.0	0.0	0.0	0.0	0.0	0.0	0.0	0.0	0.0	0.0	0.0	0.0	0.0	0.0	0.0	0.0	0.0	0.0	0.0	0.0	0.0	0.0
3a2c1803ad8c841a551338c94c53892c	d__Bacteria;p__Pseudomonadota;c__Gammaproteobacteria	0.9920490373567807	d__Bacteria; p__Proteobacteria; c__Gammaproteobacteria; o__Xanthomonadales_616050; f__SZUA-36; g__SZUA-36; s__SZUA-36 sp003233115	0.9794870185034774	0.0	0.0	0.0	0.0	0.0	0.0	0.0	0.0	0.0	0.0	0.0	0.0	0.0	0.0	0.0	0.0	0.0	0.0	0.0	0.0	0.0	0.0	0.0	0.0	0.0	0.0	0.0	0.0	0.0	0.0	0.0	0.0	0.0	0.0	0.0	0.0	0.0	0.0	0.0	0.0	0.0	0.0	0.0	0.0	0.0
3a2ce5b0c3afd9182f70865368ea8667	d__Bacteria;p__Pseudomonadota;c__Gammaproteobacteria;o__Enterobacterales;f__Yersiniaceae;g__Serratia	0.9001624327058007	d__Bacteria; p__Proteobacteria; c__Gammaproteobacteria; o__Enterobacterales_A_737866; f__Enterobacteriaceae_A; g__Serratia_D_727245	0.8540405698126112	0.0	0.0	0.0	0.0	0.0	0.0	0.0	0.0	0.0	0.0	0.0	0.0	0.0	0.0	0.0	0.0	0.0	0.0	0.0	0.0	0.0	0.0	0.0	0.0	0.0	0.0	0.0	0.0	0.0	0.0	0.0	0.0	0.0	0.0	0.0	0.0	0.0	0.0	0.0	0.0	0.0	0.0	0.0	0.0	0.0
3a35cfe295fc3fdcbc785397b8bf17a3	d__Bacteria;p__Pseudomonadota;c__Gammaproteobacteria	0.9960078199102834	d__Bacteria; p__Proteobacteria; c__Gammaproteobacteria; o__Xanthomonadales_616050; f__SZUA-36; g__SZUA-36; s__SZUA-36 sp003233115	0.9929015820482566	0.0	0.0	0.0	0.0	0.0	0.0	0.0	0.0	0.0	0.0	0.0	0.0	0.0	0.0	0.0	0.0	0.0	0.0	0.0	0.0	0.0	0.0	0.0	0.0	0.0	0.0	0.0	0.0	0.0	0.0	0.0	0.0	0.0	0.0	0.0	0.0	0.0	0.0	0.0	0.0	0.0	0.0	0.0	0.0	0.0
3a39c9413e39d08c4e7d2f95889ee652	d__Bacteria;p__Pseudomonadota;c__Epsilonproteobacteria;o__Campylobacterales;f__Thiovulaceae;g__Sulfurimonas	0.9997442831412847	d__Bacteria; p__Campylobacterota; c__Campylobacteria; o__Campylobacterales; f__Sulfurimonadaceae; g__Sulfurimonas	0.9279790254317318	0.0	0.0	0.0	0.0	0.0	0.0	0.0	0.0	0.0	0.0	0.0	0.0	0.0	0.0	0.0	0.0	0.0	0.0	0.0	0.0	0.0	0.0	0.0	0.0	0.0	0.0	0.0	0.0	0.0	0.0	0.0	0.0	0.0	0.0	0.0	0.0	0.0	0.0	0.0	0.0	0.0	0.0	0.0	0.0	0.0
3a52b9b44772b1e4a1777b628c034da1	d__Bacteria	1.0000000000000049	d__Bacteria; p__Actinobacteriota; c__Humimicrobiia; o__Humimicrobiales; f__Humimicrobiaceae; g__Halolacustris; s__	0.9999999991038067	0.0	0.0	0.0	0.0	0.0	0.0	0.0	0.0	0.0	0.0	0.0	0.0	0.0	0.0	0.0	0.0	0.0	0.0	0.0	0.0	0.0	0.0	0.0	0.0	0.0	0.0	0.0	0.0	0.0	0.0	0.0	0.0	0.0	0.0	0.0	0.0	0.0	0.0	0.0	0.0	0.0	0.0	0.0	0.0	0.0
3ab2f5c552d27fb4706ba1da69f7e5fd	d__Bacteria;p__Chloroflexota;c__Caldilineae;o__Caldilineales;f__Caldilineaceae;g__Caldilinea	0.7773879524544332	d__Bacteria; p__Chloroflexota; c__Anaerolineae; o__Caldilineales; f__Caldilineaceae; g__; s__	0.9876516603400881	0.0	0.0	0.0	0.0	0.0	0.0	0.0	0.0	0.0	0.0	0.0	0.0	0.0	0.0	0.0	0.0	0.0	0.0	0.0	0.0	0.0	0.0	0.0	0.0	0.0	0.0	0.0	0.0	0.0	0.0	0.0	0.0	0.0	0.0	0.0	0.0	0.0	0.0	0.0	0.0	0.0	0.0	0.0	0.0	0.0
3ab38437417b341d629da2478aafda1b	d__Bacteria;p__Chlamydiota;c__Chlamydiia;o__Chlamydiales;f__Chlamydiaceae;g__Chlamydia	0.9259527810038435	d__Bacteria; p__Chlamydiota; c__Chlamydiia; o__Chlamydiales_778489; f__Chlamydiaceae; g__; s__	0.8663354558176816	0.0	0.0	0.0	0.0	0.0	0.0	0.0	0.0	0.0	0.0	0.0	0.0	0.0	0.0	0.0	0.0	0.0	0.0	0.0	0.0	0.0	0.0	0.0	0.0	0.0	0.0	0.0	0.0	0.0	0.0	0.0	0.0	0.0	0.0	0.0	0.0	0.0	0.0	0.0	0.0	0.0	0.0	0.0	0.0	0.0
3ac4447ef947f9b5fce5a7fbd512ea52	d__Bacteria;p__Pseudomonadota;c__Alphaproteobacteria;o__Rhodospirillales;f__Acetobacteraceae;g__Lichenicola;s__Lichenicola_cladoniae;	0.7018743665944867	d__Bacteria; p__Proteobacteria; c__Alphaproteobacteria; o__Acetobacterales; f__Acetobacteraceae; g__Lichenicola	0.7186539235500571	0.0	0.0	0.0	0.0	0.0	0.0	0.0	0.0	0.0	11.0	0.0	0.0	0.0	0.0	0.0	0.0	0.0	0.0	0.0	0.0	0.0	0.0	0.0	0.0	0.0	0.0	0.0	0.0	0.0	0.0	0.0	0.0	0.0	0.0	0.0	0.0	0.0	0.0	0.0	0.0	0.0	0.0	0.0	0.0	0.0
3acf619cf43bf0663d308b09e88032ad	d__Bacteria;p__Bacillota	0.7714834377142181	d__Bacteria; p__Firmicutes_A; c__Clostridia_258483; o__Christensenellales; f__Borkfalkiaceae; g__Borkfalkia; s__	0.9999992336810332	0.0	0.0	0.0	0.0	0.0	0.0	0.0	0.0	0.0	0.0	0.0	0.0	0.0	0.0	0.0	0.0	0.0	0.0	0.0	0.0	0.0	0.0	0.0	0.0	0.0	0.0	0.0	0.0	0.0	0.0	0.0	0.0	0.0	0.0	0.0	0.0	0.0	0.0	0.0	0.0	0.0	0.0	0.0	0.0	0.0
3af82da515eb619f348a38e3a3d9db34	d__Bacteria;p__Pseudomonadota;c__Gammaproteobacteria;o__Enterobacterales;f__Enterobacteriaceae	0.9748793664738543	d__Bacteria; p__Proteobacteria; c__Gammaproteobacteria; o__Enterobacterales_A_737866; f__Enterobacteriaceae_A	0.9988046899315142	0.0	0.0	0.0	0.0	0.0	0.0	0.0	0.0	0.0	0.0	0.0	0.0	0.0	0.0	0.0	0.0	0.0	0.0	0.0	0.0	0.0	0.0	0.0	0.0	0.0	0.0	0.0	0.0	0.0	0.0	0.0	0.0	0.0	0.0	0.0	0.0	0.0	0.0	0.0	0.0	0.0	0.0	0.0	0.0	0.0
3b04579060ddf1446fd305522947a3ea	d__Bacteria;p__Chloroflexota;c__Dehalococcoidia	0.8391208240917132	d__Bacteria; p__Chloroflexota; c__Dehalococcoidia	0.9882287354390537	0.0	0.0	0.0	0.0	0.0	0.0	0.0	0.0	0.0	0.0	0.0	0.0	0.0	0.0	0.0	0.0	0.0	0.0	0.0	0.0	0.0	0.0	0.0	0.0	0.0	0.0	0.0	0.0	0.0	0.0	0.0	0.0	0.0	0.0	0.0	0.0	0.0	0.0	0.0	0.0	0.0	0.0	0.0	0.0	0.0
3b2fe3c095c43e6c5a763e883c59d968	d__Bacteria;p__Pseudomonadota;c__Gammaproteobacteria;o__Enterobacterales;f__Erwiniaceae	0.9728989963503178	d__Bacteria; p__Proteobacteria; c__Gammaproteobacteria; o__Enterobacterales_A_737866; f__Enterobacteriaceae_A	0.9998841870091957	0.0	0.0	0.0	0.0	0.0	0.0	0.0	0.0	0.0	0.0	0.0	0.0	0.0	0.0	0.0	0.0	0.0	0.0	0.0	0.0	0.0	0.0	0.0	0.0	0.0	0.0	0.0	0.0	0.0	0.0	0.0	0.0	0.0	0.0	0.0	0.0	0.0	0.0	0.0	0.0	0.0	0.0	0.0	0.0	0.0
3b43612e4a3f9a9e64d587566a18f6a7	d__Bacteria;p__Bacteroidota;c__Cytophagia;o__Cytophagales;f__Hymenobacteraceae;g__Pontibacter	0.9999814701477037	d__Bacteria; p__Bacteroidota; c__Bacteroidia; o__Cytophagales; f__Hymenobacteraceae	0.999997320834322	0.0	0.0	0.0	0.0	0.0	0.0	0.0	0.0	0.0	0.0	0.0	0.0	0.0	0.0	0.0	0.0	0.0	0.0	0.0	0.0	0.0	0.0	0.0	0.0	0.0	0.0	0.0	0.0	0.0	0.0	0.0	0.0	0.0	0.0	0.0	0.0	0.0	0.0	0.0	0.0	0.0	0.0	0.0	0.0	0.0
3b56d5490651be6e6f2add54fdba8117	d__Bacteria;p__Pseudomonadota;c__Alphaproteobacteria;o__Hyphomicrobiales;f__Lichenibacteriaceae;g__Lichenibacterium;s__Lichenibacterium_sbxid5634;	0.7896872772229401	d__Bacteria; p__Proteobacteria; c__Alphaproteobacteria; o__Rhizobiales_A_504705; f__Beijerinckiaceae; g__Lichenihabitans; s__Lichenihabitans minor	0.9365984041662749	0.0	0.0	0.0	0.0	0.0	0.0	0.0	0.0	0.0	0.0	0.0	0.0	0.0	0.0	0.0	0.0	0.0	0.0	0.0	0.0	0.0	0.0	0.0	0.0	0.0	0.0	0.0	0.0	0.0	0.0	0.0	0.0	0.0	0.0	0.0	0.0	0.0	0.0	0.0	0.0	0.0	0.0	0.0	0.0	0.0
3b616b2ecdfc9f733e65c7596c17e26f	d__Bacteria;p__Bacillota;c__Bacilli;o__Bacillales;f__Bacillaceae	0.996581789082661	d__Bacteria; p__Firmicutes_D; c__Bacilli; o__Bacillales_B_302584; f__DSM-18226_301387; g__Niallia; s__Niallia circulans_300185	0.7734067949251751	0.0	0.0	0.0	0.0	0.0	0.0	0.0	0.0	0.0	0.0	0.0	0.0	0.0	0.0	0.0	0.0	0.0	0.0	0.0	0.0	0.0	0.0	0.0	0.0	0.0	0.0	0.0	0.0	0.0	0.0	0.0	0.0	0.0	0.0	0.0	0.0	0.0	0.0	0.0	0.0	0.0	0.0	0.0	0.0	0.0
3bbd7a000228c3bf145e3e814c51825d	d__Bacteria	1.000000000000001	d__Bacteria	0.999946103061788	0.0	0.0	0.0	0.0	0.0	0.0	0.0	0.0	0.0	0.0	0.0	0.0	0.0	0.0	0.0	0.0	0.0	0.0	0.0	0.0	0.0	0.0	0.0	0.0	0.0	0.0	0.0	0.0	0.0	0.0	0.0	0.0	0.0	0.0	0.0	0.0	0.0	0.0	0.0	0.0	0.0	0.0	0.0	0.0	0.0
3bc3ec1b7ea31d8460b24c459ae1f15f	d__Bacteria;p__Pseudomonadota;c__Alphaproteobacteria;o__Sphingomonadales;f__Sphingomonadaceae;g__Sphingomonas	0.986771495226636	d__Bacteria; p__Proteobacteria; c__Alphaproteobacteria; o__Sphingomonadales; f__Sphingomonadaceae; g__Sphingomonas_L_486704; s__Sphingomonas_L_486704 zeae	0.8598007149040949	0.0	0.0	0.0	0.0	0.0	0.0	0.0	0.0	0.0	0.0	0.0	0.0	0.0	0.0	0.0	0.0	0.0	0.0	0.0	0.0	0.0	0.0	0.0	0.0	0.0	0.0	0.0	0.0	0.0	0.0	0.0	0.0	0.0	0.0	0.0	0.0	0.0	0.0	0.0	0.0	0.0	0.0	0.0	0.0	0.0
3be0e7f67531363e8e7f16cd7a2d5450	d__Bacteria	1.000000000000002	d__Bacteria	0.9998050601617547	0.0	0.0	0.0	0.0	0.0	0.0	0.0	0.0	0.0	0.0	0.0	0.0	0.0	0.0	0.0	0.0	0.0	0.0	0.0	0.0	0.0	0.0	0.0	0.0	0.0	0.0	0.0	0.0	0.0	0.0	0.0	0.0	0.0	0.0	0.0	0.0	0.0	0.0	0.0	0.0	0.0	0.0	0.0	0.0	0.0
3be2114745c677a71c4fe6f80a7766bc	d__Bacteria;p__Kiritimatiellota;c__Tichowtungiia;o__Tichowtungiales;f__Tichowtungiaceae;g__Tichowtungia;s__Tichowtungia_aerotolerans;	0.9058708941223136	d__Bacteria; p__Verrucomicrobiota; c__Kiritimatiellae_777642; o__Kiritimatiellales_777642; f__Pontiellaceae_777639	0.9114799665757982	0.0	0.0	0.0	0.0	0.0	0.0	0.0	0.0	0.0	0.0	0.0	0.0	0.0	0.0	0.0	0.0	0.0	0.0	0.0	0.0	0.0	0.0	0.0	0.0	0.0	0.0	0.0	0.0	0.0	0.0	0.0	0.0	0.0	0.0	0.0	0.0	0.0	0.0	0.0	0.0	0.0	0.0	0.0	0.0	0.0
[truncated: 2,841 more rows]
[truncated: 593 more columns]

## Sheet: Supplementary Table 2 Core micr
Supplementary Table 2: Core microbe prevalence by host species and caste
species	caste	Snodgrassella		Gilliamella		Schmidhempelia		Bombiscardovia		Lactobacillus		Apibacter		Bifidobacterium
bimaculatus	M	25	1	25	1	22	0.88	15	0.6	8	0.32	8	0.32	10	0.4
	Q	8	1	7	0.88	6	0.75	6	0.75	4	0.5	2	0.25	3	0.38
[truncated: 34 more rows]

## Sheet: Supplementary Table 3 mantel co
Supplementary Table 3: mantel correlations between host and strain phylogenetic divergence (with site strata)
[truncated: 31 more rows]

[truncated: 4 more sheets: Supplementary Table 4 Linear mo, Supplementary Table 5 Different, Supplementary Table 6 different, Supplementary Table 7 metadata]
